# Supplementary material for: Dynamic causal brain circuits during working memory and their functional controllability
Source: Nat Commun. 2021 Jun 29;12:3314. doi: 10.1038/s41467-021-23509-x (PMC8241851; doi:10.1038/s41467-021-23509-x)
Supplement: Supplementary file 4 — Source Data [file 41467_2021_23509_MOESM4_ESM.xlsx]

## Sheet: Figure1B
subjId	B2v0_L_AI_0bk	B2v0_L_AI_2bk	B2v0_R_AI_0bk	B2v0_R_AI_2bk	B2v0_L_MFG_0bk	B2v0_L_MFG_2bk	B2v0_R_MFG_0bk	B2v0_R_MFG_2bk	B2v0_L_FEF_0bk	B2v0_L_FEF_2bk	B2v0_R_FEF_0bk	B2v0_R_FEF_2bk	B2v0_L_IPL_0bk	B2v0_L_IPL_2bk	B2v0_R_IPL_0bk	B2v0_R_IPL_2bk	B2v0_L_PCC_0bk	B2v0_L_PCC_2bk	B2v0_L_VMPFC_0bk	B2v0_L_VMPFC_2bk	B2v0_R_DMPFC_0bk	B2v0_R_DMPFC_2bk
0	1.55752	2.78217	2.50228	4.7414	0.814641	2.2195	0.879489	3.06704	0.228054	3.06124	2.28103	4.82564	1.29557	2.87358	3.89192	8.14278	-0.573986	-0.651288	-1.64598	-1.84823	3.17206	6.03274
1	0.958806	1.82122	2.14531	4.64888	0.863876	2.91857	1.16344	5.17676	1.65743	5.69838	-0.652981	2.95153	-0.199665	0.137337	0.313277	5.0535	-1.37757	-2.99093	-0.812163	-1.2181	2.148	6.04915
2	4.04955	3.41035	1.46274	3.99992	2.49162	4.5239	4.2153	7.6372	2.05394	3.44482	1.07161	4.16473	4.86226	7.37535	0.627521	6.15444	2.04015	0.59606	-0.180607	-2.79104	1.23511	2.81382
3	2.33884	2.16505	2.19843	3.48456	2.62803	6.50227	0.3226	2.95552	0.393732	3.84441	-3.03571	0.825904	-0.0884028	1.29674	-2.55397	0.579306	-1.14022	-2.64352	0.864813	0.0183568	0.880308	4.25477
4	1.43509	2.0587	2.56305	2.89062	1.31584	1.71509	4.43082	2.62713	3.78772	3.16936	4.31287	2.65506	2.69052	2.8696	3.48455	2.18384	-2.26618	-2.60385	-0.0167582	-1.25322	3.54046	3.03412
5	4.36081	5.23015	3.43701	4.72779	5.06355	5.86372	4.66167	6.8442	1.79399	1.86189	0.695505	4.62883	-0.724103	-0.595398	4.15678	4.98322	-0.344367	-0.578718	-2.18361	-1.23638	5.79801	7.65102
6	0.87794	0.864703	0.529466	1.01123	1.38437	1.18259	0.495985	0.785178	0.915124	1.93492	-0.628637	0.165717	2.13156	2.26475	-0.567421	0.627527	-0.176894	-0.770524	0.82549	-1.60869	2.53597	2.75956
7	2.11657	2.74913	1.83598	2.62752	0.530109	3.36161	2.60072	5.5332	0.707228	5.6025	0.428438	5.22146	3.14436	2.94419	0.337515	2.83856	-0.176441	0.18016	-2.44922	-3.51993	3.15042	6.85196
8	-0.870583	0.513254	-0.065718	1.46561	0.616041	3.79052	-0.731323	4.81963	-1.36384	1.39954	-0.0263438	3.37263	0.280347	1.19081	0.653819	5.44634	0.634891	1.24892	-2.338	-3.59817	1.67729	4.309
9	1.09108	1.7191	3.00322	4.00379	2.99529	4.7637	1.00155	2.54564	2.01055	4.40207	0.275918	1.75212	0.60036	2.59878	-1.46411	1.34216	-0.254008	-1.43711	-1.79777	-2.40034	2.36408	3.70114
10	1.22364	2.08139	1.94202	3.24272	3.38272	7.11373	4.6978	8.50612	1.13765	1.80808	2.53152	5.81485	2.81909	3.97103	2.66394	2.4069	-0.811602	-0.616805	-0.206016	-2.75667	2.53545	6.10966
11	0.975591	1.96859	1.71189	2.81223	3.00868	6.31459	-1.00041	1.75147	-0.0741505	2.87484	0.713117	4.08989	3.16301	6.20731	2.78313	6.48872	0.710622	0.968551	-0.580167	-3.54879	2.97597	6.37307
12	1.35081	1.66007	1.28985	2.18403	3.80678	4.70482	3.60793	4.48774	3.75665	3.43256	3.32954	4.79176	1.2886	2.26663	0.409538	3.07999	-0.0719289	-3.24837	-0.653561	-1.08025	5.65205	5.8883
13	3.08395	6.38225	4.11938	4.72708	5.13123	7.84619	5.94664	9.50885	6.1418	8.74751	3.96552	4.72914	2.74156	7.43272	3.65481	8.05987	-1.03369	-0.589398	-0.244807	0.410907	6.70391	8.2947
14	2.74049	4.26729	0.526914	2.61791	5.50519	8.42599	1.86309	6.07055	0.0772499	1.85693	0.92278	2.32408	2.68667	4.56298	-0.59065	3.18542	-0.135934	-1.06822	-0.451903	-1.97163	3.685	6.67245
15	1.33863	5.19914	0.878484	2.77992	-0.549446	5.33903	-1.2196	7.51286	2.19061	6.28433	-1.96694	2.66014	-2.12211	3.02546	-3.7656	0.841852	1.38645	-1.2019	-0.530355	-1.71054	4.85578	9.78704
16	-0.45525	0.973179	1.42851	3.43091	2.60638	6.74403	0.658651	3.8774	1.30493	4.4927	0.608522	3.85545	1.07004	5.20716	1.30808	6.4949	-2.01017	-2.50305	-1.68651	-1.68078	1.94998	4.98876
17	2.30608	4.13408	0.321144	2.85422	2.7002	3.46221	2.55664	8.03478	3.17045	5.97309	1.15252	4.6736	3.39076	5.07127	-0.855363	2.44361	2.65051	1.87068	-1.31488	-2.64211	2.1791	5.97419
18	0.770167	0.916374	1.37161	3.38668	1.57293	0.996143	2.3957	6.6287	0.872625	3.2321	0.939453	1.96406	1.98645	3.19264	3.31816	6.48552	2.31425	0.840743	0.461699	0.292673	0.878345	1.77032
19	0.913379	1.95585	0.496999	2.10916	-2.28345	4.54491	-0.77689	4.62401	-1.17726	3.92387	-1.95755	2.88015	-0.0411744	4.70453	-1.61563	5.22861	-1.99039	-2.08951	-2.05865	-1.41698	1.33233	6.66774
20	0.547636	0.96371	0.954963	1.04883	0.0844745	2.95095	-0.359222	0.221164	-0.240856	3.40251	0.0509373	2.93391	-0.610752	0.913286	0.0920065	3.20173	-0.671139	-1.23539	-0.491367	-1.62354	1.08831	1.83824
21	1.13838	0.958606	1.1367	1.79205	-2.10833	0.36265	3.03361	6.74533	0.215561	2.4778	0.640658	5.89001	0.0810863	4.28322	-1.37029	7.31929	-1.22071	-2.26623	-1.96939	-3.232	2.91986	6.34492
22	0.573875	1.14159	0.475478	1.79685	-0.0499682	3.6843	-1.77143	2.30316	-0.105955	2.99166	0.359835	2.71062	-1.06152	0.668647	-3.11734	1.2344	0.456377	-0.875881	0.111371	-1.91856	1.5764	4.3347
23	1.70238	1.31709	2.02199	2.20638	6.46025	9.33286	4.14707	5.59263	2.91922	3.30483	1.82313	3.3378	7.09626	8.68532	2.39253	4.3599	-1.28865	-2.14549	-0.504756	-1.41738	3.10236	4.23197
24	0.758075	2.32897	0.0751354	1.87117	0.916892	5.66323	0.428474	4.15155	1.02608	5.99215	-0.586163	2.01438	0.815229	4.8269	-1.65523	1.88684	-0.201936	-0.411922	-1.44613	-3.11783	0.705611	2.62156
25	1.53907	1.33688	2.70326	4.30027	6.14477	7.89046	3.21316	3.68964	3.3342	5.08883	3.16493	4.3827	4.39693	5.38406	4.61429	6.38079	-0.56816	-1.07056	-1.08065	-1.73146	5.38184	7.02912
26	3.02915	1.93909	3.01213	2.22289	5.31642	4.87005	-0.297153	-0.586606	2.91629	2.96833	1.05152	1.87418	4.00671	3.29357	-0.355547	-0.931141	0.0977968	-1.20532	0.904035	-0.423486	4.2903	4.2528
27	0.687543	0.843714	1.19439	2.64234	3.8532	4.87251	5.33359	6.64386	-0.0529176	0.425543	3.80477	5.10185	-0.0285125	2.05284	2.43882	6.46906	-0.660547	-1.9641	-1.974	-3.28032	5.1964	6.35017
28	2.50964	3.54479	3.65304	4.73592	2.37903	3.85366	4.36296	6.23493	0.598762	2.39413	1.64979	3.66667	2.49739	7.95338	1.83117	6.29738	1.44753	-0.703861	0.568224	-3.12214	2.74093	3.75974
29	3.28443	2.26885	4.64815	2.51897	6.66963	7.59962	6.73296	5.94087	2.57777	3.1406	3.54513	3.27601	3.39128	1.3626	4.60239	4.454	-0.251645	-1.80781	-1.22373	-1.47102	8.51765	8.1796
30	-0.244093	-0.235221	0.245294	0.858467	-0.771924	-0.67761	-0.253101	1.92613	-0.0275919	2.04704	-0.813141	0.787898	-1.70054	0.406826	-4.44007	-0.632616	-0.524303	-0.946469	-0.789807	-1.55656	-0.395157	0.947533
31	0.725502	2.20156	0.897673	2.56065	1.18555	5.544	-3.07776	-0.121358	-0.89361	3.69602	-2.96427	3.92376	2.31501	6.70169	0.97258	6.17524	1.09765	0.0299159	-0.0959076	-0.246202	0.853775	6.59324
32	2.17059	2.30784	3.51098	3.78841	3.9772	5.26333	1.58045	3.83942	2.55203	4.36405	3.99631	6.8569	3.70837	6.36954	3.04632	9.05717	0.691449	-2.42718	1.07235	-1.98857	4.8362	5.84664
33	1.69426	2.33668	3.94844	4.59623	1.30597	2.77894	1.74301	1.56066	2.82839	2.40397	2.62277	5.1533	1.65243	2.26272	2.20462	5.67158	-1.68385	-2.22175	-1.04533	-1.13329	4.73609	5.58988
34	0.963965	1.85532	-0.845303	-0.665059	1.87246	3.44082	1.51242	3.465	0.636057	2.3836	-0.622076	1.94249	0.534834	3.18738	-0.489955	0.413462	0.595984	1.75641	-1.42406	-1.3763	1.78031	1.89934
35	2.74363	3.65065	3.0242	4.33126	5.18221	7.32786	4.06783	7.10179	3.78565	5.92533	2.60377	5.25858	3.30886	5.35152	2.78663	6.0454	0.63552	-0.612517	0.397409	-1.67487	4.67653	7.6094
36	2.15133	1.1926	1.64238	1.09122	5.11718	6.70042	0.964221	1.98825	3.63866	5.24155	2.69361	3.98999	2.19593	1.84089	1.54756	2.61582	0.225248	0.447226	1.00182	0.464877	3.00701	4.63713
37	1.54269	0.894939	0.807607	0.494923	1.18599	0.114355	0.960581	0.813234	-0.61538	-1.63028	0.637256	0.00119485	1.10466	-0.747678	1.61835	1.43598	-0.18801	-0.81572	-1.76305	-2.51337	1.30831	1.52586
38	2.84054	4.86897	1.65714	3.38777	3.11765	6.90901	1.02508	4.06634	2.09086	7.69944	1.20592	7.00168	2.61732	6.35504	1.21808	6.29814	-1.50425	-0.788624	0.627175	0.156085	2.96424	6.50308
39	1.36894	3.33889	1.2014	2.77743	6.13509	8.52331	-2.72842	0.922597	3.41168	5.1671	0.872914	2.05559	4.00646	6.01672	-0.677411	2.08821	-0.939992	-2.57825	-0.982136	-2.85727	4.90772	8.74293
40	2.78814	4.3004	1.43997	1.88636	2.89197	5.84237	4.07692	5.94935	2.5709	3.53825	2.37212	2.18317	2.65273	4.10221	-0.415766	1.4784	-1.62438	-2.07628	-1.28081	-2.92497	7.41686	10.506
41	-0.292067	0.332698	1.67231	3.50605	2.83988	1.68539	5.45707	8.68252	-1.69946	1.60033	-0.110029	1.96313	3.16229	7.04866	0.942825	5.25168	0.357719	-0.664916	-2.44217	-3.83985	2.18252	2.97859
42	1.12927	1.13103	3.45638	3.58729	4.0571	4.77971	5.17224	5.06845	5.49628	4.89468	5.60378	5.47334	1.69558	1.88418	2.89015	5.13066	-0.502163	-0.783354	-0.583932	-0.781167	3.64789	3.29213
43	2.97835	2.82164	0.656655	0.6076	1.83316	4.48723	4.95564	5.34622	1.92314	3.62636	2.3282	3.06456	0.254484	1.57967	1.22408	4.05381	-1.01103	-1.73964	-1.34755	-1.76011	3.40121	3.9806
44	1.63463	2.62903	0.976145	0.847903	2.34328	3.73339	0.355795	2.26025	1.13436	3.05193	-0.196153	0.723532	3.60376	5.80888	-0.00462303	1.80483	0.423059	-0.0696675	-0.562184	-1.04706	1.58566	2.47413
45	0.726833	3.07154	1.49257	2.65465	2.54173	8.55389	3.44556	7.01882	3.11734	7.75844	3.37877	9.02368	1.99202	8.05192	3.25127	7.42368	1.55628	0.622964	0.860071	-0.254761	4.20891	7.65009
46	1.97624	2.51401	2.85357	2.57606	2.78865	2.73143	0.3005	1.69893	2.21689	2.91661	0.0497703	1.06936	5.29741	4.85148	0.881669	1.89343	0.311683	0.513898	-4.88449	-5.16703	6.17201	6.986
47	1.59519	1.6131	1.90696	4.19743	1.67532	8.34077	2.02872	7.83573	-0.136684	3.6614	-0.838691	4.51324	2.70372	6.03584	-0.645686	6.61589	-0.893392	-0.403626	-0.662341	-2.47561	3.98619	7.58802
48	2.88794	3.18854	2.60883	3.12833	2.3043	5.31238	3.28345	5.70187	1.65561	2.36795	3.97553	5.76557	5.75924	6.27159	5.20321	8.34914	-0.661242	-1.57316	-3.16383	-4.47393	6.23166	7.73725
49	0.619703	2.76509	0.729628	2.37737	-1.01373	5.06412	1.90349	7.22498	-1.50819	5.20649	-0.900428	3.51344	-2.23019	3.64416	0.120493	6.08065	-1.66317	-2.4539	-1.88016	-3.30481	-0.726093	1.45785
50	2.19689	2.97095	2.16764	4.7884	5.73715	8.76733	8.54939	10.7025	1.71757	3.65897	3.58727	5.83089	1.61	0.27968	2.77712	1.25288	-0.655962	-0.798733	0.60947	-0.0481486	6.37775	8.40525
51	2.43364	2.60831	1.94857	1.11468	0.665101	1.67466	3.13195	3.24197	1.89224	2.67079	1.86991	2.81803	2.18684	2.65833	3.23781	4.72307	0.657633	-0.602644	0.421155	-0.33186	4.60178	5.2807
52	2.20077	3.48434	2.60459	4.4162	3.80737	5.91217	3.93334	6.99224	4.00998	6.83704	1.95653	5.60669	2.32516	3.64741	3.72052	8.25742	0.398264	-0.787479	-0.410956	-0.508158	5.2373	7.81749
53	3.08475	5.43489	3.0712	5.99648	0.376008	5.20799	1.50396	3.11156	3.59569	6.16725	0.0770452	1.08105	1.56106	4.22628	2.33861	6.42624	-0.300348	-1.52754	0.548842	-1.40728	3.3031	5.32146
54	1.65508	1.63895	3.13537	2.86013	1.53954	1.73442	-1.44961	-1.09067	1.34541	3.08209	1.21431	1.77454	1.383	3.18551	1.70736	3.40709	0.167181	-1.04176	-1.64842	-2.37418	3.50596	3.87424
55	3.85379	4.2086	7.03765	7.34498	3.4215	4.34863	4.72096	4.49665	3.02511	4.32537	2.83363	4.86802	2.31692	3.25227	2.91013	2.8329	-1.88674	-2.35892	-2.3555	-3.73158	5.71044	5.19897
56	2.25512	3.68158	0.17072	2.16512	-0.0267773	2.28236	1.2462	4.27403	-0.673996	4.2519	0.52384	4.46624	2.64615	6.07889	0.466744	6.15912	-0.0984835	-0.787779	-1.49707	-1.1647	1.20219	6.22058
57	1.52738	2.43103	2.35449	3.79162	6.52551	7.51823	2.84123	6.39286	1.97009	3.99191	1.65343	5.4746	1.90657	3.99345	-0.201451	4.40374	0.857099	0.695365	-0.827754	-0.97531	2.69868	4.53657
58	2.4566	2.07638	1.87315	2.89909	4.17119	3.4432	0.511988	0.748568	1.32299	1.6182	2.28681	3.32746	1.08785	0.268258	2.82453	4.08969	-1.12885	-1.85625	-1.07499	-0.488673	1.57502	1.60881
59	2.36488	4.71261	2.76868	5.14727	0.738096	1.22076	1.88213	5.15365	-0.158351	3.47882	0.16899	1.10576	1.16086	5.15005	3.16312	6.04459	0.0116721	-1.07696	-1.10623	-2.26227	3.56214	7.78362
60	1.35836	1.84019	1.80072	3.22287	1.29112	-0.484508	2.741	4.99273	4.83485	5.20981	4.29955	6.1494	5.49579	6.01426	5.22664	6.968	0.959859	0.950634	-1.15605	-0.501908	3.338	5.9221
61	2.7437	3.15117	3.73267	2.77136	4.36672	9.05802	3.55907	7.71902	3.92586	4.88061	4.83322	5.30963	4.60399	5.47966	2.20032	4.44375	-0.833393	-0.778166	-1.83857	-3.53503	5.58938	7.20294
62	1.64805	0.610267	1.20129	2.02228	1.5289	2.21833	2.81813	5.03046	0.653892	3.27033	-0.420548	2.09288	4.79457	7.75396	0.701211	3.20355	-1.31673	-2.05418	-0.917694	-1.29636	2.9403	3.48423
63	1.62524	1.70718	1.99081	2.05575	0.215453	4.02597	2.06175	5.63803	2.91039	5.52693	0.37661	5.19565	0.0715673	2.13475	-0.937982	1.98506	-0.730116	-2.02921	-2.41425	-4.1501	3.32153	4.82597
64	2.77907	2.97698	1.79554	2.1994	2.36585	1.7901	6.39301	6.6203	0.800956	1.53303	3.01514	3.092	3.67915	3.49653	3.75803	3.86046	-0.454879	-0.485259	-2.02975	-2.41955	5.32083	4.35717
65	0.419167	1.35094	0.997961	3.50944	0.950439	4.99874	-0.684031	3.38228	1.79287	5.37972	1.36056	5.18067	2.26666	6.44224	-0.988672	0.864363	-1.13312	-0.778088	0.861194	0.97271	0.939432	5.41693
66	1.01412	2.07767	0.493484	1.06515	1.72236	2.1076	2.78663	2.2752	3.94461	5.93429	2.8934	2.69049	0.75242	2.6436	1.45585	1.82092	-0.980521	-0.570649	-0.828327	-1.06316	2.50851	3.71107
67	1.57123	0.194114	0.2886	-0.560712	2.59553	1.78726	-1.30729	-2.42455	0.0390579	-1.57842	1.09447	1.53278	0.92679	-0.279334	1.22655	2.848	-1.44145	-2.18908	-1.04103	-2.26258	1.59596	0.667246
68	2.22274	2.8678	1.96323	2.96034	2.41733	3.5537	3.53339	4.76017	0.954821	2.14029	2.04433	2.67062	2.49068	3.91844	2.09202	3.53924	0.202086	0.0691586	0.35958	-0.689139	3.408	3.87283
69	-0.462724	0.634668	0.150906	2.9454	0.769789	3.80615	2.53189	3.52631	-2.0397	2.59934	0.436473	2.31616	0.0102632	0.436428	2.95831	6.43431	0.0541745	-0.705059	-1.37936	-1.03399	0.235817	4.04899
70	2.45341	2.12206	2.41418	3.67324	1.41828	0.680535	2.70144	5.12539	0.568736	2.00411	0.247568	1.7009	3.3887	4.27415	0.399306	1.43541	0.199746	-0.282293	-0.100479	-0.0728617	1.40289	2.49228
71	3.04285	3.35528	3.61213	3.90573	5.46044	5.96989	3.33309	4.75973	2.44337	3.05049	2.18837	2.78124	2.80762	3.74492	5.33822	7.57122	1.05447	0.423282	1.45441	1.66587	5.09206	6.44949
72	1.04964	2.93464	1.37951	2.44963	2.45665	2.34619	-1.83966	-1.00986	0.580427	2.6208	-0.834715	1.04611	4.31324	6.0315	-3.41824	-0.118894	-0.649589	-1.52739	-0.817739	-2.39898	1.67041	3.259
73	4.0382	4.21644	2.53599	2.43993	0.395184	-1.74456	3.22731	4.74986	1.21952	2.82782	2.4256	4.1466	1.12851	3.14685	0.447388	0.528958	-0.205937	-0.752804	-3.63485	-4.56984	3.93657	5.76018
74	3.13813	3.52137	2.21372	1.99944	0.622155	0.53176	-1.40509	-1.27143	1.54575	1.8249	-0.042571	0.0028594	2.08455	2.77474	-1.09692	-0.435523	-1.17896	-1.27663	-1.04153	-1.24864	0.975107	1.49269
75	5.69345	4.36357	2.29934	2.22014	13.6968	16.4323	3.79912	6.50904	2.9805	2.06905	2.6664	1.5622	2.95455	2.87808	2.75856	1.18427	-1.70517	-2.58054	-2.11202	-2.46824	3.25227	6.68348
76	0.287207	1.97475	2.5262	4.16781	5.40951	8.71773	5.83225	8.3521	1.31134	3.46175	-1.20511	2.75584	6.11289	7.2849	4.59705	8.2571	-1.14699	-0.0118238	-2.11085	-1.59667	4.04258	6.29965
77	0.484908	0.482756	1.4548	2.20638	1.97308	3.10104	3.54657	4.75689	2.93966	4.44185	4.35947	6.1163	2.28616	3.15348	3.24678	5.68694	-0.594898	-1.96128	0.433124	0.0474422	4.36398	5.52054
78	0.339905	1.53884	0.665765	1.74253	4.11343	8.43375	1.50112	4.41458	0.509672	3.18881	0.45097	3.58591	2.73089	3.85677	-0.334242	2.87108	-1.46645	-1.52147	-2.08343	-2.13762	3.56205	6.61593
79	0.54782	1.0916	0.76285	0.545403	3.89763	4.9902	3.45137	4.9744	1.28391	2.14161	2.16165	2.58171	3.18768	3.06565	2.02923	2.34323	-1.46833	-1.83496	-1.55922	-0.983645	4.5946	6.11583
80	2.38555	3.86536	2.24388	3.61138	7.26043	10.6182	-0.94212	1.12743	1.83626	2.96517	1.07422	4.59291	1.38804	2.88288	-0.575276	1.68003	0.298942	0.720632	-1.45572	-1.80591	2.79449	7.27033
81	1.19152	1.99702	1.67725	3.35738	4.47534	9.85921	4.27936	8.20531	2.75407	4.70996	2.53969	5.7201	4.0467	4.27465	4.56351	6.44145	-0.924299	-2.26048	-1.48379	-2.01906	2.25954	4.26483
82	-0.0189634	0.594609	-0.416515	1.70902	0.127012	0.711587	0.908037	3.54549	-1.21392	2.04251	-1.02328	3.69105	3.13755	4.4298	-0.703209	6.89154	-1.47851	-2.56532	-0.0814011	-0.263548	1.9569	5.34999
83	0.404791	2.23393	1.03465	1.16551	-0.763328	2.2054	1.85676	2.64295	2.21457	6.43984	1.05455	3.25404	-1.64953	1.60622	-2.59608	2.0759	-0.553646	-1.24292	-1.74276	-1.32607	4.97934	7.2321
84	1.67044	2.30386	0.775448	1.06524	-0.503206	1.44784	0.295657	2.65896	0.339165	4.46517	-1.91078	0.755548	-0.339949	0.736945	0.767652	1.78127	2.71982	1.58389	-3.07814	-2.51149	-0.352547	2.20988
85	1.33563	2.3789	1.86331	2.28131	-0.395736	-0.830069	1.78046	2.77381	0.46037	2.40014	-1.1917	0.781902	1.96346	2.47602	0.326077	2.22665	0.467719	0.173719	0.657056	-0.36542	0.562668	2.664
86	1.81726	2.42517	0.931015	1.2721	3.25535	5.53089	0.336452	0.219527	4.04343	7.41583	3.63236	5.90347	3.13898	4.29141	2.3664	1.30908	-0.112611	-0.890664	-0.0657101	-1.35542	4.1708	5.54218
87	2.29276	2.38595	4.0748	5.64373	2.80343	6.89905	1.50501	5.41865	2.54088	6.10778	2.15243	5.18365	4.52124	8.61065	2.40949	6.84833	-2.6637	-1.94844	-2.25943	-1.19739	6.54003	8.28992
88	1.25921	0.80792	2.10477	2.02086	0.240845	0.612147	-0.936412	-0.0720486	3.19664	4.44682	1.46881	1.99895	1.15015	1.93206	-1.07435	-0.0122158	0.630405	-1.0509	-0.867895	-1.60734	3.19754	3.52949
89	2.28625	1.81567	2.58245	2.70035	5.20159	6.19449	3.04933	1.99929	0.409934	1.66739	1.45428	2.63867	0.674109	1.9439	-0.0555912	-0.0151008	0.490052	1.97864	-0.793758	-1.55764	4.42829	5.12731
90	2.93906	5.41068	3.18851	4.70267	6.22162	9.34953	6.0553	13.0426	1.59121	5.22625	0.696576	4.82761	5.74999	9.32924	1.76557	7.58095	-0.390101	-1.57283	-0.00592771	-2.28246	4.26049	8.39501
91	1.47143	0.989387	2.80124	2.67022	3.73637	3.60698	2.69532	3.37443	2.61606	3.63101	0.631257	0.692502	3.4533	2.97325	3.32768	5.49145	-1.16429	-1.46276	-0.629825	-1.0226	4.3387	4.59155
92	0.267324	0.210601	1.25504	1.2469	-0.827605	2.98696	1.91333	4.17988	1.56543	3.52351	-0.59094	4.10336	0.370126	3.32253	0.866057	3.96546	-0.922597	-1.85048	-0.147187	-1.30958	2.82836	4.79923
93	2.5981	0.985336	4.88252	2.59084	4.01799	1.71592	2.0147	0.444792	3.28526	2.40505	1.9537	1.76946	3.41873	1.27491	3.5657	2.82053	0.828826	-0.889277	-0.0949541	-1.24521	4.58249	3.50019
94	-0.668105	1.20206	1.21372	2.36355	1.3645	3.56433	4.5496	9.06089	-1.19749	3.9709	-1.18215	2.74819	5.45348	10.1299	3.65632	7.5371	-1.58573	0.30347	-2.30555	-2.27752	1.64895	9.25875
95	2.2929	5.16849	0.521814	2.05654	4.55081	2.90664	1.66027	4.87631	2.45566	4.54757	1.78631	4.95108	1.85418	2.99014	-0.34679	1.80181	2.68497	1.10923	0.525412	-1.33536	4.2098	4.95718
96	2.65256	4.63593	3.63531	4.85919	4.5404	8.56757	4.34383	8.132	4.14976	6.71923	4.03192	7.8274	1.75046	4.3102	2.79753	5.57459	0.866346	0.78223	-0.925279	-0.386868	7.18529	9.15483
97	2.49513	5.47796	1.42274	5.02729	3.46917	7.14974	4.40625	10.4541	1.83684	4.3166	-0.317451	4.2015	1.30146	2.49586	1.51562	7.70834	-2.27353	-2.46396	-2.67182	-3.68308	2.43298	6.91902
98	1.09053	2.10057	2.13785	3.86274	-0.445026	1.98296	-2.16151	-1.87255	0.631683	3.9451	-0.609562	0.478561	1.95422	8.80519	-2.87824	-2.98598	-0.906267	-1.50731	-0.549593	-0.825683	0.925363	3.98712
99	0.0105698	-0.315306	-0.0744672	-0.67372	0.473827	2.36532	0.264073	3.20351	-1.71769	-0.290028	-3.0883	-2.04077	0.346988	2.0073	-2.06408	0.0313226	-1.69266	-1.76808	-2.07968	-2.30272	-1.12423	0.633169
100	1.1538	2.95269	0.885482	1.63856	-4.64943	-1.8473	0.00340372	2.24346	-0.564968	2.64087	0.90848	2.42413	1.20792	4.12854	1.0479	2.51185	-0.537536	-1.15222	-3.98311	-5.04766	2.74064	6.4274
101	2.32652	3.09459	2.10299	4.12474	5.06274	6.25908	3.08816	4.6109	2.59944	2.87629	0.495173	1.16658	4.36225	6.69373	1.61665	1.47554	-0.2001	-0.549187	0.938941	0.735521	2.92419	4.60576
102	0.443401	1.88399	2.13942	2.56662	1.31299	4.45062	1.96447	4.06945	-0.502974	2.44518	2.11522	4.8534	0.709615	4.4957	0.439857	3.93941	-1.51672	-1.76655	-0.900661	-0.661684	1.83558	3.50252
103	1.05748	3.84899	2.06625	4.68514	0.7187	6.01713	1.43497	5.97975	-1.29597	2.50108	-0.317135	2.51926	-0.857107	1.96348	0.226391	6.08323	-1.55198	-3.27294	-0.83203	-3.51297	1.07323	4.8414
104	0.485655	1.62942	0.288683	2.02641	0.747217	3.29003	0.466302	3.18146	2.1157	3.81865	-0.23075	2.08381	0.158185	1.18393	-0.937866	1.15823	-0.102277	-1.0587	-0.143959	-1.38806	2.65994	5.10107
105	2.68421	4.10385	2.37975	5.51106	2.36079	5.71442	0.66117	5.09028	0.351064	2.40899	-1.14437	3.38441	-0.46275	0.969889	-0.32303	2.1916	-0.331911	-1.33217	0.938064	-0.460564	2.25927	5.87949
106	1.83531	3.26599	3.09319	3.84588	5.92818	6.90229	0.472534	2.65328	1.34107	4.80637	1.90616	4.17779	5.5502	7.56755	0.948472	1.79263	2.64942	2.04311	0.787783	-0.642216	4.02257	7.69141
107	2.68102	1.85085	3.72787	3.16892	5.71485	4.59818	3.49636	3.28395	3.09885	3.40246	2.97929	3.21215	0.97794	1.18716	-4.42094	-1.06678	-0.929209	-2.28462	-1.65204	-2.59501	1.56051	1.84892
108	1.50476	2.03048	2.11793	3.12477	3.62014	3.73898	1.6411	4.54736	2.80279	5.13041	1.47976	3.9711	0.999735	4.2662	-1.0497	2.78825	-0.448261	-1.24901	-0.878616	-0.993465	4.78043	6.75343
109	0.731802	0.399626	2.39503	2.97147	0.21676	1.56341	1.08262	0.919464	-0.579117	1.83864	-0.358175	2.24451	-1.24969	-0.332795	0.10104	1.29178	-1.32754	-2.51928	-1.3615	-3.21985	4.20265	3.8214
110	0.728221	1.2242	0.65508	2.4354	3.60764	3.68848	1.94783	5.49079	3.81971	4.9343	1.30605	5.01374	0.98229	3.67935	1.49502	6.70405	-2.42407	-3.29103	-1.60917	-2.30867	3.61496	6.50199
111	2.83883	5.92185	2.03302	5.77665	3.37474	7.99728	2.93977	9.21928	2.75371	6.10093	2.07914	7.91995	-0.45004	0.1853	1.78156	5.64651	0.230845	0.103686	-1.89482	-4.26327	3.15409	8.62157
112	3.62733	4.51731	2.67638	2.82578	4.76922	14.3368	2.27138	5.25269	4.28311	9.34389	4.02378	8.74868	1.46887	4.35778	0.0745092	7.573	0.668586	0.254929	0.262171	-0.253055	4.32127	8.3738
113	0.794654	3.09912	-0.251341	2.81715	2.60727	3.31428	-1.60079	0.683073	0.115567	1.32681	-2.21658	0.12414	1.98411	4.51184	-2.43601	0.646816	-0.4559	-1.93582	-1.24441	-1.58083	-0.385025	2.31149
114	3.63641	4.79457	3.94692	7.05624	6.25278	13.2795	4.62318	12.3587	2.66981	8.42637	3.38327	11.3336	7.6278	16.2028	7.9989	15.0474	-0.732883	-0.363318	-1.73726	-2.16156	7.00923	13.6565
115	2.20645	2.65098	1.42238	2.52863	-0.12886	0.880173	1.88329	6.12926	-0.263861	3.23461	0.616656	4.78457	2.00826	4.07062	0.263441	3.72853	0.227848	-1.34223	-3.19985	-5.41112	2.27813	5.44852
116	0.743821	2.07764	0.054226	-0.198211	0.971756	2.82799	0.542351	3.2627	1.07356	3.67866	0.228211	3.83287	1.72813	3.90366	1.70488	3.65044	0.368835	0.25406	-0.0663471	0.102547	2.20464	3.84043
117	1.2566	4.15508	3.51322	4.95456	0.389156	4.51576	4.97844	8.49464	2.10714	7.09567	1.90662	6.04789	2.82397	7.8215	3.28017	7.99175	-0.64342	-1.02104	-0.297118	-0.278651	3.40219	4.35017
118	3.34313	3.60268	2.50172	4.02058	4.60334	6.498	1.59211	4.26995	0.592432	1.71344	1.91969	4.3181	6.48689	9.66988	4.99192	7.40124	0.238506	0.214922	-0.0343525	0.530753	3.79426	6.80317
119	-0.429815	0.961102	1.62549	1.22572	1.76109	4.4036	1.04503	0.498406	1.31686	3.92085	2.57884	5.63627	2.51077	4.55048	0.11048	2.07093	0.206059	-0.517147	-1.57611	-1.78686	3.38047	5.38254
120	0.506713	1.96244	1.20143	3.05027	2.62626	2.06104	1.83585	2.64747	-1.30204	2.46998	-0.147577	2.25814	1.44739	3.26155	-4.13716	1.43401	-0.864657	-0.418434	-0.842863	-2.07716	1.29024	2.34232
121	1.3083	1.59881	3.61944	5.25257	4.42201	6.1599	6.68694	8.40308	5.29212	6.8488	3.94385	6.50702	5.86055	7.97641	1.66081	4.59261	-1.74601	-1.87845	-0.193475	-0.110352	7.65256	9.35272
122	3.27867	3.0098	3.00817	2.79345	5.53798	6.17244	2.91223	3.67838	6.43951	6.89509	5.17379	4.41864	7.03162	7.01366	3.24716	3.25221	0.469858	-0.825407	-1.2919	-2.47333	7.94749	8.79976
123	2.08406	3.40972	2.12447	4.82336	2.5549	1.76272	0.761437	4.01373	2.15276	3.82351	-0.107174	2.82663	2.05467	4.91671	2.32631	9.23211	0.186926	0.113611	-1.17443	-2.03334	4.866	6.58178
124	2.11964	3.55415	3.46245	7.38379	1.02428	4.97921	2.42556	6.6827	2.71826	5.26868	2.04354	4.82978	0.892203	5.0079	1.51397	5.2766	-0.885733	-1.36826	-2.35521	-3.86293	1.72125	6.38577
125	1.76824	2.56496	1.40452	2.93543	2.61212	3.63851	2.72066	4.42166	2.90787	6.57326	0.841385	3.55593	1.88958	5.56333	2.61839	6.29058	-1.4924	-1.92111	-2.32541	-1.85165	0.725491	1.99504
126	-0.0766223	-0.506028	1.26976	1.34335	0.889108	0.708957	2.92231	2.34076	0.703845	0.938075	-2.07334	-1.30879	-2.26346	-1.10498	0.91492	1.16016	-2.26213	-1.45666	-2.14416	-1.32712	2.45923	2.16313
127	2.41389	3.91421	-0.241001	0.915409	0.938763	1.57691	-0.610175	2.55452	-0.19958	3.03617	-1.23725	1.81721	0.857049	2.39162	0.274511	4.45605	1.4688	-0.468592	-1.28368	-1.7871	2.15099	4.87912
128	2.36841	3.03371	0.264829	0.221429	3.20541	3.90668	3.3502	4.93314	1.11176	2.04395	0.539273	3.06196	-0.0442206	0.0984827	-1.79841	-0.0966953	0.115328	-0.362856	-3.18247	-2.71139	2.13855	2.73987
129	0.719419	0.431035	1.47594	1.61543	2.02462	5.05777	-0.213168	2.46598	-0.0210667	0.899953	-1.42562	0.464364	0.913184	2.9962	-2.18573	-0.646632	-1.59132	-2.51623	-1.54219	-2.21819	1.10602	-0.413261
130	0.645868	1.53597	2.77221	2.62148	0.704961	3.80657	2.73393	3.12338	0.829261	3.9578	1.00022	4.17211	-2.69908	0.210402	0.333385	1.19646	-0.418199	-0.636817	-1.71446	-1.68996	2.84094	4.56272
131	1.43947	2.50388	2.07096	3.16636	-1.19777	1.28014	1.75531	3.46423	3.52718	4.12401	1.28741	3.32298	1.17708	1.80676	0.174672	1.88648	-0.789969	0.184029	-1.81464	-1.87342	2.39005	3.32552
132	2.03407	1.20014	2.78397	1.36065	6.57218	5.06462	2.14905	1.65132	2.23711	1.832	2.02943	2.22867	2.55178	1.83071	2.91734	2.58784	-0.0447679	-0.542511	-0.277967	-0.768616	4.48802	2.06921
133	1.44725	2.19283	3.63068	3.97358	1.90875	2.02963	-1.72242	-2.7769	1.79121	2.71446	2.24276	1.96709	4.18301	4.52245	0.643411	1.10041	-1.51608	-2.7842	-0.755366	-0.646681	2.77937	3.10661
134	0.847728	0.202834	0.0136513	0.386236	1.10904	2.67923	3.03536	3.54524	0.786714	1.35759	0.462565	2.12799	1.81577	3.74475	0.27272	2.99911	0.710516	-0.622075	-0.0439403	-0.154376	1.3161	1.6553
135	4.57305	2.89613	4.22089	2.40789	4.01827	1.46913	-1.31596	-1.45913	1.53977	0.690198	-1.24402	-1.93737	4.50726	1.82651	-1.56718	-2.22214	-1.08878	-1.64857	-2.70839	-2.1937	3.71784	1.35804
136	2.63053	2.12272	3.41724	2.93678	6.31417	6.18052	3.48638	2.87399	2.72709	2.06588	2.76374	1.61776	2.11177	0.831397	2.18593	1.12308	-2.75434	-2.5069	-3.85092	-4.43444	7.77085	7.48256
137	1.12452	2.14514	1.8357	3.16171	4.55753	5.19513	1.57387	3.94014	0.423894	1.48065	-1.71106	2.7485	2.48307	3.03761	1.27929	3.05837	-1.04691	-1.1996	1.49051	-0.558799	2.74161	5.44944
138	-0.283819	1.47403	-0.947704	1.14976	-2.06215	2.75836	-2.69394	-1.47684	-2.55861	1.71637	-2.55468	1.94643	-1.77325	1.99553	-3.57847	0.434638	-3.34743	-2.6888	-1.04033	-0.499408	-0.189517	1.72099
139	2.18999	2.03536	2.28935	2.96687	2.96015	3.64124	1.88959	3.87495	4.03807	5.05302	4.10622	5.16745	6.52522	7.16553	3.46483	5.9035	-0.199957	-0.728425	-1.56286	-1.05194	5.48328	6.80285
140	-0.140661	2.50376	1.64257	5.72753	-0.577197	2.53626	-0.726026	2.39045	0.0388554	6.91937	-0.0959837	5.95475	-0.64128	5.94653	-1.04042	1.24117	0.257941	-0.438063	0.515652	-0.367168	2.04691	8.22322
141	0.211831	1.90751	3.76432	4.7457	5.46976	7.75415	4.96457	7.26676	1.78969	3.66113	3.50053	5.60388	1.06246	2.1482	3.84984	5.26663	1.17858	0.341357	0.373674	-0.9846	5.52254	7.38605
142	1.75842	2.90717	2.05371	4.0953	-1.04458	0.168175	-0.117189	2.25608	0.683851	4.34546	1.47947	6.75235	2.57606	5.2537	-1.84502	4.2436	-1.83268	-2.40584	-1.49539	-0.536647	1.77153	5.52222
143	1.16662	1.07341	2.53556	3.15809	3.05077	4.2528	1.41588	0.627886	-0.320045	0.549907	1.04023	0.510493	4.58114	4.24763	4.47706	3.65961	-1.38402	-1.99056	-1.31561	-1.72761	3.28616	3.70018
144	1.66784	4.72804	3.09156	6.26106	2.14447	6.27573	2.09708	7.31406	1.02782	2.78205	0.949519	5.77312	1.14346	4.8525	0.084582	4.87065	0.191365	0.638328	0.142755	0.225692	2.044	7.21769
145	0.811057	1.32972	2.11522	3.26595	1.05501	2.51821	1.23434	2.59158	0.977851	1.77732	0.397487	1.20594	1.89193	2.7545	1.37323	2.86509	-1.17339	-0.562304	-1.23107	-1.34159	1.56771	3.23083
146	3.35742	2.61141	2.12197	3.67002	9.40148	13.4907	3.56764	13.0127	2.87637	8.25481	2.37329	8.35099	2.6369	5.35959	2.24215	8.95632	2.26425	-0.173221	0.0801376	-1.3989	4.69901	9.42329
147	2.96898	3.63786	2.13756	3.88978	2.0976	3.33404	1.1702	7.58282	2.18756	3.55927	-0.0828039	-0.369655	0.885191	0.835086	0.0651115	4.10429	1.3271	-0.573005	-1.48229	-3.62114	4.76418	7.12819
148	1.77394	2.98971	2.38543	3.87729	1.0352	4.4497	0.558493	4.73668	1.06638	2.65772	0.936372	3.57591	2.10391	5.82287	5.30615	9.93133	0.464977	-0.858584	-0.954634	-1.77916	3.00158	4.51755
149	2.8495	3.44905	0.194266	3.66412	0.515356	6.45841	-0.556953	3.72969	0.929717	3.60511	-1.38515	1.79815	-0.920432	2.84491	-3.14717	3.59797	-1.47241	-3.04611	-0.763283	-2.3765	0.502753	3.80225
150	3.09738	3.42452	2.75642	3.30262	2.57277	6.21454	1.9492	3.5631	2.45874	5.81994	2.56094	6.31719	1.50346	2.75692	1.86082	5.35711	0.0797725	-1.78257	-0.67912	-1.68415	7.35553	10.3175
151	1.41546	2.31301	1.56466	2.78299	0.665999	4.9866	2.48951	4.46976	-0.241297	1.84463	-1.71424	1.28073	-0.00107709	2.39742	-0.569526	1.46	-0.932975	-2.26438	-1.65734	-1.89341	1.68956	3.79727
152	1.64913	2.96048	1.48886	2.19761	1.88065	3.27496	2.87217	6.39088	3.05087	5.10541	1.21143	4.47216	2.83129	6.75401	3.60102	10.1206	0.921815	1.03005	-1.33184	-2.11485	3.55508	6.48626
153	0.820992	1.89671	1.08741	1.59375	6.61768	8.48186	4.60053	5.42439	1.14568	3.80784	1.1229	4.03065	4.35327	6.98818	4.18962	4.71543	-0.24782	0.868957	-0.417392	-0.596953	4.16508	4.77838
154	2.96172	3.91654	2.30316	2.34539	1.32901	2.40622	1.57374	4.75161	-0.456088	4.22168	-1.93667	2.3095	1.60435	6.19545	-1.9241	-0.385165	-0.504302	-0.510179	-1.83226	-2.75105	3.02151	5.84763
155	1.90506	1.98371	-0.136725	0.432273	3.96768	11.348	-1.45342	4.88619	0.225105	4.5211	-1.37327	4.25969	1.82909	6.1655	-1.48226	3.51484	-0.0931962	-1.28734	-2.4564	-3.89127	4.44795	8.91749
156	1.0341	1.75426	1.27946	2.68943	0.870304	5.11097	3.90178	7.33251	-0.31949	2.19889	0.623114	4.53392	-0.976193	2.38049	2.14504	7.17773	-1.77758	-2.97267	-2.41387	-4.31167	1.669	5.77824
157	1.88466	3.06136	4.38842	5.28187	0.465116	1.80436	3.8952	6.66812	0.418603	2.79144	2.00276	6.03783	2.52193	0.726467	5.45034	6.66795	-1.57054	-0.580266	0.51489	-0.993489	3.96458	5.00216
158	3.22395	2.59499	2.6191	1.65103	6.34789	7.09123	-0.12016	-0.531065	3.04627	4.04714	0.954913	2.72518	2.27176	4.74442	3.12201	2.81989	-0.36457	-1.1871	-0.680376	-1.73323	4.27616	5.86125
159	0.735353	0.564952	2.55852	3.17895	4.56356	4.39103	2.22516	2.65055	2.33226	1.97137	2.81319	2.56457	3.14813	2.83536	0.764541	1.45062	0.416648	-0.579038	-1.74966	-2.18433	4.53944	4.34382
160	1.64472	2.16321	3.09124	4.74479	2.86781	8.45817	0.944326	8.05736	4.55341	7.52491	2.57153	6.32847	5.36801	10.2078	3.60037	9.01645	0.0484416	0.264221	-0.815625	-0.859189	5.24354	9.58435
161	0.499395	3.66021	0.345842	2.57649	-0.495482	5.42412	0.132984	9.25032	-1.64806	2.89919	0.483148	4.37337	0.252973	2.62487	-0.585613	2.73415	-2.65108	-2.18975	-0.900326	-1.99532	-0.804993	3.28284
162	0.470987	1.66826	0.201499	0.990537	2.0876	3.55012	2.99865	5.39348	3.39265	5.68025	1.01466	3.39949	2.6048	3.22242	1.08938	1.60553	-0.57384	-1.26254	-2.25057	-1.35129	6.14044	8.25176
163	3.05129	3.98244	1.42031	2.62558	4.38497	5.61863	0.937641	0.673724	2.86548	2.98057	0.717559	1.51492	1.51257	2.42287	2.44615	4.52337	-1.61438	-2.33014	-1.70601	-1.57219	4.76157	4.55369
164	1.48675	1.84587	1.14649	4.04193	1.57568	7.00424	3.43678	8.94931	-0.768852	1.90866	-0.22686	5.78188	1.41585	7.24968	0.666161	5.0421	-0.948021	-3.12686	0.0256181	-1.53016	3.03594	6.28069
165	0.941321	3.48859	1.40226	2.85965	1.41133	5.43049	2.3226	4.49234	1.37502	3.99331	0.4258	5.05975	1.15809	3.48901	0.1264	4.21343	-0.621574	0.0537834	-1.68854	-0.694391	1.98089	5.282
166	1.67775	0.802413	0.942389	0.379667	0.443228	1.27004	1.55775	2.55315	-0.232882	0.19369	0.101769	1.74524	1.02011	-0.121135	-0.27476	-0.473397	-0.511721	-1.54867	-0.67903	-0.854645	1.48589	0.326418
167	2.79699	4.73165	2.31281	4.20757	2.45099	3.54518	1.97477	5.62905	2.67639	6.46002	0.0504766	4.62302	3.4486	7.6334	1.26168	7.19834	1.15462	0.474155	0.277984	-0.171906	3.78452	5.79672
168	1.49088	2.91683	0.289499	2.30427	-1.04802	3.75516	-0.147377	-2.21477	-0.442859	3.84156	0.727021	1.82395	2.76368	7.59458	1.99469	3.37637	-0.87473	-2.29278	-1.1002	-3.89916	1.68526	7.95025
169	1.81199	3.54083	2.52638	5.80234	1.33647	5.003	0.717006	4.69035	0.33466	5.61534	0.517919	5.07821	1.19083	3.01006	2.48482	8.51203	-0.224527	-1.36892	-1.71078	-2.46136	3.66232	7.36932
170	1.6792	2.67527	2.96805	3.12499	6.04803	7.2309	4.26296	5.78991	1.23444	0.0912767	-0.55534	0.16415	2.38153	3.93283	1.18817	3.83387	-0.405325	-3.2198	1.1631	-1.44529	2.27021	2.96909
171	2.1238	2.5416	2.82505	2.14493	1.64845	7.19268	4.32736	7.90504	-0.216603	3.16572	1.72128	4.63525	1.51265	1.57542	5.40202	9.45527	-1.6633	-2.63707	0.420386	-0.213103	2.71028	6.34745
172	1.54032	1.62416	2.87108	2.92373	2.33519	4.30667	1.90071	5.66642	2.18115	4.18775	0.469633	3.91706	2.61729	4.74663	-0.805178	5.31088	2.03507	0.13354	-0.354118	-1.40321	3.58076	5.23768
173	1.8954	1.86722	2.44109	3.79801	1.33344	2.39552	-0.351019	2.548	-0.393537	0.00337931	0.865801	3.14576	-0.775742	-0.992562	0.878477	2.64426	-0.294792	-0.589242	0.502484	1.32337	4.47319	5.3677
174	2.53701	2.30152	2.03414	3.23336	7.49446	9.0271	3.91284	6.7566	2.77812	3.4734	0.818772	2.13123	3.10448	4.58004	3.08844	6.31713	0.179665	-0.0512442	-0.83667	-1.6211	5.17996	5.93974
175	0.236458	1.31605	-0.124383	1.25952	0.187363	4.43275	1.09464	3.35643	-1.59493	2.12398	-0.56115	2.53787	0.170419	2.18054	0.254821	1.77889	0.197223	-0.682129	-0.815854	-0.202512	1.06378	4.25446
176	0.367574	1.9369	0.647917	1.85504	3.42822	5.90604	0.773624	2.92959	3.17098	4.66066	1.47806	4.56618	4.41054	7.34734	-0.57691	3.18992	-1.62736	-3.21196	-1.04051	0.683233	6.02325	6.73592
177	2.15906	1.60052	0.501503	2.91014	2.46229	4.85374	2.25766	7.48974	1.42071	2.59096	1.01129	2.35153	0.535011	2.83149	1.77769	5.04217	-1.02312	-1.01725	-0.610584	-0.832429	2.58867	6.05422
178	-0.399711	0.573122	1.22959	3.66944	2.94056	6.8803	1.72904	6.09784	1.71151	6.50607	-0.0609571	3.96819	0.797082	4.19442	-0.213738	0.460533	-1.57787	-1.49892	-0.781389	-2.40737	5.10554	8.40124
179	2.32179	4.6706	2.67906	5.90467	2.35531	3.66235	0.726822	7.03673	0.924309	4.15965	-0.379916	4.55337	0.319466	5.06141	2.53128	6.39285	-1.55523	-2.90379	0.679753	-1.01188	1.79697	4.29324
180	3.58259	3.1646	1.96016	1.06335	5.69607	5.57884	-0.698815	0.293495	2.71491	3.89011	1.82254	3.02919	3.72096	3.09501	1.4451	4.00786	-2.06481	-3.00513	-2.81926	-1.85164	3.4837	4.86552
181	1.84025	2.62733	-1.12012	0.865649	3.63156	5.30849	2.96114	7.39438	2.43757	4.25182	1.74658	3.96869	1.43303	2.69093	-0.584861	3.02	0.789876	0.437275	-0.210797	-2.20406	2.8482	5.93725
182	2.31732	3.86709	2.1579	4.34451	1.994	4.0861	1.36673	8.65239	1.46935	6.38776	-0.213557	1.90723	1.47669	4.08005	1.7874	6.79826	0.316805	-0.538413	1.14773	1.3961	3.32722	5.91261
183	1.45628	3.37878	2.55659	3.05117	3.26199	6.20184	2.76352	4.45149	0.48131	1.91593	1.51029	3.73034	2.66329	4.63484	2.26827	2.28865	-0.63881	-0.874954	-0.321229	-0.152894	1.8251	3.7717
184	0.975341	1.92604	1.38701	2.15833	1.45115	3.84575	3.42949	5.2799	0.686758	1.42669	1.7977	4.2821	2.91304	5.32612	0.240059	2.78919	0.5357	0.262264	-0.124941	-0.226617	3.20164	4.39454
185	0.939454	5.77134	0.686005	3.8548	3.31162	6.51506	-0.2754	7.64449	0.391197	3.73427	0.913531	5.53501	1.7584	6.59836	-1.08105	4.59977	-0.831896	-0.974254	-1.53935	-3.62924	2.31518	8.19656
186	1.44137	2.3788	0.445858	3.45674	2.29562	5.73723	4.22925	11.3906	2.53365	5.57803	-0.21563	3.73548	3.84482	6.84086	-0.874478	4.48548	-0.164538	-0.154711	-1.25912	-1.47713	4.17067	7.64451
187	1.19723	0.58296	1.172	1.24427	3.21018	5.66646	1.40388	4.06924	2.00455	4.04903	-0.452471	1.04684	1.43062	2.69858	3.31013	5.34407	-1.22899	-1.45132	-1.57387	-1.40996	4.90983	6.51482
188	1.41507	3.68496	2.35916	2.99265	1.6291	7.17418	0.432641	6.20311	-0.239318	4.39146	0.483846	6.13173	1.6409	4.60846	1.69448	5.58697	-1.08764	-1.51548	-3.17576	-4.89279	3.24928	9.66276
189	2.27501	3.32275	1.40015	3.32985	3.04289	7.20015	0.389475	5.93322	1.24921	4.41534	0.459242	4.88216	1.67397	8.33291	-1.65532	6.11983	-1.52988	-2.46727	-1.82777	-4.56969	2.87245	5.29422
190	3.83059	3.28245	3.00045	3.59883	2.17993	2.7168	2.84566	4.62241	0.424565	-0.0207696	1.38526	3.8564	1.38686	2.76569	0.494053	2.2456	0.920149	0.505192	0.12778	-0.0105096	3.11961	4.73121
191	1.25969	2.7593	2.306	3.35648	0.638934	2.84116	1.50958	6.01341	4.51711	7.76696	0.708065	4.37786	0.788322	2.82252	2.27619	6.48664	-1.3902	-1.87569	-0.636831	-1.9747	2.49079	3.02813
192	3.69645	4.55196	2.3057	2.33642	-0.167679	3.42868	1.75335	4.50432	4.59152	5.23423	1.74502	3.64601	0.246898	2.13428	1.19425	2.08778	0.281862	-0.355366	0.285337	-0.619422	7.53762	8.65743
193	2.51703	2.63614	0.0165763	1.85298	5.50545	9.70194	0.861892	5.65678	2.32377	5.76998	0.251413	4.08007	1.2948	5.61974	1.33276	5.66152	-0.817376	0.186519	-1.1288	-1.97795	3.67896	6.50704
194	3.06911	3.71228	1.94136	4.83119	1.84801	2.50885	1.11181	8.88938	-0.558298	2.73227	0.7642	3.79714	0.596557	3.28047	-2.26822	7.14098	0.065069	-0.0683762	0.0669498	-1.94603	2.74458	7.46258
195	2.37424	2.94799	1.37539	2.30315	4.96866	7.2504	-0.0910507	2.86662	1.16924	3.04699	0.959695	1.80284	2.24415	3.66552	-2.47442	0.706177	-1.54805	-1.58375	-0.835447	-2.07009	3.24564	4.57746
196	3.82064	4.12256	2.61338	1.76724	3.9241	4.00858	4.57607	5.84024	2.98527	4.42504	4.42937	5.45525	2.60863	3.21299	4.33219	4.45054	0.5632	-1.1759	1.30041	-1.56344	7.81685	9.47452
197	3.11333	3.83537	3.85657	5.10388	5.03034	5.40278	4.48162	6.72104	3.66804	4.39641	5.64018	7.25416	4.42074	5.60038	6.85999	10.0705	-0.70103	-0.0228808	-2.44063	-1.56249	6.74802	9.02876
198	0.968341	1.01638	2.21377	2.84925	0.527631	2.75314	0.443849	2.35883	-0.23602	-2.31598	0.597597	1.07913	1.3795	2.27243	0.928943	3.83551	0.165498	-0.792962	-3.87649	-5.61664	2.19764	3.13943
199	1.16138	2.2305	0.916939	2.0514	3.15618	4.85823	4.5544	6.56585	2.55266	5.61556	2.98869	6.73955	0.436874	0.837056	-0.0627742	4.63644	0.299345	0.0571482	-0.0636696	-2.5069	4.88034	7.75983
200	1.41299	2.85585	-0.049877	2.55302	0.612334	8.96625	-0.479367	4.01943	-2.1133	1.36668	0.308241	1.62542	0.26962	6.27163	-0.742348	3.56356	-0.535402	-0.845858	-1.40781	-1.01348	-0.131509	2.55797
201	3.89984	4.2756	2.84523	3.64356	0.768595	1.43365	3.47086	4.00734	2.41582	5.03195	1.40785	2.81504	6.52677	7.69043	2.04502	2.90579	-2.0983	-2.89542	-0.955155	-2.01646	4.51868	5.93695
202	1.46878	1.90056	2.39461	3.18842	2.63473	4.0381	-1.35334	1.2829	1.91723	6.37958	0.545233	3.27283	5.28124	7.27477	2.67486	6.34218	0.575799	-1.02942	-2.76169	-4.41594	1.85386	3.76988
203	1.3214	1.87224	2.46968	1.71636	2.59287	5.36095	2.58989	3.34799	0.101017	2.4817	-0.577976	0.630827	-0.226187	2.31606	0.268263	1.05501	-0.332625	-1.41486	-2.73934	-3.33979	3.14091	2.66977
204	3.82963	3.525	2.16852	1.41618	7.86798	6.2434	5.38843	7.24859	2.06442	2.76773	1.46141	2.60582	3.31864	4.73764	3.71476	6.26806	0.190735	-0.575501	-0.275512	-1.72069	3.95291	5.15107
205	0.525877	1.08105	0.319743	0.693464	0.973188	2.04207	-2.49367	-0.276657	-0.0847099	0.397462	-2.29927	-1.95417	-0.303947	1.43523	-1.72351	1.01813	-1.36924	-1.80854	0.530436	-0.75668	0.754568	0.75754
206	1.61816	3.13114	5.85455	6.92507	3.71243	6.14698	4.16522	6.61294	0.421039	3.03557	1.33604	3.87976	0.130934	2.60247	5.40749	6.41197	-2.12121	-3.65605	-2.38479	-2.97576	5.90301	7.73823
207	1.53561	3.36017	1.24072	2.09311	1.90975	3.52116	3.28978	8.7617	0.668031	5.69473	0.97203	4.83505	-1.26623	2.9653	-1.31152	3.99963	-1.82373	-2.47179	1.2893	-0.155222	2.17398	6.57117
208	1.51596	1.61329	0.977305	1.35305	3.21675	5.93016	2.79768	7.05673	0.106976	1.23991	1.53152	5.3021	2.63443	3.63344	-0.0828986	2.12718	-1.58371	-2.06519	-0.631897	-2.16599	0.979094	0.109626
209	1.26161	2.0144	1.11758	2.67182	3.20562	3.92681	0.895212	2.14662	0.514092	1.77835	0.332168	2.52468	0.234386	0.438659	-0.869047	1.9168	-0.583159	-1.40279	-2.90342	-4.41153	2.05388	4.28784
210	1.53806	2.39563	2.85914	3.73518	0.945303	4.25052	0.95265	3.29918	1.51652	3.50186	2.18066	4.28008	4.47618	7.26911	3.51684	3.3034	-0.701215	-1.46473	-1.12654	-1.36928	3.93502	6.78648
211	2.89829	1.82975	2.31878	2.49976	2.20746	2.65092	-0.269694	-0.99468	-0.339757	0.907252	0.177018	1.30896	0.0999225	0.892336	-0.408184	0.693263	2.15678	0.020762	-0.24381	-1.35539	2.39934	2.3918
212	2.78277	3.78175	0.0368216	2.29979	5.56854	7.33876	2.79574	5.39871	0.595509	3.73496	0.668843	3.80172	-1.25853	1.6148	-0.639825	3.57391	2.31598	0.803877	-1.60424	-2.67607	3.16797	7.15766
213	-0.177984	1.04074	-0.424314	1.13142	0.0240266	3.12613	-3.12099	-0.240263	-0.281609	3.02885	-0.365595	1.42377	-0.718706	1.19229	-0.0280105	1.89934	-0.379251	-0.315553	-1.25762	-2.50572	-0.919441	1.82766
214	0.968529	3.12807	-0.228049	3.90579	1.79465	7.90216	1.13608	3.25532	3.52443	6.97663	-0.213733	5.34182	-1.99506	1.96491	-0.0452385	6.41026	-1.39403	-2.5008	-1.41402	-0.941582	0.992942	4.55479
215	1.70788	2.51475	1.60118	2.94265	5.39527	9.34119	2.25027	5.57019	2.43415	5.41761	0.794577	2.10119	1.19134	3.37038	1.73884	5.62663	0.613613	-2.97481	0.96672	-0.151034	3.60286	6.12954
216	1.81072	3.00656	2.46401	3.67926	-2.36319	0.439939	0.686667	3.11244	1.46914	2.43231	3.33662	6.57534	1.3138	3.95918	1.63145	5.35693	-1.89243	-1.48206	-0.782205	-1.4902	2.26042	3.67823
217	1.82601	1.86176	1.66449	2.50207	1.96783	2.34771	5.84562	5.73434	0.868521	0.599958	2.36796	3.87122	0.429618	0.355208	1.94057	1.42653	-2.21066	-2.84788	-2.63768	-1.62379	-0.549386	-0.125404
218	2.37037	3.20331	2.51885	3.10879	1.1171	1.91803	3.86987	4.78005	-0.0733024	2.50911	1.80666	3.77181	1.73622	2.82096	0.402015	-0.0460811	-0.600731	-2.10826	-1.04855	-2.58874	3.49629	6.02705
219	6.82326	4.90883	5.3591	2.82692	8.45653	6.55828	6.34292	5.72816	3.55399	4.36449	3.2892	2.0075	7.12888	5.79926	13.3009	11.4917	-2.50979	-3.61875	-2.84235	-2.12698	3.5342	4.38006
220	1.06124	1.88728	2.38671	4.06771	0.778171	3.87027	1.0799	6.17143	-0.938038	1.85759	-0.857006	1.40804	1.71581	8.20203	-1.85517	4.08569	1.13415	0.0332595	-1.41427	-4.0697	1.51107	6.56244
221	1.82237	2.72487	1.08068	2.89921	4.43858	6.38368	-0.111933	3.19791	-0.678504	3.25929	1.57476	3.4876	-0.101504	3.6028	2.81542	4.61617	-2.50877	-3.11158	-0.327671	-0.395679	3.40494	5.77135
222	1.52379	4.14724	1.87513	2.15013	3.4891	12.1063	1.97645	6.90691	1.27335	4.76385	0.123244	5.82043	1.17147	2.72898	-1.28596	0.373696	-4.35296	-4.81137	-2.82511	-3.98288	4.15416	7.13783
223	2.55598	4.43741	2.62491	1.55085	2.85968	6.06488	3.30144	3.99723	0.542904	3.43327	0.410595	0.940956	2.98061	5.85584	-1.48445	2.58616	1.63001	1.55572	-3.77341	-3.96274	3.66172	4.17314
224	4.68222	5.08424	4.42443	6.42189	0.754209	2.49272	4.93055	9.81354	2.83879	6.49127	0.592727	3.57716	3.67676	7.80215	5.25609	8.24515	0.247285	-2.11396	-0.174156	-2.41269	5.39559	8.07213
225	3.72599	3.0665	4.00042	4.42609	8.95545	9.04915	5.18684	6.29739	2.7102	2.62517	6.35075	6.69493	5.6277	6.38927	8.74266	10.7707	-1.83398	-3.64487	-1.42215	-1.48077	7.79625	8.07295
226	-0.0505996	-1.24701	-0.292761	0.374325	1.66638	3.03529	0.45011	3.79389	0.272311	1.39635	-1.78311	-1.59998	0.642777	1.88037	-1.03362	2.75097	-1.37204	-2.96337	-1.6263	-1.91106	1.62229	4.23444
227	1.75153	2.92238	1.36186	3.01791	1.63449	3.70896	3.51545	5.85149	2.02004	3.16964	1.10371	3.87337	3.71618	4.54522	5.56926	8.15391	-0.838715	-0.859102	-0.85961	-0.855195	1.4259	3.53217
228	2.36518	1.92358	2.86878	2.54983	2.7058	1.35307	1.53645	1.14382	0.512743	0.2513	-0.218058	0.194627	2.17594	2.0068	1.35609	2.10144	-1.37587	-1.3065	-1.88447	-2.99833	2.84489	2.92929
229	2.0835	1.90612	1.67999	1.74805	5.61042	5.04879	3.55083	4.18632	2.93883	3.56788	3.14692	2.91237	5.49439	5.84776	4.52836	6.44589	-0.262587	-0.800309	-2.10612	-3.78174	0.938042	1.24311
230	0.679071	2.25613	1.44463	3.10726	1.16413	2.68891	2.46129	7.32728	0.889616	3.42154	1.38572	7.53312	1.37989	5.59711	1.1285	8.40432	1.19737	1.37461	-1.11573	-1.14204	2.16558	6.47359
231	4.05697	3.26293	3.11858	3.37328	1.83328	3.69847	3.33267	3.20507	2.89049	5.73688	2.16405	6.03213	3.36505	5.67089	0.53109	4.68743	0.128043	-0.962154	1.06186	-0.225698	3.58167	5.00773
232	3.26712	3.87622	1.59483	2.65776	3.72992	5.94963	-0.930724	2.52111	1.09297	3.24814	-0.209641	3.33774	2.61565	5.72638	4.01345	8.89784	1.01269	0.702554	-0.206613	-1.85502	2.39773	5.78652
233	1.81883	2.73617	0.572175	1.38173	4.36119	5.909	4.04596	7.25309	2.92216	4.73136	-1.38442	0.808296	3.7816	4.88763	1.91086	3.84571	-0.914219	-0.0119113	-1.17264	-1.081	1.4988	1.97217
234	1.80261	2.8942	1.2641	2.01179	5.96677	7.4218	7.18211	9.98169	4.44823	5.6011	3.40457	3.89656	3.7447	6.17095	0.090057	1.91605	-0.0428401	0.159143	-2.97648	-0.708974	4.02996	5.5168
235	2.25347	4.82314	0.880976	3.46374	0.455462	3.27447	0.0162971	4.21304	-1.04114	1.77427	-1.43985	1.07364	2.71288	3.98128	-0.384961	5.48229	-1.26129	-2.90931	-1.34909	-5.08354	4.269	6.97743
236	-0.0670076	1.82723	-2.26326	2.00689	0.379034	6.86436	-3.9116	3.12295	-0.742182	1.32931	-2.11751	2.69243	-2.76295	1.71143	-5.21197	1.41458	-0.597891	-0.301018	1.11905	1.0395	-1.57519	2.36802
237	0.780665	2.61927	0.719321	3.06106	0.0247002	3.81147	0.442905	5.15998	-1.73185	4.95409	-2.34389	2.80075	3.21797	8.58432	-1.06776	3.4046	-2.37045	-1.95489	-1.01478	-3.44086	0.942622	4.63274
238	4.42419	5.95435	3.24476	4.45566	7.02153	8.18952	3.42565	8.44864	2.69716	6.24051	2.96578	5.80279	4.12599	5.99464	2.74303	5.9181	1.58451	-0.442157	0.654504	-1.41689	5.63341	8.82295
239	0.0401921	1.78796	2.53404	2.63823	4.78027	4.56227	3.83059	6.85508	-0.264875	1.44362	1.76924	3.50976	1.21417	1.95632	2.3568	4.49139	-0.497174	-1.09858	-2.45996	-3.26084	3.35738	5.40257
240	1.66452	1.68673	2.94844	3.48939	2.66225	4.1751	3.83391	6.29419	2.65666	6.18327	1.63421	4.76897	5.32051	9.33574	4.58079	6.34092	-0.413476	-1.76825	-0.572568	-1.37492	2.75793	4.43381
241	2.10997	2.60989	0.437185	0.597863	-0.0205596	0.268999	-0.740537	-0.178318	-0.243785	0.514519	0.517605	1.16484	-0.23596	0.747332	-0.175223	1.04147	0.0350523	-0.517393	-2.29196	-2.45644	1.28464	1.93148
242	1.4185	2.00153	1.20669	2.70474	3.08379	4.14307	-0.249655	2.98524	1.15381	2.69314	-1.82841	1.77075	1.3642	4.34156	-1.14428	2.39758	2.2828	1.52033	2.08793	0.77194	2.25584	5.73805
243	3.80745	4.84007	3.30233	4.82598	2.11124	3.92779	-0.0345393	4.10616	3.93519	10.5922	2.4415	6.06842	6.9445	10.0171	6.9791	11.3301	1.02745	0.303153	0.661894	0.976464	3.6079	7.08751
244	2.4674	3.92569	2.45836	3.45455	2.41859	4.61422	2.68286	8.20004	3.20112	4.41836	0.257225	0.623041	3.01189	4.41633	1.17194	5.00912	-1.44246	-2.03599	1.15118	-1.38449	4.64663	8.9234
245	0.920243	0.823167	3.61699	5.41998	2.58997	5.12653	2.5237	5.06687	0.764336	3.16161	3.43457	6.87841	-0.240107	3.74827	3.26921	9.06851	-0.540299	-0.113675	-1.80343	-2.87627	4.79269	9.62804
246	0.0676921	1.64621	2.56605	4.02746	2.56314	6.34021	1.13189	6.36334	2.08924	7.38937	0.65647	5.61635	0.868766	5.10743	1.04193	7.05623	0.876491	0.551328	-0.390277	-0.203627	2.40928	4.63666
247	1.589	1.72225	1.74785	2.56272	-0.189283	1.87093	1.24599	4.24717	0.34214	2.63577	1.16923	3.10836	-0.183623	1.67375	-0.556123	2.35962	-0.275833	-0.988775	0.130703	-0.0712072	2.60378	4.36606
248	2.35489	1.80059	1.59894	2.12072	3.86891	3.19205	0.769102	1.61241	0.137629	1.14102	0.164412	1.06559	0.63711	0.781726	0.681916	-0.72079	-1.20975	-0.285466	-1.00091	-0.856149	1.70895	2.66455
249	3.9282	3.33828	3.31635	3.07306	1.88588	3.39704	2.50419	5.07622	3.54008	5.32105	2.81909	2.82391	2.54279	3.78472	1.90704	4.01415	-0.137405	-1.01609	0.665327	0.868215	8.59881	10.0235
250	0.345091	-0.529343	0.372768	-0.767938	2.08514	0.680984	-0.802085	-0.0919506	0.579282	1.07232	-0.387274	0.233797	-0.643361	0.190316	-3.19079	-1.8905	-1.87411	-2.55887	-0.993913	-1.82318	0.113732	-1.79383
251	2.68361	2.53662	2.5155	3.11932	4.12878	4.28163	4.00923	5.26915	5.49239	6.87465	2.82197	3.93487	2.99138	3.62088	1.79652	3.72331	-0.130988	-1.21076	0.54294	-1.2074	5.88965	6.74774
252	-0.684459	-0.965389	0.496971	1.1027	0.978167	0.321752	1.892	1.67895	1.78124	1.8424	1.71066	1.63095	2.00647	1.22028	2.3606	3.09584	0.227889	-0.156122	0.0275935	-1.10133	3.23171	2.58384
253	2.0627	3.31322	2.15849	3.35919	-0.199461	0.621706	1.55804	7.11909	1.67393	4.08597	1.52873	4.77272	0.933285	3.57125	1.61548	6.15444	-0.31945	0.138904	0.243698	-1.24407	4.16208	8.69389
254	2.03046	3.35855	1.70911	2.29471	5.83955	10.3201	1.76536	5.85754	2.94236	6.18049	1.50105	3.97036	3.77422	5.34542	1.40283	2.98524	-0.867991	-0.459328	-0.651941	-1.81104	4.09031	6.72153
255	1.63969	3.06508	1.99553	3.76818	-1.11969	1.8266	2.67414	8.5119	-1.06912	1.71829	-1.82488	1.35631	-1.12069	3.83769	-1.65916	1.28622	-0.103873	-0.282861	-1.7251	-2.839	0.225007	3.4811
256	1.50729	1.15215	4.07716	6.66226	2.91114	6.98828	2.9478	7.85244	0.127732	5.29211	0.155367	4.96258	1.09006	2.49902	1.44983	2.16767	-2.29411	-3.26968	-0.571925	-1.213	4.52768	8.00357
257	0.558377	3.25612	2.79314	4.13806	1.07186	2.83217	4.43431	5.31785	1.13242	4.12375	3.99972	4.81555	1.99038	4.1431	4.81502	4.701	-0.685235	-0.739703	-1.32347	-2.41194	4.87267	6.94815
258	1.47522	0.181278	0.0285832	2.73186	0.440711	-2.2434	0.0760861	3.79582	2.98437	2.40102	2.18461	2.91927	-0.394905	-2.14259	0.986441	3.12219	-0.474129	-0.631216	-0.0491369	-2.67271	1.45313	2.5132
259	0.308967	1.31799	1.67321	2.75724	4.21914	7.5404	1.1449	4.03741	-0.432035	0.968286	1.15152	1.68382	3.2779	5.93659	3.36536	6.47685	-0.516654	-1.32908	-0.221476	-0.673512	1.46635	3.48742
260	0.276752	1.49158	0.725844	1.66834	2.76628	3.06517	3.48458	3.72584	0.938223	1.53932	0.0230765	1.51278	2.71571	4.65123	2.11836	2.89231	-0.217673	-0.887132	0.103119	-2.08903	0.988261	2.5879
261	1.66604	2.95813	0.893873	3.34312	1.38463	4.37656	0.277621	2.68925	0.499477	1.88669	0.577885	0.706387	4.75398	7.81193	-0.561627	2.84138	1.14179	0.4531	-1.6152	-0.552905	2.1705	3.72287
262	2.30457	1.89055	1.77793	2.58468	0.832221	3.01515	1.75371	3.64603	-0.684688	-1.56082	0.210877	2.97908	1.96917	3.91402	-0.64892	0.64914	-0.855358	-1.66506	-2.04943	-3.31743	1.86926	3.25992
263	1.96645	3.56331	3.89314	4.88185	0.663354	6.11015	-0.277261	6.23291	0.670235	7.91678	-1.31653	7.28563	-2.2277	2.13498	-3.65497	3.25687	-2.83668	-3.75304	-1.20088	-2.26709	3.21743	8.23023
264	1.48447	2.08483	2.56586	4.14219	3.25244	6.17859	3.39451	10.0025	4.83026	7.36177	2.62628	5.73026	3.99762	7.84705	1.64568	4.55446	-1.80818	-2.8264	-1.41853	-1.71748	2.71589	5.58992
265	1.57831	1.74482	2.72652	2.01095	2.33829	5.58707	0.556579	3.2754	2.82501	5.85103	-1.20255	-0.526691	2.74724	5.3275	-3.29178	-1.669	-2.32134	-4.01484	-0.911933	-1.78192	2.37058	2.04477
266	2.86176	3.99201	1.23603	3.28628	1.39353	3.04507	1.84948	6.27357	2.27804	4.69827	1.54709	5.26878	2.33796	4.71954	0.530756	5.47979	-0.466469	-1.17669	-0.103394	0.143047	2.54563	5.89216
267	2.79889	2.71257	2.54784	3.46029	1.87203	3.41198	2.7434	7.20876	4.67519	7.11958	3.14971	5.89989	4.47451	7.54853	0.0451047	2.56459	-0.0858562	-0.856509	-1.48865	-0.981264	4.97499	6.81867
268	1.1072	1.23329	1.32774	1.91327	3.66378	7.78067	-1.95734	1.18199	2.28356	4.29601	-0.854583	1.51926	1.49762	2.62212	1.63758	4.39571	-0.085837	-0.980208	-1.59525	-2.07119	1.6891	1.56425
269	2.16279	3.99623	1.07456	2.83928	2.34201	6.75596	0.534741	5.64155	1.16122	3.75219	3.22473	7.72715	2.04034	4.83745	0.55276	6.29414	0.0495524	-1.61384	-0.507888	-1.72667	2.64722	6.21277
270	2.14226	2.48993	1.51608	2.15701	2.45287	3.41029	3.12433	3.9865	1.72372	3.72218	0.342266	2.01283	3.55321	4.73635	1.77788	3.75703	-2.10357	-1.17272	-1.68797	-1.24158	3.59944	4.59908
271	0.985042	1.42616	0.764317	1.53974	-0.561281	0.979253	-0.685824	0.415675	-0.0630389	1.10289	0.993374	2.09462	1.64377	2.09455	1.3441	3.33811	-0.959068	-0.953086	-1.06414	-2.37446	0.699945	1.42453
272	2.37941	3.84054	3.18471	5.38704	5.63584	5.00455	6.20965	12.9183	3.41378	8.23665	2.07822	5.08455	3.27129	5.73454	0.227701	6.48217	1.69962	-0.958679	-2.31645	-2.90598	6.74394	9.78732
273	1.24859	2.99561	1.61019	2.93628	5.00595	7.47972	0.420307	4.38177	4.91943	7.87716	1.65222	6.47725	1.51325	3.60034	-0.919748	3.60461	-1.65793	-2.29216	-2.47684	-2.42514	4.20937	7.38886
274	1.85589	3.5672	3.05287	4.10068	5.97057	8.31408	3.90402	7.71502	3.97518	6.13777	2.38991	3.42951	6.21449	8.78246	5.51332	7.73482	-0.120675	1.08269	-1.26585	-1.45784	4.695	6.73853
275	0.481213	0.587082	-0.198	0.173143	1.68568	1.75349	3.25689	5.41408	0.345799	0.478074	-1.15902	0.174825	3.01968	4.25802	-1.21474	0.557514	-1.15759	0.029401	-1.68383	-1.35972	1.80419	3.7624
276	2.22502	4.10978	2.64433	3.1733	0.951266	4.48735	1.0155	3.78821	1.41059	4.68662	1.01517	2.67173	0.814556	4.05047	1.35991	4.1077	-0.295672	-0.287774	-0.0553237	-0.0441116	3.51438	3.31251
277	2.49949	2.32424	1.58969	3.24668	1.66904	0.285642	2.00149	3.55747	2.20668	2.71148	5.11096	4.51718	0.812744	4.20503	1.88102	4.09178	-0.128361	-0.890875	-0.0740162	-0.976388	3.27213	4.34899
278	-0.855943	2.52987	-0.0126863	2.36519	-1.28096	2.3799	0.358706	2.09364	1.49264	3.53445	-0.364143	0.930845	0.0295755	4.03366	-2.58164	0.542358	0.519195	0.401959	0.615787	-1.01365	0.608997	2.53922
279	0.997791	2.60328	2.605	4.6848	-0.0242035	3.02659	3.22889	7.91018	3.53526	6.67156	3.35908	6.32849	2.1449	4.04788	0.578185	8.91525	-2.32057	-2.67044	-1.01301	-0.901913	5.35686	7.73113
280	2.63011	2.62968	4.59158	4.58676	4.33567	5.28633	7.74513	8.1689	6.757	5.58809	3.90248	4.11455	5.97546	6.33612	7.31548	7.55722	0.254381	-0.0679685	-0.689959	-1.37026	7.9355	7.07801
281	0.867701	4.0243	1.11098	2.84366	-0.351866	2.01567	0.308817	5.98493	1.88306	8.28784	-1.02763	6.09629	-0.966354	4.96631	-0.260658	4.45584	-1.08368	-2.8531	0.195581	-0.79406	3.37273	8.24559
282	1.25688	1.7067	2.55888	2.32533	2.37436	1.84298	6.17193	7.0928	2.43097	3.55779	2.77862	3.73253	1.24797	2.34914	2.19908	4.42077	1.04219	-0.630541	-1.04419	-2.46326	3.90109	5.24983
283	3.78805	3.37154	1.94378	1.49807	2.44327	2.76591	4.38277	4.86032	4.94964	6.71611	4.17447	7.25607	1.664	2.45269	0.265436	-0.787931	0.093336	-2.66048	-0.344558	-1.44791	5.6753	6.15508
284	-1.08448	-0.75521	0.357204	1.00834	3.08501	4.78123	-0.198531	1.18105	-0.886548	0.208305	-0.152752	1.82991	2.51511	2.99304	-1.06189	-0.0387308	-0.802271	-2.56362	-0.463342	-1.17397	1.73921	1.47182
285	1.2816	1.90003	1.48446	2.93029	0.702254	2.07516	3.46679	6.05558	-0.585641	0.932701	2.19418	4.09833	-0.842643	1.02263	0.198129	3.15866	-0.952511	-2.13047	-0.172052	-2.40747	3.59356	4.93777
286	2.07496	5.43163	1.37535	4.40074	4.74842	7.79675	1.93252	5.73656	4.26996	10.206	0.495899	3.56772	0.631651	3.00518	-2.97519	-3.63242	-0.207954	-1.50789	0.39669	0.0251872	5.45795	8.52021
287	2.95308	3.79791	3.46995	4.01608	3.59941	4.1851	-0.111482	-0.0972839	3.79851	5.61501	1.21384	1.27507	3.74396	4.83925	5.55551	7.1529	-0.443285	-0.85975	-1.5171	-2.79432	4.82439	5.05742
288	2.17999	5.00319	0.614895	5.56559	4.57344	13.1131	0.0619671	6.33589	1.76023	8.16441	0.718819	7.31214	1.66622	7.71565	-0.254971	4.10065	-1.26058	-0.347411	-0.330077	-0.220123	1.61723	6.32906
289	1.43355	2.83549	2.64839	4.81466	5.71012	9.66723	3.07996	8.70112	2.84676	6.46513	3.31804	6.92992	5.86086	8.49614	3.66403	11.2258	0.978845	-0.575446	-1.07243	-2.52868	5.1729	9.86803
290	0.280689	0.902432	2.178	2.53649	0.102587	3.63082	3.29462	6.29537	-0.416636	1.63194	-1.52724	1.05633	-0.0545693	2.98673	0.232158	5.97799	-1.2988	-3.07718	-1.95174	-3.70492	1.04346	5.89787
291	1.68878	3.70958	1.0657	3.82184	-0.357762	5.61447	0.365601	4.87349	0.491978	5.00185	-0.346579	3.97073	-1.15644	1.84656	-0.986008	2.0642	1.51688	0.162907	1.40953	-0.876903	1.97643	5.08757
292	0.682802	2.22362	0.496056	1.14952	2.16799	6.46389	-2.09933	2.90271	0.209323	4.56305	0.968357	4.94963	-1.37744	1.50468	3.87632	6.22809	-1.20409	-0.250941	1.24677	-0.0624337	2.04336	7.4006
293	1.82527	1.71462	3.43658	3.48622	7.00522	5.88336	9.58498	10.3021	3.34387	5.32279	5.24573	5.79226	3.10509	4.26024	2.48563	4.67077	-1.20281	-0.106147	-1.55114	-1.84762	5.75153	6.88716
294	0.601069	1.63391	1.27592	3.36849	0.787311	6.02269	2.01698	6.07605	0.567149	3.98445	1.53398	3.98301	-0.364365	-0.381345	1.04281	6.41473	-1.71638	0.151611	-1.81735	-1.74614	1.37343	4.46119
295	3.30487	7.94676	2.48949	5.9212	4.89645	8.88623	0.453498	7.65295	2.92578	8.4676	3.17156	11.1769	7.82161	15.3138	2.24761	7.36887	-0.107135	0.410027	0.0392124	0.482458	4.8261	11.2233
296	1.64192	1.75527	1.30782	1.22584	1.10836	2.92837	-0.907872	0.439027	0.90162	1.218	1.44868	2.52896	1.53964	3.84106	-0.121717	1.87752	-1.59657	-2.6386	-2.60192	-3.28533	3.14294	3.95404
297	2.00589	2.45898	4.60017	4.33915	1.84633	4.57247	6.39827	7.06283	3.13206	5.01646	4.86632	7.52998	1.4756	4.1202	0.577281	3.96438	-0.696204	-1.01767	1.38404	1.72442	3.12179	3.2525
298	1.6214	1.64263	3.26243	3.28887	2.43688	1.94688	3.54799	3.40955	1.32652	1.20582	0.300732	0.20707	2.68388	2.44481	2.79244	3.68316	-1.73995	-1.21549	-2.18033	-1.13115	3.76311	4.41599
299	2.7963	1.47371	2.88467	2.88388	4.08178	2.73495	0.14861	-0.319702	-0.856631	-0.537969	1.01173	-0.230858	1.24854	1.59947	-0.467212	-0.344788	-0.785735	0.0705733	-0.00120379	-1.34954	4.20262	4.11619
300	-0.476994	0.277182	0.741687	1.81597	-1.68467	0.373569	-2.72549	-0.32167	-2.25752	1.5274	-0.368379	3.7403	-0.291966	4.01211	-1.8312	2.94658	-1.67713	-2.93847	-0.674737	-3.16358	0.635352	2.57379
301	1.53497	2.92193	0.338481	1.50958	3.44235	5.39852	2.02295	3.97037	0.533468	2.69488	1.82416	3.91258	-1.58494	0.106588	-0.638459	2.79298	-0.318508	-0.101633	-1.30609	-1.77135	1.56061	4.51263
302	0.640563	1.53048	3.96928	4.91667	-0.618624	2.33871	4.91266	6.5331	-0.314551	1.7685	0.900142	3.69241	0.780805	3.47358	3.93819	6.90279	-0.841845	-1.64794	-3.15156	-2.6097	6.217	9.08438
303	0.864663	0.432337	1.75738	2.54743	2.58635	1.70155	2.64475	3.79556	1.3107	1.36863	1.01538	1.33775	2.77065	2.34686	-1.39379	-2.1887	-1.52332	-2.55227	0.270547	-1.21424	2.876	4.44027
304	1.80613	2.41292	1.14343	1.43785	2.58498	1.59636	0.799029	3.46595	1.8136	4.03552	1.82562	4.28375	2.62398	4.30916	-0.405601	1.63403	0.834121	-0.404307	-1.33269	-1.6565	3.58094	2.47976
305	2.07849	1.38843	1.32886	0.432659	4.32385	4.44949	1.80149	1.95792	2.36433	2.82106	1.64782	2.10608	1.01673	1.37548	2.24109	2.23429	1.15515	0.456196	-0.737941	-1.59254	4.65283	4.66133
306	1.34616	1.60413	-0.130989	0.329325	1.65452	5.42813	0.526826	1.31092	0.787191	2.18959	-3.27876	0.797722	-0.313887	0.209767	-2.72646	-1.46177	-1.39083	-3.11773	-1.32016	-3.20324	1.56045	3.71414
307	0.175729	1.42984	0.322942	1.73422	1.00247	5.04626	0.37219	4.72728	-0.41972	2.8641	-0.610261	2.65717	0.436002	3.62283	0.0793483	3.26302	0.292182	-0.416791	-0.571683	-1.3945	1.15496	2.68353
308	2.24092	1.22911	1.9556	3.21684	2.3423	2.753	2.49353	2.92938	2.96453	3.88646	-0.319956	0.461606	1.90309	3.22895	3.18195	5.06999	0.870055	0.0416341	-1.56208	-2.76186	2.28511	2.1982
309	0.188462	2.45461	0.847872	3.25588	1.96137	4.49797	4.36435	6.33949	1.8121	3.94874	-0.423936	2.51306	1.29983	3.9126	2.61945	5.4133	-0.0295182	0.0487216	-0.351658	-0.866102	4.50465	7.9956
310	2.12747	3.21974	2.96815	2.53177	3.79715	6.73542	8.65167	12.3653	3.32175	6.02797	2.35415	4.35736	4.27683	6.52158	1.98385	3.42162	0.203691	-0.570814	0.556466	0.918973	7.80165	10.3027
311	3.4833	6.98235	2.24009	5.62423	3.82374	10.0064	2.69962	8.98301	1.70574	5.81262	3.92554	8.23883	4.49336	8.9544	3.4582	7.57143	-0.25165	-1.28773	-2.0749	-4.79197	4.38007	9.64223
312	1.88307	1.65161	2.12296	2.6711	-0.180622	1.9556	1.37549	3.67828	-1.13248	0.627135	-1.4005	0.165379	0.857555	2.84259	-1.18002	2.59244	-1.13048	-1.703	-2.01804	-3.17679	1.18195	4.58875
313	2.83065	2.97915	4.12066	4.09568	5.73467	6.66433	2.07604	5.07204	2.19171	2.84868	1.51661	2.90054	2.80962	1.67192	2.13589	5.10151	-0.420161	-1.13085	1.01393	-0.402367	4.49665	4.28114
314	0.472697	1.63856	2.14634	4.5299	2.02556	5.18598	2.9694	7.79787	0.565266	5.46306	-0.0818081	4.02003	3.09346	5.32852	0.448511	4.26733	-2.74606	-2.47261	-1.18415	-1.30932	1.94191	4.84887
315	2.11119	3.18283	2.1183	3.77238	2.94331	5.42562	1.82501	5.83802	5.02282	7.46199	2.35224	5.15772	5.8529	8.83666	2.86672	6.60534	-1.51596	-0.892901	0.105064	-0.0879871	4.89621	5.89336
316	3.72209	2.99557	1.73523	1.97858	3.6881	3.31261	0.163353	0.728026	-0.0461702	0.245267	1.26169	2.5049	1.18564	1.04545	0.56711	2.93512	-1.59132	-2.04339	-0.270928	-0.408356	2.32963	2.37331
317	0.849334	1.73063	-0.602219	0.548018	1.46263	4.16331	-0.336051	3.20559	0.303901	2.74842	-1.34937	0.112247	-0.599889	1.40925	1.93803	3.03223	0.221718	0.876386	-0.516524	-0.673563	0.369715	3.15184
318	2.80846	5.31878	1.78511	3.51375	0.44539	4.35	0.442661	5.49747	-1.14312	3.01986	-0.475458	3.98841	0.735017	4.13124	1.69009	7.50295	-0.0153066	-0.966469	-0.428738	-1.41856	3.83391	9.24529
319	1.91018	2.62345	0.923822	3.422	1.71595	5.04203	-0.293283	3.03866	2.7339	3.88294	1.61669	4.88959	0.404741	5.96447	3.34463	6.65274	0.0189928	-1.73687	-2.48762	-0.599743	3.62936	5.09614
320	1.06396	2.16225	0.0717007	2.24776	2.17146	2.87371	3.61103	6.73768	2.78898	7.57955	2.17646	6.13725	3.94699	6.6948	1.22645	5.98455	0.50459	-1.15323	0.374168	-2.08942	4.15673	8.6673
321	2.75871	2.8294	0.743179	1.53645	3.15164	3.89838	3.70951	5.87806	0.0966439	1.92972	0.217766	2.59929	5.60195	6.22492	-0.533736	0.207211	-1.63569	-2.35369	-1.73216	-2.4449	5.10669	8.7015
322	2.59627	2.99888	3.72451	4.2369	9.10945	10.5474	10.3209	10.129	3.78181	3.68182	4.25868	4.21401	6.58267	6.10642	3.45157	1.11025	-0.883968	-0.667579	-0.40461	-0.587455	1.81474	1.35346
323	2.40711	3.74567	2.47917	3.12973	0.965369	4.81011	0.0473659	2.77943	0.993859	2.26573	0.649188	2.81668	0.177367	0.249163	-0.0277002	0.319174	-3.32911	-3.73823	-1.41793	-0.781272	4.00781	7.21161
324	3.93885	4.47668	2.92824	2.91792	6.37401	9.81478	1.69748	2.26199	1.81644	7.71312	0.450905	3.3255	2.17387	7.42616	2.6103	5.61165	1.65444	-0.567803	1.04967	-0.769724	4.83811	8.55759
325	3.70784	3.79055	2.23005	3.27368	4.79886	5.50186	5.0804	4.93082	2.68905	2.3178	2.95583	3.49669	2.67357	1.5366	3.3162	2.93112	0.0520702	-0.022408	-1.79496	-2.07686	7.00084	6.42622
326	0.676242	1.15353	1.34894	0.764184	7.03613	6.2024	7.22234	5.37534	3.97682	4.73254	2.39826	1.5592	1.33121	1.84991	0.530467	-0.212671	-0.59226	-1.43219	-0.668013	-0.786415	3.65208	4.52387
327	-1.53817	-2.72713	0.80269	2.71575	1.59619	-1.15035	-0.527542	0.27935	-1.10014	1.15577	0.434303	4.31182	-2.32465	-5.38203	-2.97236	-4.97581	-2.09497	-3.75549	-2.74214	-3.552	3.8587	6.81558
328	1.55235	1.67645	2.78313	3.50563	3.54399	3.82545	2.04998	2.96039	3.1287	3.92388	2.38975	3.66447	4.61997	6.31699	3.03881	4.32843	0.251586	0.16482	-2.12282	-1.64549	4.05563	4.77231
329	-1.26232	1.39491	-1.27153	1.97581	-1.35827	3.24797	1.67183	6.95469	0.286862	3.41392	-1.55417	3.69029	-2.17047	1.05949	0.0833518	3.82711	-0.4413	-0.655534	-2.21207	-1.77148	-1.29031	3.42244
330	1.78763	1.6371	0.132077	1.16053	2.09895	3.2267	4.70555	6.71612	0.15505	2.09642	1.30959	3.11181	1.25374	1.09482	-0.614003	5.78113	-2.10124	-2.73506	-2.16373	-2.91257	2.83528	4.37496
331	0.801777	-0.854492	-0.46021	-0.978978	6.09588	5.71933	6.29604	8.59172	0.829822	1.68752	1.79633	2.3452	2.04035	2.7173	0.387976	1.32755	-0.502899	0.100386	-4.47494	-3.27211	6.68054	6.96211
332	0.846788	0.182508	1.36394	0.667159	2.73603	2.68673	5.23868	7.04534	4.0984	6.52533	1.04571	3.34785	2.75408	4.46608	3.82796	4.84409	-2.16391	-2.1617	-0.842578	-0.823881	3.04477	4.39394
333	1.99324	4.2009	1.99521	3.98905	2.02065	4.3249	3.15707	6.78957	1.42703	2.1882	1.7923	6.29229	3.30759	3.05986	1.24374	3.07431	0.402726	-0.461163	-0.101737	-1.44299	2.91139	5.93212
334	1.91242	2.18416	2.41577	2.77986	2.66478	8.24478	3.95362	10.7268	1.98127	4.91037	1.48916	7.24655	4.48	8.93314	4.56729	10.3292	-2.28249	-2.87523	-2.72473	-2.17998	5.13901	7.24421
335	1.62969	3.00233	1.93788	1.73077	0.194673	3.18389	3.16907	4.94285	1.79852	2.30739	2.30197	4.06447	0.936164	1.53196	1.10762	0.946659	-0.0949697	-0.663513	0.0959504	0.156431	4.69757	4.81878
336	1.10586	2.55117	1.4062	2.99435	1.10825	5.3078	2.36595	8.21972	-0.282602	3.00829	-1.24212	4.12412	2.43633	7.89006	-0.00787278	8.24568	-2.32222	-3.64959	-2.51582	-3.51454	4.60957	7.72387
337	1.10877	1.7266	1.16503	1.10911	1.04831	0.982045	4.37847	7.06655	-1.14593	1.5939	0.831358	4.00815	0.440938	2.8364	0.685719	5.15339	-2.42323	-3.93325	-3.58145	-4.51245	4.54035	6.46405
338	0.806355	1.09995	1.96621	3.56075	1.44044	1.44555	3.98706	4.24739	-0.397496	2.00241	0.311278	1.16003	1.51243	5.13389	1.91947	6.3156	-1.58791	-0.698779	-1.40692	-2.57017	2.23658	4.06706
339	2.13364	2.86153	2.82411	5.91795	-0.939956	1.33346	4.25378	9.10169	0.0615349	3.08096	5.22358	10.8702	-0.121754	1.77385	1.06328	6.43498	-0.565569	-0.773061	-1.49694	-2.15402	2.88455	6.35291
340	3.93148	5.33936	3.23342	0.893327	0.545776	4.904	0.340337	4.1158	1.31592	5.7186	-1.50535	4.39131	2.2607	4.98228	0.748866	5.79475	-1.09762	-0.763184	-1.44749	-1.78076	6.25221	9.8436
341	0.928184	2.42763	1.05496	2.58402	-0.784625	4.32509	0.664136	3.67281	1.92527	4.76623	0.142674	3.94423	-1.3838	-0.177159	-2.19552	0.640517	-1.14023	0.345957	-1.89877	-3.00982	2.3193	6.12857
342	2.57207	3.61644	0.872827	2.57105	3.5636	4.645	5.111	7.75463	0.649824	1.71383	1.62258	4.83855	2.58192	4.72324	0.441031	4.52813	-0.0688496	-0.589823	0.195231	-2.39966	2.82041	3.96698
343	-0.224216	0.906358	1.19142	2.28178	-1.47632	1.1622	0.619775	2.07212	-0.529887	3.01933	-1.36257	1.13406	3.07538	7.0146	-0.256081	4.05747	-0.670436	-1.1901	-0.310333	-2.11119	2.02435	4.8078
344	1.56788	2.13004	2.11004	2.52451	5.12747	8.36976	4.09732	4.23158	4.49393	8.61051	5.39209	8.44086	3.7417	5.50999	4.20294	5.87746	0.698559	0.604239	0.875501	0.194264	6.34696	8.47647
345	1.47621	2.73188	2.49439	3.30172	4.33853	8.38842	-1.22741	2.98946	0.882044	4.04011	1.27746	3.19289	0.606578	5.70237	-0.127995	3.69063	-0.373289	-0.0546859	0.892303	0.157565	5.09081	9.64251
346	1.38676	2.22887	2.07853	1.97341	-2.57482	-2.28274	-1.32287	1.80804	1.12371	3.58178	2.03812	4.08529	1.03794	2.85082	0.075662	3.51168	-0.766741	-1.44635	-0.721244	-0.653513	3.01401	4.95236
347	2.24123	1.28554	3.94448	3.80609	3.72491	4.93705	0.485944	0.666501	3.81403	3.71101	2.31608	1.38072	2.55943	1.89445	1.16062	1.15461	-0.435785	-0.440639	-2.51916	-1.74754	4.30349	4.39842
348	2.54131	4.15403	4.55462	5.67517	5.00619	6.38791	3.1619	4.47546	3.81999	5.29253	2.6286	3.71613	4.00152	5.4276	4.88625	6.36651	-1.44458	-1.80116	-1.60603	-0.910917	4.7857	6.35387
349	1.49108	3.43934	1.75534	3.14772	2.3798	6.05123	-0.801567	4.65448	-1.27641	3.65372	-0.705143	5.39844	0.919419	2.96432	2.61589	5.83929	-1.10894	-1.49562	-1.42082	-2.72593	5.04116	8.23441
350	2.08955	2.08433	1.75199	2.83563	2.57555	2.6057	0.742205	1.11114	1.05893	2.72661	1.56142	4.42298	1.35643	3.59205	-0.970883	0.466966	-0.773703	-0.385679	0.553547	1.18378	2.56214	4.42331
351	0.867191	0.601458	0.275655	2.07519	0.170692	3.03003	0.507757	4.05483	0.427951	3.61382	1.12189	3.24628	1.37419	4.3912	1.6526	3.50378	-0.819592	-1.96702	-3.44075	-5.9136	2.67626	5.74157
352	1.00636	0.226512	2.54325	1.95859	4.15668	3.68279	4.684	6.22945	0.342273	1.51502	2.38095	3.95404	-1.59044	0.00510832	-1.66245	-0.730729	-0.997005	-0.810066	-1.51376	-2.60054	2.07581	2.80613
353	2.02595	3.1582	0.878693	2.12474	0.805557	3.19107	2.726	7.36381	-1.47374	3.55478	-1.7433	2.3125	0.0447861	0.781665	-1.75089	0.578832	0.290123	-1.46006	-0.896079	-1.90373	1.14424	4.3934
354	1.4869	1.15347	1.05456	0.260045	5.66141	3.83003	1.51991	-0.3387	5.21666	4.35054	3.79768	1.97765	4.52535	4.57308	2.4565	2.75731	-0.8015	-0.770532	-1.26009	-1.65663	5.17656	3.37373
355	1.39178	3.27655	1.49354	2.48001	5.10384	11.0861	5.23662	7.51467	1.52908	5.38551	3.14554	5.68712	4.69942	7.68449	2.42186	5.33111	-1.73618	-1.26652	0.334809	-0.113079	2.72072	5.08369
356	-1.03755	1.75223	0.521685	3.41074	1.98499	7.07014	-1.11945	2.67885	0.0464986	3.1366	-3.15055	1.18324	2.79945	6.44521	1.57453	7.43734	-1.81116	-3.02096	1.02756	0.197368	0.716351	5.90995
357	0.00692588	0.892155	0.299323	1.58167	-0.340118	5.96394	1.70665	2.89904	-1.22259	2.69121	0.834045	3.47321	0.527467	3.22267	1.2471	6.5052	-1.10051	-0.481728	-0.9296	-1.08594	1.46514	3.18235
358	-0.0520822	0.318874	1.32058	1.06032	1.72715	3.19187	0.0838962	1.47036	2.16579	1.76514	0.855823	1.36979	1.69999	1.9021	1.28649	1.47874	-2.30213	-2.74822	-0.52071	-1.50093	1.36712	1.31471
359	-0.973378	0.777596	1.58368	3.04079	-2.26392	2.22512	0.335675	1.3807	-0.136723	2.43036	0.748499	4.28935	2.22363	5.41289	-1.87996	5.33072	-3.98371	-4.17331	-1.82215	-3.33466	0.083752	5.4586
360	2.70621	3.15707	2.39557	4.74788	2.36303	3.6217	0.485785	6.61082	0.583571	2.74627	1.12873	4.51547	2.87002	3.96305	3.35761	8.02834	-0.828653	-1.21851	-2.22551	-3.28884	2.85416	5.75908
361	2.01942	2.36405	2.15287	4.65278	5.67818	7.59492	0.487772	3.07453	2.2995	2.14272	1.42541	5.67735	1.85252	3.16762	0.202936	3.89153	1.28077	0.231192	-1.53671	-5.51635	4.90368	7.00107
362	1.92053	5.3268	1.40673	3.19948	1.89179	7.26689	2.58955	7.0612	-0.411753	5.03372	-0.974666	2.58788	4.65834	11.4575	2.13805	5.76637	-1.75587	-1.24295	-2.06254	-2.0762	3.15705	7.3704
363	3.48542	1.98693	4.49141	4.6213	8.65012	6.71598	9.29887	7.84563	4.20153	4.47346	5.19181	6.0224	2.8138	2.39834	2.41365	2.8228	-0.0380954	-0.377485	-0.215781	-0.789573	6.5383	7.36496
364	0.240789	1.47003	1.53465	2.84909	-1.12885	2.72041	3.36136	5.98314	-2.14761	2.57497	-0.588259	3.51879	0.423795	4.03072	0.886235	6.35653	-2.1892	-1.6103	-0.612616	-0.441641	2.98687	6.48235
365	1.70697	2.01967	0.844477	1.26766	3.45336	4.8337	2.26664	3.80261	1.32458	1.24247	1.88704	2.89695	4.14156	6.60638	2.93029	5.71335	-0.264445	-0.476586	-0.512678	-1.57834	3.15812	4.05193
366	3.14252	3.46515	3.68285	3.90337	6.49418	7.86135	3.21017	1.95912	4.39818	5.33184	5.1137	3.91877	5.28623	5.24894	5.1362	5.93649	0.100737	-0.219781	-2.85189	-2.42005	5.40604	5.93496
367	1.84663	1.40765	1.87766	1.9769	2.48411	2.81477	0.979576	2.94336	0.61595	1.08532	3.27251	3.29668	0.0974319	2.20489	0.994963	2.45295	0.87451	0.6117	-0.629259	-1.45473	2.42314	4.6887
368	2.6238	4.19577	0.301456	2.19688	4.83667	7.38412	1.74721	4.32734	2.69536	4.89185	0.595394	2.73797	3.75542	7.07461	1.2881	8.68603	0.739813	-0.604122	0.14726	-1.58532	2.18	4.37205
369	4.52186	5.06322	4.3007	6.81348	6.6049	7.29947	6.69971	10.1084	1.89042	3.22815	0.683157	1.7634	3.7114	5.26784	3.29969	4.70422	-1.63859	-1.79529	-0.906283	-1.53891	4.62238	6.45268
370	3.00067	2.33586	2.91844	3.09056	3.95331	3.66598	4.92158	5.46356	1.00069	0.533247	1.2767	2.39007	1.58747	0.102767	4.66111	7.33551	-0.0678843	-0.194556	0.158212	-0.0421681	2.89938	3.4732
371	2.18641	1.79232	3.67337	2.94458	2.65022	2.05154	2.46382	1.36894	1.63492	0.961224	0.178022	-0.190735	1.4348	0.5608	0.400008	-0.312543	-0.575849	-0.782933	-1.81031	-2.99154	3.30125	1.73872
372	1.51081	2.85808	1.70209	3.27194	1.13873	3.51892	4.09397	3.6677	0.973944	4.60972	0.474603	2.7051	2.30413	4.83086	3.67657	4.38674	-0.164217	-0.384676	-0.968593	-1.27219	2.84164	5.22209
373	1.8338	2.26396	2.7079	4.92484	3.62707	7.35769	3.24736	9.67056	3.18176	5.47497	1.13975	4.42874	1.62596	2.1262	0.953218	5.21113	-1.14696	-1.68395	-0.84409	-0.691834	4.78737	7.35257
374	1.11871	2.61305	0.767453	2.08196	1.00245	3.44316	1.62169	5.9285	-0.780162	3.25817	1.25774	2.99841	0.311695	2.76643	-0.0249388	5.29681	-2.63477	-0.48233	-0.564714	-1.21681	1.45408	3.58837
375	1.90356	2.31681	2.00878	2.8626	6.23646	6.58788	3.94976	3.67427	6.2515	7.02166	4.889	5.12307	6.55976	4.39309	3.76436	3.41637	-0.192775	-1.02526	0.42369	-0.779656	4.60677	4.85947
376	0.887865	2.42748	2.93377	5.00835	1.22165	3.64733	0.770173	6.03582	0.523488	1.99233	0.541412	4.05109	-0.105038	4.49316	0.0362694	5.03716	0.195697	-0.877805	0.0358232	-0.499868	3.19212	6.60033
377	2.70225	3.60577	2.87332	4.18442	1.28464	0.0578109	4.65666	7.24443	2.1674	4.35232	4.09467	6.78175	2.51262	2.62388	-2.49026	-2.87976	-1.39028	-3.89712	-4.57213	-5.484	4.99771	7.75288
378	2.57519	1.56006	0.921207	0.72915	6.32354	7.11161	0.122019	-0.987631	2.94257	4.96728	3.76027	5.84664	5.85298	5.55219	5.81678	8.43695	0.402863	-1.3142	0.332238	0.192885	5.4658	6.24526
379	1.0395	1.53131	2.13424	2.47715	4.89969	7.56383	0.327282	2.3741	4.69761	7.25768	1.74204	4.71644	1.55165	4.50727	-1.01911	1.54235	-1.11782	-2.18124	-1.19039	-2.83805	4.42252	6.99354
380	3.51346	4.10997	3.15175	3.16282	4.52212	4.50054	6.35832	8.03301	8.87134	12.0983	4.27575	6.26884	5.01707	5.17042	3.31142	5.92725	0.634916	-0.896882	-1.54526	-2.35545	6.67274	8.05442
381	2.73156	2.18299	2.28016	2.25254	4.37363	4.12602	2.73848	2.9882	1.936	0.957327	1.79773	2.62393	3.82901	3.2344	2.63364	3.03154	-0.286153	0.896409	-0.872992	-1.16189	1.896	3.144
382	3.33791	3.92168	4.77354	5.63424	4.16251	6.69647	3.20017	5.38528	3.23591	5.36879	1.9127	3.85214	2.6969	4.56156	1.23344	2.91667	0.627317	0.581447	-0.368037	-0.761324	2.97378	5.31082
383	2.20527	2.11075	2.40918	1.81607	4.39989	3.42014	4.17911	4.49596	5.35818	3.88216	2.91249	2.06571	1.99601	1.94966	3.9489	3.10883	1.30529	0.182611	-0.146396	-0.469228	5.34776	3.63259
384	0.641504	2.57971	0.683291	2.75668	3.16532	8.99814	5.09826	11.2759	0.789656	5.95378	-0.0673829	3.88576	0.786472	4.54624	-2.53937	1.59107	1.56144	0.882207	0.467605	1.22488	2.39494	7.26046
385	2.52491	2.79985	2.12635	2.94233	3.92714	8.1734	2.00816	5.91502	3.27613	5.0965	0.98185	5.20947	1.23996	2.44912	1.22222	4.68032	-0.764437	-1.09429	-0.891493	-1.58186	3.35155	6.61302
386	4.10804	4.79842	3.9912	4.16881	4.52542	5.87687	6.63422	7.34803	2.04299	4.9731	3.92725	6.26551	6.45156	9.48774	5.92811	9.93341	-0.727074	-0.693656	-2.65423	-2.83925	5.01712	6.6329
387	2.76563	2.87477	2.30128	1.93662	-0.0183671	-1.28632	2.10588	2.67748	2.09284	2.00872	1.64876	2.80875	4.19765	3.11239	2.97526	2.55133	0.00544086	-0.10647	-2.57879	-2.95627	3.30518	4.7419
388	2.45301	1.96349	2.95918	2.27628	2.08346	2.78723	2.98126	4.29999	1.4858	2.61497	-0.188027	1.0537	2.59482	3.08761	1.77885	3.13646	-2.04	-2.7031	-1.3152	-1.85838	2.05712	4.2589
389	2.97732	4.29394	1.56882	3.37206	4.15858	6.42208	4.16092	6.20727	1.60554	5.98999	1.10113	5.37314	3.82653	7.10084	1.49669	3.63691	0.126359	-0.965273	-0.807245	-1.35677	6.28408	8.54223
390	1.94908	2.06391	0.633519	0.405479	2.5684	5.47872	-2.47328	-0.994792	1.03235	2.35285	1.00108	3.48591	2.71556	5.14302	-0.43951	0.992169	-1.25923	-3.1572	0.485897	-0.205865	2.90044	3.45665
391	3.80518	2.49544	0.765483	0.508486	3.20609	2.46619	2.04892	3.67674	3.09019	3.98148	1.47696	3.99744	2.12453	4.28839	0.740144	4.39786	1.15416	-0.963859	-1.39684	-2.39232	4.20717	5.30257
392	2.24903	3.65503	3.30947	4.01464	3.37093	5.08635	3.43405	5.23605	0.9375	3.50808	1.08385	3.05564	3.46175	3.98095	1.45861	1.43763	0.256895	0.328369	-0.507236	-0.344942	3.52941	4.10925
393	1.26362	1.4692	3.18585	2.95782	4.14251	3.90997	9.06007	10.6268	3.94033	4.0858	7.13456	9.48081	1.7973	2.26919	6.74693	7.87917	-0.561243	-0.398366	-0.175579	-0.907188	4.05584	3.45005
394	1.77529	3.56435	2.22738	4.52968	5.20615	8.21218	1.37247	5.61348	1.61318	5.04999	0.677082	3.86179	0.0268187	4.78249	1.18526	8.7552	2.09821	2.25764	0.518724	0.305421	1.97461	4.89658
395	2.99323	3.11706	3.19435	2.75893	1.65679	3.42994	3.05826	4.75202	0.895447	1.34342	2.74288	2.13941	-1.51916	1.58978	3.32883	5.31307	-1.091	-1.583	-1.38806	-2.31977	6.49362	7.43375
396	0.741257	2.05318	1.34616	4.93922	0.513074	4.29652	2.06352	6.05339	1.75179	6.29445	-0.808076	2.75454	2.8315	5.42554	0.950635	5.22746	-1.15074	-3.41284	0.421128	-3.24548	1.13059	5.20143
397	2.06059	2.49343	2.00016	2.27987	1.08398	3.49769	2.49602	4.20415	2.92445	3.67767	1.40312	1.92028	1.72639	5.56971	-1.01136	3.1676	1.33741	0.404722	-0.487152	1.83996	0.96275	3.10805
398	1.59305	0.7183	2.58115	2.82124	2.75995	3.58949	0.167058	3.11045	-0.283363	0.868178	-1.71998	-0.137681	1.52	3.12311	1.15549	4.30954	-1.32483	-2.31853	-1.22585	-1.9228	2.60743	2.6375
399	1.36459	2.86333	0.954183	2.41889	-0.572445	1.66768	0.923924	3.81496	-0.259659	1.01742	0.288829	0.737504	1.72343	3.2912	0.349346	2.46767	-0.276196	-0.939925	-2.20717	-2.27112	1.76985	4.96913
400	1.54358	3.56546	0.748105	0.692334	3.9573	5.7375	3.59667	5.87774	1.89654	4.76921	1.98877	4.8293	3.54537	8.05829	1.1718	3.7999	0.212175	0.178894	-1.48999	-2.0411	3.2725	7.11373
401	0.469501	2.3041	0.0744311	2.2293	3.50979	7.01902	1.95037	5.87112	2.06256	3.49529	0.330064	3.856	0.0488954	4.7672	-2.35645	3.90595	-0.932315	-3.10957	-1.96958	-4.25773	2.49166	5.30941
402	4.54468	4.17266	4.60594	4.034	10.8329	10.8066	7.51652	8.50775	6.42165	6.96177	4.43564	4.3647	4.39274	5.43306	6.10644	7.63368	1.43997	2.04659	-0.269508	-0.0399164	10.5115	11.0478
403	4.0967	4.07259	2.74219	2.28783	5.37003	4.84067	3.24963	4.11874	3.38735	3.72324	-0.249335	0.601899	0.557631	1.91401	-4.56606	-2.12261	-0.913879	-1.54665	-1.31291	-1.373	0.746844	1.77849
404	0.622973	1.20416	1.54254	2.33809	1.51722	5.26791	-0.0585867	3.12501	-0.498512	1.11896	0.509663	3.1647	3.59261	5.18327	-1.16638	2.29756	-1.59481	-1.78388	-2.72359	-3.70864	2.75782	4.21195
405	1.21221	2.10999	0.475969	2.49793	2.12796	5.45427	0.709716	3.1738	2.81195	4.11109	1.29725	2.23039	1.79843	2.84356	0.558243	5.3903	0.669963	1.00729	-0.504954	-1.4288	2.89165	6.87779
406	1.33071	3.25597	3.76703	3.83808	1.24947	4.62471	3.55687	6.69052	3.38705	3.59073	3.63638	6.09452	0.288102	1.42143	1.21405	4.05388	0.998209	-0.264368	1.61779	1.80142	6.5715	8.77767
407	3.40146	3.01381	2.39201	1.79276	3.04739	4.1142	1.73455	2.652	2.07659	3.56074	-0.13024	1.16925	2.44078	4.10904	2.27535	3.4761	-1.87235	-3.31573	0.651297	-2.87098	4.4208	4.46613
408	0.806497	-0.954719	2.89242	3.61671	0.393833	-1.19679	2.93899	2.91743	-0.0725611	-1.05762	0.828532	1.04349	2.70228	2.08701	2.01051	3.33365	-2.37432	-3.30468	-1.33954	-1.04358	5.54086	6.97733
409	2.41913	5.18676	2.86735	5.58092	3.88144	9.66242	3.75675	10.3233	-1.2005	2.02419	0.891226	5.20916	2.24183	4.96588	-1.25648	3.6973	-1.4777	-1.90526	-4.57745	-5.46744	2.10199	4.24828
410	-1.29876	-0.117048	2.35111	4.05882	5.26918	8.41319	4.1461	8.39944	3.06826	4.77211	0.416368	3.28073	3.65313	5.4437	4.54797	9.94494	-2.02721	-3.84376	-2.03414	-3.01943	-0.654255	1.38742
411	0.911679	0.547605	2.76535	2.18125	1.25265	2.17417	2.75018	2.38114	2.78502	2.22176	2.27426	1.56848	4.08774	3.70221	2.38489	1.55666	0.507213	0.843902	-1.14787	-0.932653	3.12108	2.83448
412	2.59016	3.04317	0.778371	1.26551	2.84654	1.65036	1.31577	1.46603	2.04484	0.927573	0.154353	-0.00915678	0.533568	2.09101	-1.24625	-1.37531	0.454906	-0.787595	0.962278	0.394866	1.5103	1.36707
413	-0.238891	-0.179109	2.80906	1.8269	5.62671	3.8989	4.87196	2.92039	1.19326	0.339401	2.69082	1.31772	-0.644695	-0.846303	2.14637	0.527793	-1.82472	-4.15956	-2.3285	-2.8688	3.49375	1.85647
414	2.76378	4.15997	2.00602	3.11598	4.53347	9.29665	0.34769	6.57412	2.47916	6.52428	-0.165273	5.59723	3.51391	7.39857	0.165084	4.8711	-0.920452	-1.32427	-0.535988	-0.880023	5.50575	9.07231
415	1.41667	2.26915	0.499332	2.26458	2.50961	1.82079	2.01485	4.69278	2.61194	2.93483	2.78561	5.14622	0.167206	1.44908	0.457298	2.45907	0.0366491	-1.18758	-1.14093	-2.71758	3.9112	4.41527
416	2.5261	4.17213	1.97417	3.07086	5.63365	7.86575	4.99792	8.70811	2.5096	5.63123	1.04659	2.99567	4.86385	7.88367	-2.49061	0.544901	-1.45409	-1.42915	-0.64126	-1.15135	5.42219	7.06367
417	3.69921	5.21418	3.2307	3.95259	4.78979	7.00425	0.546809	5.04151	0.399404	2.33817	-0.47077	2.03643	1.37389	4.13099	0.3636	5.4387	-0.818542	-1.65215	-1.65393	-1.84336	5.06035	6.75672
418	0.628329	1.85083	0.719654	2.56729	-2.76898	3.23706	-3.09974	7.6196	-0.0933397	10.1717	-2.9647	5.95008	-0.666026	6.025	-0.920773	6.96099	-0.400667	-0.505726	-0.989219	-1.73503	2.07225	4.74289
419	1.24529	3.04205	1.64308	3.06534	4.15952	4.92881	4.23743	2.23527	3.7364	6.60952	4.0391	6.37847	1.85139	3.48135	1.60748	1.03978	-0.251554	-0.670945	0.921032	-0.414754	4.77603	6.99174
420	-0.0333185	2.63676	-0.928891	2.11624	1.97345	6.97988	0.900518	5.74775	-0.319503	4.09421	-0.372816	5.66881	0.365651	3.20191	-0.290913	4.47028	0.968564	0.450403	-1.58865	-0.835415	2.77621	7.03192
421	1.88138	2.67447	-0.77518	1.33962	1.6178	1.72915	0.677998	2.64395	1.54914	2.08247	-1.42844	1.1979	0.792404	2.9009	-2.56189	0.724416	-0.586638	-0.188464	-1.98568	-0.936974	1.4796	4.24398
422	3.44014	4.27378	2.33413	4.84206	6.07649	5.92222	5.93276	9.41723	2.65031	4.62171	2.44365	4.95027	4.62287	5.02431	2.63397	9.12463	-1.50757	-1.5621	-0.661609	-1.69374	5.38395	7.58076
423	2.16412	3.14723	0.343	0.803747	4.14519	8.12517	6.06824	10.3213	1.5641	5.65261	1.94356	5.89642	4.39998	4.50905	4.35832	6.98404	0.161838	0.700281	-0.830746	-1.47664	3.479	6.01212
424	0.979653	2.28606	0.80902	2.47899	2.01618	4.72629	1.16483	3.03644	-0.191964	2.89412	0.865793	3.04024	0.0407995	3.1407	-0.288829	3.4728	-1.02895	-1.32786	-1.55221	-2.29612	3.47566	5.46648
425	2.66947	3.63394	1.85141	3.7957	2.12749	6.16863	3.40348	8.9411	2.76557	6.29783	3.09707	7.8056	1.79593	4.5819	4.77673	13.3429	-0.056968	-1.26946	-2.08624	-3.81995	4.48575	7.54753
426	2.25641	1.98412	1.79126	2.04327	4.1653	4.46644	0.46777	-1.52522	3.564	4.70531	3.19624	4.82938	2.31282	2.2522	2.07372	4.72363	1.63544	0.300035	-0.947308	-1.62969	5.11309	7.05572
427	1.46267	3.33597	1.03393	2.5035	-2.1059	0.0348279	-2.28964	2.62526	-0.73453	2.36718	-2.14787	2.0307	0.645512	4.7955	-3.15006	4.16147	-1.29409	-3.25419	-2.48338	-2.29248	1.55164	4.60058
428	3.05777	3.96725	0.00523734	2.87754	4.67854	7.87563	-1.88307	-0.837527	1.93403	3.754	0.956341	3.70968	5.80591	7.93214	-0.0811464	3.3047	-0.531752	-0.464364	-0.595552	-1.06157	4.88713	7.98685
429	1.65132	1.90205	2.33358	4.905	3.52729	6.01743	2.36507	7.0402	2.22197	2.97095	0.810142	3.02925	1.17397	2.12443	1.14637	4.16547	-0.377414	-0.426223	0.408256	-0.1701	3.25189	7.03518
430	2.59284	2.2788	1.97459	1.45267	6.39239	10.9883	5.20546	7.30053	4.16705	9.03674	3.08975	4.34099	3.93884	6.38908	5.97007	6.30357	0.512547	-1.29253	-1.62572	-1.35133	5.00659	5.88392
431	2.90498	4.39773	3.71551	5.5327	6.47143	9.29793	5.09379	10.3823	3.647	6.29116	4.24998	7.97703	2.27426	5.30799	3.48229	6.95482	0.264897	-0.417113	0.732304	1.13732	4.85094	5.7761
432	1.88404	3.4049	1.72828	3.92895	1.93821	8.72939	1.40157	4.17096	0.959038	3.97972	0.2465	3.93216	3.87214	6.1759	-0.443751	5.36067	-1.92507	-1.85022	-1.4703	-1.78494	4.62026	6.77473
433	1.73086	2.13239	2.73066	4.89466	4.0693	6.47151	4.82623	7.20423	2.72162	5.02305	1.96218	5.76463	5.23072	6.40389	0.607771	1.65795	-1.11957	-1.46245	0.636045	-0.022703	3.07551	6.48726
434	1.86123	3.17607	0.983716	2.80559	1.65354	5.59856	1.36824	5.3459	0.0922037	3.83288	0.627941	4.63434	2.99134	7.33321	1.76401	5.34552	-1.58324	-1.63819	-1.94954	-3.40204	1.74571	3.54931
435	2.10644	1.55771	2.31012	2.25756	3.95385	4.28428	5.01655	5.8041	2.87045	4.67764	1.30423	3.05293	1.80873	3.39603	2.38296	1.98047	1.34829	1.52026	-0.984518	-2.16846	4.89795	5.68487
436	0.839354	3.21382	0.921605	2.88844	2.30133	5.44136	2.19187	7.54108	0.596885	4.03191	-0.971111	4.81239	0.110563	1.10418	-0.2665	4.11235	-2.27332	-3.76852	-2.72086	-3.85815	3.07593	6.84493
437	3.25927	4.33587	3.28238	3.932	5.56283	6.0617	0.693703	0.795674	3.79662	5.07204	2.99303	3.73183	3.74554	5.66506	5.79026	7.02069	-0.55034	-2.20139	-3.6051	-3.68063	4.28877	5.37157
438	1.75183	3.80377	1.49391	3.14032	-0.848476	4.21636	-0.387222	2.19549	0.745504	3.58081	-0.425591	2.08424	-1.11745	0.933005	0.028925	2.6689	-0.725228	-1.24962	-0.256501	-1.49238	1.24785	3.95314
439	1.34012	3.10737	1.1824	3.25828	-3.95633	-3.02561	1.87512	8.35156	-1.11755	2.78466	-0.959677	2.62974	2.19837	3.54916	-1.62865	0.628184	-1.89996	-2.49318	-1.56312	-3.00057	2.49349	7.90721
440	1.70113	1.60045	1.36313	1.25207	6.82306	9.48772	1.90089	3.70374	1.54576	1.68426	1.18893	3.89822	3.60989	7.81246	2.53274	5.64659	-0.137066	-0.828952	-0.738065	-1.97512	3.95226	3.28944
441	1.41885	2.37137	2.53537	3.80399	3.05069	5.95243	3.34244	6.89257	3.37769	4.22724	2.8885	5.33567	1.96567	3.59073	0.235716	3.55878	-2.06333	-3.42658	-1.88651	-2.28597	4.55988	6.5263
442	0.585435	1.10025	0.00829336	-0.149224	1.97642	3.2214	0.303512	1.55343	-1.40209	0.347753	-1.17863	1.00985	-1.18163	0.152009	-2.34827	-2.7285	-0.971173	-2.02106	-0.615611	-1.10834	-0.176109	1.29343
443	2.63292	3.65526	3.90713	6.27445	3.11021	3.8061	3.99219	7.12239	-0.104778	1.21751	0.497581	3.60845	1.71544	2.89177	3.83218	8.8507	0.124267	0.560785	-1.75609	-1.94574	1.93839	4.12259
444	4.86252	4.37392	4.43948	4.75341	3.78478	3.04542	5.69881	7.48695	3.57598	4.26071	5.16774	6.37169	2.28107	3.95418	6.41146	8.64527	3.32392	1.96573	1.7496	-0.521934	5.34735	6.41756
445	2.71765	4.60153	1.22002	4.91927	1.27815	9.73232	2.59547	6.73358	1.7949	4.70523	0.782009	5.86098	2.20208	10.268	1.7788	9.80164	0.384106	-0.163628	0.501857	-1.24027	2.68836	6.36035
446	1.70064	3.87746	2.4954	3.3849	1.09675	5.83344	2.55046	8.19592	0.695246	5.06519	-0.390277	4.97302	0.55016	2.78059	-0.299089	3.35638	-0.322971	-0.924884	-2.48917	-3.4068	4.86242	8.52383
447	3.74289	3.48048	2.47764	2.2327	8.74231	7.20617	8.81564	9.84744	3.13424	3.27138	2.81498	2.23124	2.63937	3.02352	2.97059	5.90105	-1.17927	-2.37263	-2.0581	-2.48337	6.16098	5.45316
448	1.935	2.60572	3.69839	3.43436	-0.00068845	1.20928	0.575377	2.93752	-1.17219	0.808974	2.81109	6.34235	2.06805	4.14429	2.72506	6.49612	-1.99518	-2.30972	-0.830552	-0.765208	3.76345	4.20335
449	2.05981	2.12545	3.57191	4.05204	3.02276	5.72612	1.29075	3.11487	0.899555	3.66821	1.10928	3.78241	3.278	6.41663	1.44423	3.87303	-0.354802	-1.43884	-2.91367	-3.37846	2.87495	4.3696
450	2.16806	5.35153	2.70081	4.11158	4.80185	10.432	5.51209	10.2179	2.54461	6.93652	2.98009	6.88639	1.8334	4.1084	3.8134	4.69962	0.0473953	0.295614	-1.20342	0.466098	3.47342	7.25381
451	1.34858	3.31995	1.49705	3.46496	2.39631	7.19373	-0.643581	-1.08375	-1.19193	4.41593	2.56757	5.12814	-0.0729916	3.30598	0.205502	0.285991	-0.567766	-1.28635	-3.13256	-3.62188	3.10568	8.18802
452	1.86344	1.24956	2.68011	2.96708	0.691228	3.12838	2.56619	5.34831	3.74883	4.78947	1.0544	3.16806	3.88102	7.13884	2.47973	4.16515	0.200706	-0.903682	-2.58413	-0.961515	6.20049	6.57507
453	0.861821	1.85718	1.37643	2.96801	2.38198	5.85812	2.85364	5.6545	-0.439123	2.84091	0.125891	3.78811	-0.992039	0.624592	0.933236	6.67685	0.157934	0.430686	-0.8552	-1.23737	1.52911	2.72097
454	0.580549	2.26699	-0.266141	1.98452	-1.99468	1.49346	-2.16411	3.53044	-2.23257	-0.544193	-1.326	2.39611	-2.06871	2.74517	-4.93905	0.521698	0.783571	0.752143	-0.581123	-1.7817	1.25292	3.57457
455	1.7929	2.75881	3.57469	4.36826	0.288932	2.59734	1.87417	3.71311	0.780451	4.23754	1.26552	5.19517	1.03457	4.05908	3.09869	5.19587	-0.199651	-1.28616	0.566932	-0.680374	4.26571	6.47713
456	1.04961	3.73553	0.511692	3.52562	1.25906	6.06688	3.0185	8.80584	-0.417153	1.53311	0.375263	2.81086	-0.538963	2.6895	-1.26831	1.26876	-2.29488	-2.46677	-0.904176	-1.80536	2.89943	6.72631
457	3.63488	3.91629	4.00795	4.52796	1.67622	2.14896	3.08885	5.63747	2.19231	2.50531	3.72576	4.21707	4.40009	5.71476	1.90489	4.46681	-3.60563	-2.30223	-0.834415	-0.909918	4.43111	6.47662
458	4.4399	3.96284	3.52653	4.8372	5.22305	6.88095	3.09262	6.35999	3.43222	4.51551	2.21813	4.96655	3.92618	3.72341	4.49533	9.4448	2.21036	0.77023	-0.949355	-2.29439	7.21404	8.34789
459	4.23111	5.12852	4.61603	4.04714	6.14547	10.7105	0.959146	2.81765	2.6228	2.87159	0.879629	0.517101	3.10276	4.0021	2.08117	2.49618	-1.83751	-3.09414	-2.25543	-2.25922	5.717	8.65958
460	2.70962	3.12886	3.65837	4.81891	5.14087	6.26398	1.22855	4.14849	0.264856	0.53147	0.850493	2.76216	1.98077	1.68119	1.0469	1.93566	-2.50179	-3.81502	-0.0385535	-0.532159	3.79202	5.62695
461	3.04697	2.58594	3.44127	3.04841	8.53692	6.24547	3.88581	2.48024	3.26468	2.15594	5.2974	4.84204	3.08749	2.05632	4.13872	3.0656	0.752299	0.24118	-0.632099	-1.13621	4.9021	3.54808
462	1.96751	2.97573	1.72526	1.71895	4.62488	4.6716	2.43343	3.94649	1.05245	3.16781	3.50719	4.9652	6.63031	6.48953	3.05592	4.12671	-1.53386	-1.41158	0.42925	-1.16372	5.5282	7.44555
463	0.802811	0.677283	1.76073	1.72381	0.460639	4.85021	2.57404	5.86104	-0.305777	2.25437	0.659763	3.56863	1.30331	5.02422	2.74395	3.60029	1.15593	-1.50444	-0.926653	-2.46131	2.95552	4.63406
464	0.432941	0.937545	0.435639	0.366432	-0.354373	0.878636	-0.506461	2.23623	1.15923	2.32651	3.09736	5.57415	0.0211163	1.89449	1.27594	2.7222	-1.69264	-2.12592	-0.94417	-1.0677	0.729752	1.68056
465	1.44347	2.36741	0.445069	1.32776	1.24463	5.61251	3.75061	8.74021	-1.13302	1.09425	-1.53734	3.24068	2.19912	3.92273	-1.88547	5.06171	-0.412896	-1.9917	0.0430551	-1.91769	2.85804	6.20817
466	2.13258	1.79776	1.64808	2.77997	3.50134	6.75244	2.7112	5.71073	0.323036	0.926601	1.24089	3.3049	1.01812	3.37804	0.665898	5.75861	0.20225	-0.999762	0.508527	-0.0178768	1.2949	5.06247
467	3.37642	4.21817	3.51778	4.49888	6.54645	8.89021	6.21513	8.88437	2.04407	3.76465	2.22872	4.62335	-0.480777	2.12958	2.06397	7.0184	-0.599961	-2.22434	0.0314224	-2.48136	4.7069	6.79157
468	3.2367	3.97607	2.0824	2.00393	5.81552	5.79101	1.91701	2.72742	7.10109	5.98508	4.59088	3.96161	5.12512	4.93461	5.00619	5.84676	-3.07954	-3.61358	-3.18015	-2.61101	8.91853	9.67317
469	1.64509	4.23429	2.74225	5.95828	3.26528	6.85272	2.64649	7.22351	1.19024	4.84501	0.60876	2.24151	1.95634	4.78221	2.30231	6.90601	-1.29017	-1.80844	-0.84655	-1.62989	2.497	7.55562
470	2.74094	1.99623	2.0655	0.70205	2.62261	1.01581	-0.33221	-2.00592	1.72032	1.42342	5.01899	5.36396	2.31635	2.80778	2.72229	2.2566	-0.822427	-1.18841	-0.773098	-2.08633	2.36754	1.83353
471	1.19315	0.627391	1.41408	1.70534	1.33065	1.37507	0.601784	0.194388	1.50592	1.5028	1.42722	1.78786	0.582437	0.50666	2.23385	2.14931	0.283485	-0.587321	-2.32245	-3.05305	4.08329	3.25766
472	4.28195	4.66071	3.52852	3.52248	4.94254	5.72084	5.6478	7.67163	2.08053	4.15517	1.49162	3.31624	6.41706	8.2932	1.44685	3.75078	-1.14483	-2.93192	-4.4347	-4.28432	5.16278	6.38116
473	1.58887	2.65452	2.06584	-0.745963	0.582358	1.808	2.01829	0.382125	2.61659	1.31806	4.72526	2.86249	1.96287	1.11579	2.25173	2.77245	-0.836393	-0.318611	-2.37729	-2.65339	2.50957	1.25527
474	2.19418	1.96528	2.35306	4.0218	3.40048	5.67826	4.41852	7.12902	0.172104	1.82152	0.570945	3.55881	3.02601	4.47082	2.22721	5.88092	0.860211	0.036756	0.161911	-0.983377	5.12692	7.30219
475	0.968739	1.26334	0.190265	1.53671	2.18157	5.69894	1.16481	3.30005	2.29856	5.68523	1.08877	5.2402	-0.212	1.48652	-0.248555	3.55403	-0.338691	-0.385647	0.18223	-1.68403	1.24781	3.54806
476	2.25812	3.42844	1.13672	1.68771	4.43751	6.75745	3.32386	6.92988	1.2472	4.2372	0.460174	5.03454	3.79946	6.4451	1.71429	8.32966	-0.23521	-1.27765	-1.5611	-4.59138	6.8456	9.55166
477	2.03625	2.50724	1.63707	4.16665	0.975814	0.803886	-1.21482	1.84274	2.05975	4.04883	0.242092	3.76329	-0.150247	0.379994	-0.457106	1.60495	-0.100816	-1.13357	-1.48556	-1.71372	1.48871	3.75542
478	4.103	4.27325	4.46043	2.9449	4.90621	5.43973	4.3401	4.31126	2.18068	3.34403	1.33008	2.63541	3.70123	2.57701	0.456776	-1.72673	-1.14748	-3.24206	-0.350347	-2.1238	4.03966	3.84652
479	1.04059	2.01468	-0.622414	1.82797	2.38995	4.15263	-0.187224	3.65422	-0.885966	1.25813	-0.476202	3.31538	0.16359	3.26981	0.391632	5.52313	-0.638711	-1.93979	-0.51306	-2.47249	0.856678	1.96067
480	2.03183	2.86112	1.8271	2.40581	3.4302	4.11102	2.65932	3.02066	0.341862	1.35318	-0.0542351	0.964695	-0.141472	0.919915	0.385017	1.30112	0.49701	-0.85832	-1.3527	-1.84316	2.5241	3.23547
481	1.47651	1.79426	1.06556	2.73487	5.28205	11.9969	2.27187	7.60105	4.02086	9.03188	0.986324	3.61506	4.56751	6.01742	4.36728	11.4801	0.633479	-1.00505	-0.671076	-0.856518	3.38823	8.3382
482	3.01192	3.61653	1.01662	1.77708	4.57928	6.94362	0.266446	2.94214	3.77831	7.1988	-0.137903	1.70147	4.86507	6.61377	2.9714	7.25489	-0.142174	-1.32767	0.955422	-0.0011299	4.83266	8.24707
483	0.343515	1.6378	1.06852	1.22191	5.21006	6.90353	4.64533	7.08821	2.95085	4.61398	1.37828	3.49265	7.73286	9.22284	4.2229	5.55474	-1.07145	-1.71895	-1.77365	-1.70481	1.67268	3.10197
484	1.1134	1.78325	2.17977	4.36777	-0.236863	1.76235	1.57814	3.88058	3.90655	5.87684	2.92215	5.51201	2.6805	6.76894	0.767321	5.60311	-1.1642	-1.58782	-1.62536	-2.31963	5.28283	8.90814
485	0.727437	1.41896	0.735079	2.69184	3.67325	4.88788	3.18139	4.72819	2.33578	2.54218	3.7701	5.28631	1.53803	3.40472	2.12125	2.20406	0.774213	-0.460666	0.180746	0.0137459	3.62891	6.52078
486	2.18253	2.55571	1.87881	3.39945	3.10031	9.00306	1.88386	7.41405	1.02495	4.95387	0.865806	4.34979	0.254226	2.37959	1.53489	8.45174	-0.375111	-1.27157	-0.245859	-1.94464	2.21777	5.73979
487	3.86706	4.03439	2.25549	3.21506	4.70112	5.4186	2.63249	4.36635	5.69148	6.42365	3.73271	5.39406	5.92382	7.16097	3.25897	6.48311	0.289913	1.09368	0.732171	-0.0816228	4.89528	6.37351
488	0.94785	1.81762	0.540233	1.4212	3.08408	5.75202	0.895751	7.03224	2.52569	4.55299	0.1852	5.26311	2.09302	5.66251	-1.48329	4.66023	1.6661	0.571308	0.791543	0.308364	4.56513	8.43864
489	2.96952	3.7822	1.65068	1.89686	1.64054	3.45499	1.51059	2.94907	1.07171	2.69411	0.819313	1.19339	2.27868	3.69424	2.46076	3.56052	-0.206525	-1.30863	0.240507	-0.526761	3.78329	3.70474
490	-0.150676	0.705139	0.362746	1.15521	2.50474	4.40961	-0.182729	0.948387	1.45996	3.31037	0.462215	1.40999	0.670839	3.04411	0.675539	1.5369	0.0303957	-0.236089	-3.5845	-3.87112	1.79607	1.03841
491	2.55436	3.2641	2.02657	4.67043	5.71637	4.08883	6.82195	9.5737	1.724	3.89658	-0.638233	3.29784	3.6537	3.91795	-1.0739	-0.823113	-1.31449	-2.22746	-1.04034	-2.21322	2.49412	5.4443
492	1.40986	1.5162	2.63449	3.58187	2.15868	4.56407	3.56939	7.88028	2.00983	6.71932	2.20711	8.69099	3.46771	8.15714	3.85189	9.55426	-0.360071	-1.40992	-4.57016	-4.4837	4.29705	8.39583
493	2.19431	2.74271	1.20639	2.51731	3.13489	5.07361	2.24665	4.05139	2.70851	3.40762	0.187367	0.608713	2.28622	3.16587	3.24853	6.08153	-0.638537	-1.86033	-1.04779	-1.51866	3.33036	4.46552
494	4.40957	3.58269	2.79806	2.18252	6.32568	5.6897	5.84184	5.30063	5.58356	5.373	0.656678	1.47057	2.93736	3.64544	1.49461	1.91499	-1.15779	-1.36547	-0.97945	-1.20092	2.95746	2.64651
495	1.361	4.16194	1.13866	3.44934	4.44113	7.67975	-0.22475	6.47866	0.756639	4.42709	-0.245813	4.66579	1.88689	5.36533	-0.0499894	9.47126	-1.23312	-0.200404	-1.10876	-1.21419	3.2962	7.4612
496	1.40688	1.72428	2.21308	1.64462	1.78271	2.99854	1.33907	4.05251	3.30348	4.90512	1.95351	3.93225	4.22025	4.15708	3.10063	5.42347	0.493858	-0.616689	-1.43465	-2.51906	3.41895	4.61333
497	1.53446	3.4424	1.62965	4.9111	2.10493	8.49502	2.05855	6.32337	1.06325	3.54089	0.263461	5.53384	1.55034	3.48461	1.23015	4.23654	0.257044	-2.53245	-0.657222	-3.30552	3.20337	5.13063
498	-0.460726	-0.978182	0.0629064	-0.0850181	0.811711	3.13054	-1.46989	1.28101	2.58834	5.55146	2.58268	5.36891	-0.453638	2.81703	-1.74582	5.52075	-1.16985	-1.32234	-1.25789	-2.2394	4.28009	4.51842
499	2.0021	2.1085	4.12149	3.39305	4.32637	5.24841	-0.0436068	3.44043	4.1503	5.02289	1.37855	3.77523	4.18164	3.20497	3.25209	4.59033	0.387558	-0.857512	-1.32842	-3.57306	4.7926	5.0879
500	0.419616	-0.105214	0.539593	0.19873	2.56336	2.0107	2.57358	1.93201	1.97465	3.41975	-0.460337	2.79729	7.0669	8.12735	1.67143	5.35879	-2.74676	-3.56925	-0.980428	-2.43885	0.784618	5.32557
501	2.20811	3.71602	2.52618	3.19153	3.84939	3.58131	2.29718	4.37901	2.7596	3.94323	0.83262	2.2372	2.80666	3.13109	-0.667243	1.89078	1.04018	0.456337	-1.18839	-2.93184	2.21458	2.9738
502	2.69344	2.76487	2.64976	2.26638	4.00236	7.55979	5.09523	9.59839	1.87049	3.90033	2.30707	4.58476	2.54507	5.13889	3.48715	7.16577	-0.584934	-2.28922	0.129519	-1.88224	4.71613	7.34917
503	1.20126	1.71156	1.64678	3.23155	-1.69395	-1.69643	0.766172	0.835904	0.486947	2.24466	0.355711	1.08985	1.7881	4.90107	0.754409	1.76241	-2.23681	-3.66557	-0.0254812	-0.980461	2.00172	2.58512
504	1.21728	2.14809	0.675999	1.82897	2.53573	4.09618	1.75285	3.28963	-0.440957	0.156495	0.876796	1.32952	0.276387	2.52668	-1.74442	0.809865	-1.28467	-2.25585	-3.45074	-3.24396	2.22651	4.13436
505	1.06232	3.92763	1.37014	5.08006	-6.20173	-2.58991	-4.22486	2.70296	-2.25671	1.81995	-2.23811	6.35995	1.72615	6.74875	0.989815	9.55959	-1.28001	-0.478033	-3.23875	-3.29774	1.99794	9.69785
506	2.69589	2.95955	1.83236	1.99938	5.24781	10.0411	2.28906	5.35752	1.42779	3.51478	-0.193588	2.01215	2.43686	4.01023	4.93504	7.11375	-0.762053	-2.12297	-0.0784234	-3.12565	4.27311	6.72351
507	2.53026	2.6291	1.3423	2.40447	1.42807	2.12297	0.363357	3.86665	-2.17501	-0.493653	0.396898	6.73205	0.676178	2.78252	0.325841	8.70362	-1.35846	-2.89324	-2.184	-2.7774	4.83339	7.57655
508	0.56244	0.684879	-0.481826	0.688763	-0.217596	2.24978	-0.0612875	1.62895	-3.63101	-2.62191	-3.57649	-2.75782	0.774467	2.09499	-3.02175	3.93502	-1.06194	-1.18587	-3.21253	-4.39163	0.886381	3.05665
509	2.72294	1.8225	3.49847	4.07712	1.43919	1.66427	6.53316	4.47125	4.5977	4.61786	5.82526	5.80864	3.03849	4.56313	5.1956	5.84453	-0.73389	-1.07418	-2.02765	-1.22475	4.84059	4.27125
510	1.13497	0.311492	1.25624	1.4029	0.638849	0.759874	4.79879	5.15631	2.07134	2.78226	1.45702	2.85605	-2.65935	-2.49565	1.94991	6.01127	-0.183112	-1.26037	-3.6545	-4.62496	3.75497	3.52089
511	0.936964	2.84437	0.693131	1.98768	0.194765	1.81348	-0.359439	4.46575	1.23277	2.73619	-0.0388745	3.59131	-1.80521	0.784276	-2.46281	0.024001	-0.0367963	-1.02348	-1.08115	-1.90475	3.49815	6.37978
512	2.68	2.85539	2.17177	3.47061	2.59025	3.12132	2.26108	5.4713	3.61217	5.07636	0.896433	3.68804	1.15662	2.10892	1.23881	4.65013	1.64851	2.02837	-0.70135	-0.65604	5.56038	6.55826
513	2.09363	2.77346	2.17597	3.65266	2.21187	5.71418	4.85491	7.80388	2.44408	3.67426	2.3447	5.27328	3.69998	6.6446	3.34421	9.48872	0.777082	0.358467	0.0418337	-0.657084	4.01427	7.73702
514	0.764232	0.275377	1.54644	0.398513	4.01464	7.50193	4.56129	5.12927	3.18239	2.95928	2.02392	4.24594	2.8446	3.62985	1.91246	3.68935	-1.78425	-2.51581	-0.178702	-0.593614	3.07789	4.55418
515	-0.328428	0.98418	1.21908	1.44342	2.39858	6.30447	0.279522	4.03038	3.65442	9.03877	2.00815	7.23171	2.65992	3.37052	1.40031	4.65539	-0.636325	-3.34061	-0.249031	-1.53729	2.54659	5.40228
516	1.68795	1.06548	3.04335	3.35464	3.38033	2.76302	1.40324	2.26213	4.6574	4.27573	1.75454	2.14763	2.17963	2.54964	2.00384	3.73549	-3.58875	-3.042	-2.19038	-1.95171	2.61936	2.34885
517	2.50784	2.20085	3.55262	4.19082	-0.402084	-0.471091	6.56755	8.82587	-0.028541	1.12799	4.18974	5.31292	-0.0529923	0.914177	1.00158	5.05615	-0.839452	-2.33762	0.0132658	-2.34128	3.34377	4.6986
518	3.74776	4.59489	3.19998	3.39651	8.76741	9.90327	7.44361	8.39202	8.06182	9.92727	3.99326	7.02712	0.964717	2.45196	1.86273	4.13299	1.82301	2.16031	-0.99847	-1.40347	4.55018	4.99675
519	2.58691	2.90364	2.81753	3.54487	1.30391	1.79846	-0.607747	-0.55907	-0.236626	-0.0858673	1.67374	1.85776	2.25246	3.80062	0.090503	1.50076	-0.709004	-3.09698	-1.00415	-4.05356	2.33976	3.98061
520	1.99916	0.775157	1.57316	0.68445	6.13775	3.25747	0.623873	0.982114	3.68069	2.53484	3.3462	2.75799	1.80312	-0.568767	1.66465	-0.132662	-1.00418	-2.69888	-2.88421	-2.62041	0.0351673	-0.668391
521	1.61014	2.95756	1.98513	3.47269	1.46798	1.47909	4.00081	5.81909	2.39266	4.38567	2.84779	5.2399	2.77126	3.66769	2.3689	6.37767	-0.612791	-1.61249	-0.892663	-2.66093	3.20638	4.91218
522	2.86122	4.07505	4.96411	5.13255	4.41574	6.5686	4.86307	10.8617	2.26514	4.57236	2.63386	6.89607	1.3471	3.4797	3.29486	3.51486	0.756491	0.245694	0.82873	-0.166273	3.67069	7.50546
523	1.19555	2.0925	0.888919	1.86925	1.01103	3.03413	0.749977	3.62272	0.180879	1.67858	0.351924	1.77491	3.29733	3.96877	2.84813	4.14621	-2.5472	-3.22835	-1.34264	-0.0762433	1.9025	3.52981
524	2.85934	3.18312	1.93159	3.11816	3.66075	4.02618	2.23925	1.58463	2.05088	4.77405	0.306	2.22503	4.03477	4.71263	2.15402	1.9141	-0.245933	-0.602469	-0.249505	-2.07865	2.45451	3.23431
525	2.79577	3.67409	2.68198	3.7086	4.13006	7.37848	-0.493682	3.50532	2.24971	3.94382	0.189007	4.50436	1.3923	3.20805	-1.1082	5.55644	2.92996	0.514358	0.863398	-0.337539	3.81069	4.82445
526	2.17662	3.42507	3.21515	3.55735	0.956857	2.48518	0.0158172	0.689794	4.8086	6.15354	3.53273	5.84611	5.1829	6.35082	4.37836	7.71553	-0.550284	-1.80331	-0.0379121	-0.451743	5.25965	7.23211
527	3.34335	3.28876	3.59001	3.82554	3.10426	3.17763	8.12401	11.8674	1.12852	3.78079	4.69146	6.61371	2.0372	3.86363	4.02403	7.11361	-0.54913	-2.07597	-0.122979	-0.886849	7.7842	9.13358
528	1.2892	1.93905	1.21745	2.68642	1.31589	2.09983	0.309502	3.97801	-0.0320573	0.939634	0.279855	2.21577	-0.277596	3.02598	1.43457	3.88128	-1.24451	-0.776074	1.78482	1.08916	3.32274	5.11893
529	3.07339	7.10735	1.64019	5.31481	-0.738523	3.36977	3.11491	10.633	0.152652	5.40984	-1.36402	2.89845	-0.82896	2.35675	-1.4824	1.5802	-1.18148	-2.43192	-1.37815	-2.04968	0.864743	6.97699
530	0.0791064	0.920628	-0.448451	2.12323	-0.504715	1.84993	-0.766414	4.3654	-1.26259	1.67529	-1.27122	-0.0487712	0.869387	4.34739	0.10789	4.05768	-2.23345	-2.33141	-1.56259	-2.47988	2.77347	7.07945
531	1.14431	1.62733	0.39551	2.66647	1.11315	6.03245	0.863285	9.06697	-1.08432	2.64977	-0.744079	5.56903	-1.35917	2.3082	-1.96455	4.20389	-0.675099	-0.563474	0.682452	-0.102994	2.14156	5.57578
532	1.40672	2.33301	0.917583	0.058308	1.02384	1.1016	2.08068	0.247622	1.19175	1.54703	0.300522	1.62899	2.02427	1.86232	0.776616	1.5852	0.402672	0.346894	-0.438988	-2.11681	3.45673	5.06904
533	1.61612	1.11224	1.19392	1.25959	2.87563	3.99868	1.25535	2.01913	2.05505	3.3301	0.16684	1.53802	1.83363	1.93843	2.29025	3.73768	0.434608	0.195704	0.94982	-1.04702	2.90489	3.36911
534	2.64023	2.13961	1.45672	2.02046	3.76981	3.20638	-0.81513	-0.0346465	2.94454	4.43556	1.02077	3.74063	2.68592	4.31927	3.64675	6.10431	-0.303411	-2.04952	-0.163257	-1.03246	3.8829	6.30244
535	1.34721	2.57216	0.140909	-0.00782419	0.89647	2.38605	0.619799	1.49334	1.36231	3.53818	-0.414118	0.07555	0.365213	2.4158	-0.141234	0.557383	-0.336009	-0.225094	-0.0315337	-0.448169	2.00793	3.94713
536	0.281404	2.00304	-0.541917	0.0459161	5.28899	8.83356	2.31419	4.53917	1.59411	3.14175	1.09275	3.52901	5.31034	7.84575	2.91071	4.4298	-0.228187	-0.197272	-1.9211	-1.93031	3.90501	5.78145
537	1.34265	2.25379	1.79062	2.25309	1.56774	2.57221	3.71935	5.91978	0.954738	3.1933	2.88409	4.54471	2.22976	5.64557	3.42831	7.94532	-0.635522	-1.56458	0.191274	0.131335	2.8868	5.84877
538	0.372212	1.50325	-1.05781	0.826221	1.33784	6.53915	1.99038	6.36076	1.90633	6.02306	0.0360151	3.01494	3.20231	9.22436	1.79179	5.30034	-0.0159453	-1.93224	-0.253648	-2.80244	1.81151	4.97931
539	1.2495	2.09293	1.47885	2.51281	0.248922	-0.755717	0.0327668	-0.49447	0.50478	1.09657	-0.301311	0.210044	0.147051	0.495482	-0.703541	0.82336	-0.134605	-0.533066	0.598265	0.106353	1.66757	1.74351
540	1.25721	3.40923	2.92551	3.8636	3.01282	6.0796	4.84262	6.85088	1.03197	3.84731	2.85684	4.88434	2.2535	7.22572	3.61339	6.63928	-0.0286877	-0.234986	-0.467216	-1.50141	3.76327	6.27165
541	2.06764	4.53562	1.16048	2.4684	2.7946	3.65478	-1.28042	1.13319	0.075029	1.45591	0.271649	2.07996	2.22858	6.38182	-1.03467	1.31367	-0.00601995	0.17769	-2.5276	-3.60725	3.78866	7.24261
542	1.61519	1.8708	2.50412	2.92419	5.45714	6.95348	-0.243397	-0.954862	0.825092	0.465166	1.70665	1.24788	4.29328	6.71129	1.46004	3.03504	0.468062	-0.600297	0.283866	-2.26472	3.1868	3.90027
543	0.675921	0.26131	2.18324	1.63097	4.77001	5.61445	1.12911	1.22354	8.65963	7.76592	6.74871	5.5306	3.03763	3.13795	0.428086	2.21627	0.876014	-0.192661	-1.35034	-1.44135	6.73747	5.7737
544	1.40136	4.6126	2.67903	2.49884	3.46253	5.99171	3.34009	5.64609	-0.935615	0.3545	1.99894	2.79069	1.66665	6.1268	2.04985	5.13471	-1.11555	-1.19099	-0.227871	-3.63535	4.60827	4.53296
545	1.11401	1.60415	2.26728	1.87238	3.86862	3.02385	2.95665	3.58144	3.17034	3.76664	2.86253	3.47912	0.751668	0.882438	0.781124	2.19392	-0.486581	-0.778939	-0.459872	0.0909201	3.86508	4.73925
546	5.80252	6.74538	3.8925	5.77875	3.5469	6.13054	5.92383	9.9361	2.34052	4.60934	3.35488	5.75531	1.54654	3.3342	0.866281	3.38736	-2.67722	-4.15718	-2.31964	-3.11991	6.92596	9.64188
547	0.711091	2.85846	2.11659	5.12715	2.89563	9.85133	0.346986	6.44408	-3.98878	2.69399	-0.191804	5.57185	1.37509	4.90501	0.136102	2.81969	-1.7182	-1.57536	-3.19411	-4.51994	3.63329	9.63611
548	2.2462	2.89146	2.52315	2.52636	9.81991	9.84997	4.7364	7.79946	3.95096	5.03462	0.762267	2.91601	7.93785	8.95464	3.44895	5.55428	-1.54676	-1.75126	-2.19006	-2.89037	6.71855	7.69412
549	2.10112	1.69735	2.88752	2.37942	2.34902	4.32754	5.46822	6.85556	2.52349	5.09816	2.48806	4.5906	-2.69684	-2.23356	2.27349	3.80475	-0.945102	-1.39211	-0.50041	-1.98273	5.86412	5.95212
550	2.17084	3.86158	-0.873175	0.48916	4.14128	7.37808	3.03084	6.63574	-0.392581	-0.516066	1.66371	3.82567	1.03986	2.75525	-0.253179	1.71396	-1.31822	-2.90335	-0.182399	-0.684629	1.97891	4.47326
551	2.20183	1.99806	0.509297	2.10994	2.33377	1.68337	-0.253286	3.13463	1.3266	1.31751	0.505818	1.49375	-3.23411	-1.21221	0.199912	2.67262	0.639192	-0.483173	-1.69423	-4.26848	1.69123	3.95497
552	4.39809	5.54183	3.04566	3.97837	2.64292	4.61921	7.71589	10.7385	2.7056	7.03609	5.74061	7.79685	2.8611	5.68553	0.283191	5.00852	-0.658573	-0.502667	-1.37809	-1.11403	4.26717	6.83504
553	2.30726	2.79193	1.40547	2.26742	5.13195	3.86059	3.22056	5.27619	4.32145	4.88845	2.69159	4.2663	2.64082	3.03792	4.36757	8.09977	0.413407	-0.652508	0.149668	-1.12503	5.43255	6.23693
554	-0.24048	1.05389	1.71714	2.20469	-2.14467	2.02031	0.434178	2.58882	0.259123	4.41863	1.09753	4.20786	0.168096	2.29009	3.17082	7.84034	-2.66811	-3.71919	-0.787303	-0.342194	1.79063	4.98672
555	2.23537	1.38678	2.61972	4.45846	3.84661	2.98045	4.71521	7.97484	1.99533	1.2204	1.53304	3.94834	4.26564	4.08751	4.17633	5.67683	0.469607	-1.72293	-0.646047	-1.41357	6.25565	7.79075
556	3.90307	4.99436	2.30117	3.74052	4.87898	6.42705	1.96383	4.95561	1.45539	4.68656	3.39578	2.48544	1.35471	1.66686	0.0738096	1.19114	-0.175113	-1.39644	-1.01035	-3.08803	2.53888	4.05966
557	0.604905	2.13566	1.35769	2.04919	1.55819	4.84663	0.31995	1.77982	0.968579	0.777712	0.983342	0.937459	0.526434	1.72008	-0.858894	2.33618	-0.54805	-2.92792	-0.835336	-1.60268	1.85165	0.556369
558	1.8784	2.31731	3.29976	3.83208	4.14655	8.19178	3.84773	5.54725	0.744254	3.40359	1.53015	2.8078	1.98453	3.44158	3.18024	4.22174	-1.68188	-1.71912	1.41112	0.805372	3.05267	6.95499
559	2.12924	3.48239	0.823923	1.93987	2.60114	4.41285	0.86618	3.53129	0.651874	3.73547	0.403577	2.05218	3.21877	4.57277	3.3011	6.92111	-1.13013	-2.29179	0.0320231	0.0271562	2.2418	4.47143
560	3.23926	3.2411	3.45675	5.12129	-1.96421	0.84502	-3.16379	-0.221247	0.0305269	1.58908	0.200725	3.07613	-3.09287	-2.94482	-0.314313	6.96874	-0.0199712	-0.601492	-0.234254	-1.16088	4.52233	8.04291
561	0.26178	-0.150276	1.15585	2.95897	2.21881	5.82481	2.84644	8.32678	0.933726	2.31809	2.14687	5.12283	5.20192	8.93856	1.91699	5.59638	1.44018	1.1067	-0.695836	-2.60388	1.5824	3.25485
562	1.65557	2.39007	2.11262	4.08077	4.38389	8.89482	1.33717	7.43113	1.28077	5.09141	-0.28138	4.33429	1.95472	7.41241	2.4099	7.67932	1.47585	1.30311	0.869287	-2.0763	3.07922	7.52057
563	0.917174	1.51748	1.87476	2.50166	0.07072	1.1375	0.350642	2.14181	-0.931556	1.11145	0.302177	1.25651	1.08265	1.96506	1.63197	4.64321	0.406192	0.0518187	-1.79365	-1.80636	0.906159	2.63256
564	2.70707	2.79981	1.77617	4.03631	-1.26716	-1.55028	0.834677	3.4291	1.11685	2.84855	1.46263	4.77238	-0.777991	2.43051	-0.129779	4.12626	-1.36321	-2.64329	-1.65932	-2.13084	1.47618	2.62027
565	2.6063	2.56167	2.28687	3.03934	2.56205	4.73735	2.66682	3.01781	2.42161	2.34251	-1.1199	-0.482268	3.85438	5.99418	3.54197	9.14183	-1.3171	-3.37851	-2.61144	-2.87072	4.7075	6.87316
566	1.76937	3.45824	0.581498	3.06139	4.09201	8.46837	2.56033	9.88857	1.82208	5.62845	-1.42948	5.79698	3.20511	6.66763	-2.24695	1.55354	-1.02968	-1.35401	-0.631238	-3.6414	4.78852	9.48122
567	2.13396	4.08231	4.11595	5.95365	4.11056	10.1526	5.23697	8.96332	-0.309115	3.02007	0.825661	4.05843	4.81739	8.17501	2.63196	4.99322	-0.728598	0.904988	-1.11196	-1.22091	3.32229	8.08743
568	2.82336	1.96411	1.76224	0.207814	1.49499	-2.11923	2.1347	-0.73979	1.06972	-1.05822	1.90357	1.75862	-0.413061	-2.49816	3.057	4.26111	-1.40017	-5.52169	-2.18216	-4.77966	5.02929	3.27871
569	3.01617	3.953	3.34203	4.24648	2.54028	4.32219	5.32729	7.1598	1.04227	4.55718	3.39334	7.08726	1.75071	3.78264	3.40263	4.61117	-1.00866	-0.706916	-1.03803	-2.25558	3.41954	4.4653
570	1.81466	3.21307	2.63573	4.16448	2.65243	5.36539	4.80268	10.1265	6.3347	12.8294	0.552445	5.84276	1.70826	6.78418	0.548123	5.83042	-3.50728	-1.7386	-1.14761	-2.16148	5.64306	9.32356
571	0.938844	1.78216	0.435123	2.08539	1.33787	2.14133	0.383402	1.7907	1.26618	1.75722	-0.749685	-0.555464	0.713588	1.42201	-0.414419	2.13085	1.19318	0.324359	-1.36233	-1.88022	1.4713	2.53738
572	0.83998	1.82618	0.839185	1.82606	3.16246	3.75147	-0.402001	0.38535	0.710437	1.39667	-0.624798	1.47233	-1.55245	0.740343	-1.30676	0.471995	-0.693687	-1.35027	-0.844255	-1.26869	2.0763	4.67469
573	1.99346	1.32529	1.67419	1.98915	6.40741	4.7683	1.96237	3.97861	4.32861	3.78627	2.21725	2.19795	3.51417	3.51106	0.023527	1.84201	-1.09768	-2.88273	-1.03091	-0.413188	3.99378	3.71393
574	1.0445	2.32113	0.504978	2.04353	3.40077	6.80769	0.644049	2.93045	1.56819	2.73207	2.57189	6.90967	2.25059	3.04071	2.35397	7.55393	0.507794	-0.364299	-0.356221	-1.99267	4.10634	7.53124
575	1.68598	4.79668	2.41555	5.0968	0.596907	4.1922	3.74949	6.77307	2.93859	5.95862	3.01601	6.34	0.831633	3.58575	0.146006	3.2954	-0.672355	-1.10128	-0.504108	-1.1778	6.47804	8.34694
576	0.460418	1.62941	0.833381	2.59901	1.56149	6.46605	2.53574	8.6168	2.54821	7.6186	0.929867	4.12812	3.11952	7.77089	-1.34409	2.64866	-1.61704	-2.60677	-0.634296	-1.49563	1.707	6.41049
577	1.1412	1.61305	1.41946	2.26628	4.27781	8.10287	0.0778892	1.40883	1.69459	2.31192	3.23021	4.93033	3.72909	4.43131	0.87751	1.67291	-0.828201	-1.14043	-0.367817	-1.78911	4.03962	6.01404
578	0.666209	1.61998	0.849643	2.10643	0.0687922	2.32852	-0.75721	4.26006	-0.110245	3.24778	-0.17521	3.33434	-2.14388	3.43963	-2.33337	4.52233	0.0374198	-0.398383	-0.925904	-1.12374	-0.470171	2.55614
579	3.24762	6.02611	0.720496	3.18813	5.93049	8.14989	3.19535	8.0042	2.20699	4.82545	2.1006	6.34019	4.12549	6.50253	-2.26361	2.5285	0.894725	1.36681	0.00338988	-0.15716	3.96673	9.86681
580	3.20334	3.58668	5.01301	6.68362	5.73663	5.86095	4.58947	4.23974	4.96165	6.87156	6.60067	9.46357	6.97984	8.87452	7.65492	10.3877	-1.17686	-2.65298	-1.66482	-2.73275	9.07732	11.0713
581	1.0072	1.31052	1.57904	0.732118	2.88129	4.56406	0.778235	0.774104	0.484517	1.49423	2.64701	3.58805	0.767703	0.955039	4.30911	4.01572	-0.314497	-0.319981	-0.259633	-0.483472	0.948182	0.131155
582	0.0263893	0.567392	0.659126	0.718964	0.18977	1.59935	-1.8834	-1.13994	1.63623	4.28603	-1.46082	-0.813679	-0.695223	0.972337	2.06321	3.52813	-1.64639	-1.22204	-0.398219	-0.816106	1.71456	2.82326
583	3.2749	3.55207	5.16207	5.16469	0.189976	2.09391	5.70969	7.79778	0.804112	3.271	0.190935	3.66366	1.70395	4.32218	2.10744	4.91606	1.8468	1.54299	-2.10695	-2.67118	4.85616	7.57635
584	1.47286	0.573673	0.649253	0.0492063	1.12398	1.3276	0.783061	0.777303	0.396155	-0.305304	1.03413	0.171956	0.0779235	-0.218641	0.268546	-1.65323	-0.61283	-2.69519	-1.04964	-1.3998	2.31512	2.42604
585	0.869887	0.926782	0.056166	1.93151	0.339027	2.91211	-0.173634	2.60086	-1.37852	1.3755	-2.93594	-0.246622	1.17887	3.57981	-1.94894	1.25775	-1.24066	-1.76663	-0.666881	-2.7159	-1.4031	1.70431
586	4.11004	2.24618	5.76277	2.89104	5.72311	5.72234	2.88596	-1.0177	1.91346	2.63188	1.10863	1.13764	0.762356	1.56708	2.32393	0.719658	-0.0942242	0.374496	-1.90045	0.33442	5.66019	4.06119
587	3.89669	4.23439	3.7516	4.95171	2.57133	2.47263	3.17206	6.30089	1.47037	3.56193	-0.295436	0.0361833	3.38187	2.56453	-0.136583	-0.31826	-0.270268	-0.576856	-1.26357	-2.28926	3.98632	5.54429
588	1.70364	2.52791	1.60564	3.5507	3.25382	6.8474	-2.38107	-0.962232	0.459159	3.67171	0.394772	4.64769	0.969525	2.88302	-0.784693	1.68047	-3.1996	-4.19625	-2.91419	-3.05587	4.31963	7.00648
589	4.77921	5.43524	3.85479	4.53607	6.62607	7.78453	4.41646	6.42654	4.02627	5.48928	4.63876	6.56279	4.99273	7.62302	7.95478	9.71891	3.33696	3.90294	0.860936	0.26474	5.93968	7.56237
590	2.48542	2.63616	1.29374	2.35019	4.21295	6.70792	1.57852	3.07014	4.86009	5.06301	2.69316	5.2095	2.06702	5.39678	5.34594	8.94438	1.09486	0.83067	-0.251637	0.200975	5.56419	7.95667
591	1.82645	2.62605	1.17253	1.89667	3.21757	7.15399	1.28933	3.48316	0.0536765	2.10564	-1.07012	-0.406389	0.0524881	5.30424	1.49691	0.990674	-1.04887	-3.71009	-1.76216	-3.59245	3.28229	7.73089
592	2.22179	5.29436	-0.404049	5.25292	3.08587	7.37177	1.17043	9.54726	1.70929	3.73766	1.61003	5.5672	1.29312	4.26563	-3.29605	1.61847	-0.137635	-1.32922	-0.809869	-0.343602	1.57507	6.36674
593	4.15391	3.83695	3.46309	3.8966	3.67122	5.9238	3.85116	5.36476	3.83712	6.3014	1.90957	5.3639	1.41978	3.12278	3.28209	3.76732	-0.620189	-1.18637	-2.17658	-2.11378	3.84086	5.3428
594	1.86065	1.75238	2.50651	2.59735	1.85267	2.68766	2.4176	3.65837	1.96292	2.91697	0.451359	1.16505	2.30414	4.33144	2.49382	5.19023	-1.56739	-2.40204	0.473959	-0.256211	5.02025	6.75447
595	4.47268	3.90716	4.75432	4.60792	9.10529	8.86927	4.80666	4.85673	1.99709	2.13073	3.28904	5.52532	4.31196	2.55291	4.13591	2.65387	-0.643611	-0.63769	0.748906	0.112897	6.03124	7.06493
596	-0.435207	-0.0890509	0.606467	1.12008	5.10455	4.83763	2.84657	3.514	2.64034	2.93533	2.78284	2.87975	2.21303	2.37126	3.59932	6.37977	-0.841101	-2.2941	-1.55757	-1.81002	3.30105	3.23053
597	3.8836	5.10844	3.18165	4.72416	2.64405	4.23477	3.1607	4.14857	3.79953	7.05621	3.56666	8.00224	2.92711	4.45772	2.64428	7.7593	0.551444	0.0635069	-2.53959	-1.07218	4.43868	7.37082
598	1.81636	3.02055	1.96337	3.39207	6.36546	7.40773	1.52673	1.95873	-0.215583	2.13877	1.92526	4.46509	1.75475	4.03742	3.1136	4.92608	0.862047	1.34937	-0.0371855	-0.825876	3.26402	6.06387
599	1.10877	2.27813	2.35461	2.91149	0.961963	3.27212	1.57383	6.36144	0.267803	1.64452	0.432638	5.63384	0.900369	4.05848	-0.287042	4.59667	1.7	3.79151	-1.59429	-1.07371	0.652625	3.86182
600	2.35926	3.86818	3.24133	4.23965	0.0862255	4.14567	2.25472	5.53652	-0.0321224	1.39816	1.18397	2.0279	0.35562	1.16969	4.09921	7.03067	0.154462	-1.51527	-0.240482	-1.16804	5.83869	8.29494
601	1.01319	2.77055	-1.04185	1.93035	1.54538	5.94082	-1.15093	4.89027	-0.0385364	0.09792	-0.0825688	4.62796	0.310665	2.39465	-0.995477	3.56681	-1.41124	-2.13426	2.11441	-1.7566	0.0190479	4.69571
602	2.87304	3.66225	1.08941	2.98695	2.35976	5.72983	-0.296948	7.6476	2.20625	5.54015	-0.783385	4.20908	-0.0416265	2.99317	-0.067969	6.81516	0.606662	0.555943	-0.629545	-1.54836	3.22131	5.59741
603	2.54727	4.17674	2.39153	4.18242	3.87038	8.2751	4.19935	7.1539	3.04046	5.62232	3.51027	8.27488	4.47494	6.44069	3.1599	7.20974	0.0796098	0.31624	-0.905994	-1.38837	3.31587	4.94664
604	1.49522	1.44092	1.03395	2.51103	1.35767	3.5561	6.07159	10.0043	3.07827	5.61719	2.16279	7.18362	3.18598	4.55198	1.23334	5.78612	-1.5814	-2.25996	-1.63396	-3.1667	2.66608	6.72653
605	0.207786	0.438464	0.710231	2.25501	1.50604	2.12282	-1.35872	-0.321402	-0.481835	2.38236	0.919348	2.68843	-1.73208	1.32036	-0.100769	2.81343	-3.2171	-3.51035	-0.357605	-1.59179	2.08899	2.80897
606	1.83339	3.55144	2.3536	3.18491	1.63661	2.86306	0.755296	3.90297	3.09106	5.59114	3.27108	6.64723	3.22425	6.62432	3.87919	7.21552	-0.289481	-0.180079	-0.966795	-1.23499	3.66555	6.66217
607	4.8389	4.71865	4.76144	4.36993	2.643	6.41579	7.12821	8.63404	5.007	4.97863	3.60132	5.52705	1.11703	4.9153	3.59738	6.71754	-1.59158	-2.28859	-0.617288	-2.22725	5.22724	5.96787
608	2.78006	5.25024	1.66023	2.96231	2.88811	7.86313	3.42095	7.96355	-0.413243	4.74234	0.690028	5.03372	2.21633	3.51778	1.85834	4.09961	-0.275392	-1.13937	-2.21928	-3.88668	2.09354	6.40872
609	2.56251	3.29145	1.88962	4.04117	-0.230693	0.682697	0.276529	5.74167	0.11834	2.30181	-0.41957	2.44194	-1.02944	2.83253	-2.00371	0.688181	-1.07491	-1.38608	0.590024	0.707076	2.17327	3.78392
610	1.19911	1.64711	0.535081	0.133753	3.95545	5.84596	-1.79404	-0.76623	0.491374	2.35518	0.303262	1.973	-0.562183	2.17788	0.549582	4.77084	0.678598	-0.143089	-1.34484	-2.36507	2.75311	5.3605
611	1.58253	1.19944	2.20307	1.90989	2.10459	4.6557	0.0100654	0.312531	-1.19573	1.06166	-0.342309	1.46438	0.123914	1.71466	1.25399	5.73722	0.0882544	-0.656206	1.31923	-1.17046	1.6253	3.32124
612	1.71616	3.90477	1.1338	2.11186	4.4666	11.6514	3.49873	4.99825	2.10579	6.49739	1.58492	3.33241	3.42827	9.01082	3.95673	5.16121	-0.404457	-0.69838	0.00791793	-1.49597	2.69461	5.61644
613	1.24507	2.31937	1.619	4.00476	1.19033	5.20878	2.72799	7.61376	2.71273	5.78094	1.18177	4.9069	2.16532	4.98735	1.3457	6.00532	-1.08288	-1.36495	-0.532716	-1.06712	2.95277	7.17857
614	1.76053	4.16562	1.23174	3.33351	4.18051	9.36528	2.66727	5.91934	0.571542	3.42482	-0.65546	3.19238	2.31752	6.78178	2.82687	6.63026	-0.902256	0.425172	-1.54883	-1.65212	2.94987	6.82761
615	2.81192	1.75438	2.52173	2.27148	3.75859	2.44322	4.13062	4.03404	2.8429	2.1502	2.34954	2.47919	1.1631	0.0106378	3.20117	1.99967	-0.675519	-1.91367	-1.46146	-2.08314	5.0776	4.63391
616	1.63357	1.47599	2.86667	4.62176	1.64269	2.41114	2.20531	4.03725	3.32536	4.52223	4.71784	6.99056	4.01154	4.44419	3.67678	10.408	1.87829	1.01079	-0.879189	-2.18907	5.67825	7.42148
617	2.62525	2.73647	3.29707	4.29518	5.13558	6.0797	2.03995	4.19096	0.705559	2.40331	0.423034	2.38149	4.4974	5.01723	-0.769143	-0.301683	-0.596399	-1.44851	-0.816842	-1.80899	4.9465	6.64227
618	2.06347	2.607	4.20663	4.56875	2.58613	3.00522	0.609912	2.95128	1.37558	1.56297	0.910647	0.267225	-0.346464	1.89056	-0.395617	3.50126	-1.36491	-0.767502	-0.0376217	-0.989642	3.47845	3.92578
619	1.38814	2.20535	0.540256	2.09694	-0.244883	0.644242	2.68658	6.34068	0.100087	1.24859	-1.93683	2.92159	1.95371	5.26266	-0.769853	2.81373	0.0681504	-0.641315	0.291703	-0.937552	0.974082	5.99967
620	0.781644	4.17058	1.531	4.50743	2.07501	9.81892	1.42632	5.81393	4.16677	8.78093	-0.480647	4.92362	2.16943	6.15055	-0.888929	5.71108	1.86637	0.890387	-0.453474	-3.38564	1.84879	6.61058
621	2.2365	2.42273	1.33419	0.981381	1.76388	3.2276	1.62361	2.88593	0.297252	1.12749	0.287796	1.65979	0.490146	1.24376	-0.144566	-0.93078	-0.21462	-0.978292	-1.68969	-2.41602	3.06141	2.99867
622	3.68168	3.78215	3.36881	4.21117	5.14445	6.02885	2.32459	5.33176	2.95367	3.86536	2.81197	3.69129	2.85857	3.33384	2.34307	4.04318	-1.08703	-0.903651	-2.91524	-4.10827	2.39998	3.52361
623	0.795653	0.65777	2.64947	2.4502	4.92169	3.84517	3.79426	3.16687	4.10061	3.69278	5.06233	4.72905	1.39637	1.49904	1.8688	2.35989	-0.878724	-0.781973	-2.69618	-0.917766	6.92223	6.58676
624	2.1803	3.27191	1.99479	3.87058	2.24753	6.32284	0.511798	3.99852	4.76985	8.4338	1.08089	4.32184	2.80175	5.71402	1.45045	7.14529	-0.13959	-0.27406	-2.32055	-1.81153	5.20316	7.84442
625	2.8598	4.38131	2.75276	4.47175	1.95365	2.82463	3.72694	4.17806	1.65812	1.27769	1.64798	3.85852	3.16773	3.05426	3.4754	2.16951	-0.503268	0.531207	-0.676735	-2.34552	4.66767	5.20554
626	1.73304	3.2602	-0.586594	2.55898	-0.551	4.11466	0.594369	5.16018	-0.848798	2.72833	-0.935872	2.92259	0.250865	1.63587	0.00321236	4.57937	0.48498	5.05278	-0.246349	-1.89856	2.56222	7.55192
627	-0.213737	0.858366	0.403991	2.75225	1.74104	7.29078	3.27799	8.64143	-1.48473	0.974698	-0.609743	2.99188	1.67147	4.328	1.42587	6.24406	-1.76929	-1.52496	-2.76956	-1.78964	1.62591	2.50282
628	1.01909	1.26797	1.24965	0.671233	1.61096	1.44169	1.46832	3.83686	0.881859	0.880098	2.23714	3.88525	1.35955	3.35908	1.24962	3.20218	-0.0279216	-0.530717	-0.946771	-2.56225	2.66149	4.7734
629	2.4697	3.86312	3.7037	5.67936	4.83743	7.94744	6.65105	10.6949	3.86857	8.1276	4.1459	7.92281	2.51996	4.02755	5.88133	7.61598	-0.429561	-0.607033	-1.11147	-0.904097	6.15956	11.4804
630	2.6672	2.33598	2.16401	1.47618	4.62315	6.25031	2.30849	3.82032	4.35029	5.24665	2.90817	4.6491	0.879847	1.21099	1.87455	3.13928	-0.766194	-0.683549	-2.57558	-3.5737	4.64179	5.21877
631	1.20551	0.824647	2.18923	3.30205	1.18041	0.589859	0.155347	1.05806	1.66191	2.84773	1.63035	2.72453	0.0512658	2.0475	2.49833	4.37358	-1.20157	-1.28073	-2.6259	-1.53304	4.92753	6.25566
632	3.91157	3.70267	4.55751	5.2804	3.92108	4.05817	2.46086	3.68995	4.06678	4.18914	1.7073	2.9401	3.94249	5.30256	4.0125	5.6279	-1.1716	-1.30806	-2.11118	-1.72327	4.82834	5.52033
633	0.605602	2.08303	0.954138	1.41663	-0.467336	0.845089	0.0548514	0.935944	1.69046	2.9909	1.08928	1.88229	-0.791671	-0.531209	0.113952	1.025	-1.50675	-1.85043	-1.06379	-1.75754	1.81696	3.74366
634	3.64062	4.69584	4.19044	3.70725	3.98823	4.18448	2.88781	3.26481	5.11177	8.22549	4.61717	8.10335	4.52026	4.87265	1.58105	4.63741	0.542554	-0.668552	-0.401469	-1.29635	5.35376	7.56827
635	2.53337	4.63739	1.56345	5.09426	5.04818	9.37971	2.66705	9.3239	2.67703	7.77144	3.83488	6.06343	1.9117	5.20479	4.83208	8.81125	-0.448245	-0.934036	0.355332	0.805216	2.74701	6.4705
636	1.80168	3.30373	2.76933	3.91187	4.76155	10.2563	1.2425	-0.544035	2.20017	4.66784	1.00167	4.25979	3.09047	8.14422	3.55323	8.80765	-0.500075	-0.0163777	-0.134954	-1.04217	4.81057	7.12134
637	3.91888	4.09801	3.91892	4.64005	8.69458	10.524	7.02962	9.23259	1.50652	1.49623	1.9832	4.47519	6.18236	7.67514	4.75181	7.10259	0.465444	0.264181	0.384045	-0.88557	8.31214	10.4716
638	2.27189	2.39851	1.98992	3.35162	3.48884	4.0699	-1.1825	4.25894	3.1454	5.13414	0.40564	1.91558	4.01617	6.17239	2.09274	7.30146	-0.350934	-1.75671	-0.274278	-0.246613	3.14711	5.61194
639	2.8181	3.94164	1.95302	4.23018	3.07887	8.56045	3.59538	7.88103	2.38163	4.31164	1.48292	3.88611	1.3886	3.84403	0.776044	3.00361	1.03714	0.242411	-1.24972	-0.755892	2.20135	5.79841
640	3.05013	3.50317	2.65534	3.50723	1.7245	4.8129	1.91264	5.73719	1.34602	4.17894	0.234034	4.33388	1.29491	4.61512	2.04114	6.18395	-0.226733	-2.19408	-0.00131781	0.834979	3.49359	4.72131
641	1.93075	3.34084	0.96615	3.08728	5.99811	11.5053	3.52926	11.3589	2.5212	7.67557	1.74025	6.47162	0.897206	5.42788	-0.769184	6.83511	-0.187577	-1.46737	-0.551651	-0.355461	3.0657	6.02246
642	3.25041	3.5028	2.9176	3.98147	3.16173	6.49451	2.1853	6.53836	4.6137	6.43844	3.44678	6.07159	3.48207	4.79725	3.0252	5.8774	0.718893	-1.12541	0.874671	-1.27961	7.63118	8.49343
643	1.03013	1.95664	1.44376	2.70204	-1.39984	0.287172	3.06633	6.02967	1.63573	4.13613	1.57626	2.72707	1.57565	2.99395	2.36986	3.50821	-0.920008	-0.749844	-0.160414	-0.794508	1.43406	2.64139
644	0.506534	2.73934	1.85792	5.35486	0.636699	3.94781	0.18784	2.87263	0.348861	0.957631	-0.111189	1.84619	0.894306	2.12666	0.604904	4.65342	1.29818	0.62449	-1.40985	-1.80524	2.64766	7.35655
645	2.32162	2.86893	1.90189	2.4144	0.578587	3.30643	2.14371	4.49138	-0.503365	2.49019	-0.886446	1.48996	0.575706	0.981859	-0.998691	4.62054	-1.30499	-2.43708	-2.3111	-3.5012	3.75728	7.01974
646	0.176426	1.15939	-0.0507968	1.57357	-0.33351	1.90602	-0.182802	2.16075	-0.569035	1.33955	-2.79403	-0.845859	0.117014	1.04917	-2.534	-0.654548	0.286721	0.05198	-0.718088	-1.45811	0.058441	3.14812
647	2.7755	2.80049	3.92345	5.28289	2.4367	6.17548	-0.338906	-1.73958	2.51176	5.56566	-0.0983635	2.37849	3.95632	5.9745	3.83195	6.16594	-0.940324	-0.367114	0.418594	0.396712	1.1171	2.53821
648	2.50399	2.49754	2.31418	2.33411	8.08372	7.34234	-0.517643	-0.817872	2.15652	2.17338	0.951005	1.57573	5.13949	5.42457	1.06183	0.521527	0.501825	0.00558807	-3.00514	-2.50356	2.39295	2.66773
649	1.12969	2.30844	2.14218	1.60934	2.88007	7.23392	3.53221	5.03056	0.495221	2.10439	-0.685555	2.03537	0.578919	0.592017	-0.154633	0.274796	-0.139517	-2.98459	-0.696924	-4.74762	3.18187	3.39882
650	2.01726	1.95195	-0.287194	0.723771	3.5548	4.58413	1.57233	2.46525	-0.54141	1.02656	0.582196	2.25675	4.11798	5.23476	6.44359	7.47726	-1.27838	-1.27824	-0.932763	-0.995074	0.820209	1.92162
651	0.916744	2.97561	1.44315	4.05683	0.830707	6.79119	1.06284	5.01362	0.727096	5.02683	1.24842	4.68537	1.46017	5.36899	2.34126	5.95809	-0.433726	-1.88163	-0.591531	-3.08241	2.19771	6.65747
652	3.53027	3.39313	4.21868	5.2637	4.45868	6.38079	4.47093	7.45431	0.951784	1.28425	0.506681	3.04605	2.83302	3.23247	2.36225	5.34048	0.0119416	-1.10012	0.552019	0.00909153	5.08247	5.64747
653	1.82442	1.72156	2.89012	3.17301	3.23136	4.47418	2.16532	2.88554	2.13071	1.86695	1.17421	1.48283	1.57919	2.00663	0.22331	1.75562	-0.394667	-1.6922	-0.821402	-1.45727	4.62787	5.62418
654	2.1179	2.33285	3.11274	2.24398	4.76918	3.50559	3.93452	6.27213	1.72119	2.53511	1.08827	2.17205	1.79003	2.53277	1.30319	3.30774	-0.160431	-0.29678	0.171259	-0.500023	1.57339	2.41126
655	1.55974	2.11114	1.12348	1.22986	1.84234	3.0218	0.572304	3.02458	1.50666	2.48927	0.239174	1.51261	1.17853	1.38498	3.2169	4.83075	0.764103	0.736139	-0.974049	-2.23745	2.61875	3.53357
656	1.33499	2.93151	4.47397	6.782	-0.913324	2.09641	4.16794	8.44108	-0.012597	5.08065	3.65927	8.88826	1.98817	5.43546	1.78752	6.80602	-2.13394	-0.476582	-3.77643	-4.07239	1.20517	5.21224
657	1.20893	0.705557	0.326014	2.33903	0.872409	0.429221	1.65336	5.97814	1.91274	3.28264	2.1393	4.26057	1.65822	5.47151	2.2791	6.76589	0.70741	0.163791	0.221064	0.329636	2.75895	7.88966
658	3.22358	4.74927	-0.380378	4.59499	1.99737	5.27146	-0.148236	3.06734	0.950836	4.91409	-1.07791	3.35545	0.452245	5.56992	-3.70737	3.34024	-4.4314	-3.76823	-2.03455	-1.57195	1.90942	6.74848
659	2.29051	3.04412	1.75831	2.75059	1.66697	3.66616	4.34822	6.63034	1.60971	3.51649	1.4709	3.67833	-0.961741	0.0641085	-0.328793	3.84744	-2.67098	-4.60453	-1.44644	-1.62274	3.45522	4.45019
660	1.11637	3.3629	3.24001	4.67771	0.819166	2.29499	2.04303	4.49453	0.509806	1.50113	0.797041	3.46961	1.80876	6.22037	3.93538	7.52295	-1.10353	-3.33261	0.547321	-0.470135	2.2468	4.54066
661	1.50644	1.6888	3.38975	4.19133	1.5737	5.2316	2.05042	4.9655	0.987442	3.97099	1.94059	6.2214	1.85936	3.59129	2.47654	5.62136	0.0212238	0.230188	-1.10166	-0.616082	2.50002	3.30374
662	1.79141	2.95123	1.38852	3.32333	0.775103	2.12133	-0.483115	1.13013	0.166099	1.57753	0.607513	-0.422871	3.55118	6.34285	3.95126	3.17602	-0.909656	-1.07344	-1.17637	-0.975691	2.53158	5.31873
663	1.81057	2.05315	1.79933	2.72969	5.70855	5.3078	2.72738	3.40648	-1.22155	0.0869529	-1.88056	-1.99118	0.0747989	0.00431872	-1.20547	-0.120823	-0.844164	-1.4001	-0.590767	-1.66613	1.70809	2.87213
664	2.51051	3.86139	1.62594	2.81603	5.00011	8.46486	6.79938	8.50275	2.76071	4.01385	2.82882	3.65025	-0.473003	2.70633	-0.527315	3.49151	0.206316	-0.115692	-3.14451	-3.93952	1.25047	3.00384
665	2.17872	2.26455	1.55033	1.95118	5.70619	6.90214	5.06055	8.26259	3.45048	4.57781	1.28866	2.21097	0.355254	1.30388	2.09824	5.82167	-0.0286256	-1.22203	1.19705	1.25363	5.26058	6.58774
666	0.660697	1.70504	1.6218	3.17166	1.9305	2.90964	1.91584	2.88487	0.939338	3.70464	0.200662	4.41881	1.29693	3.19241	-2.15234	0.947499	-1.60572	-1.16172	-0.673322	0.333405	-0.356461	4.15065
667	1.28389	1.24004	2.50267	2.47182	6.62256	6.38393	7.70732	8.22808	3.47993	3.08248	2.45905	2.20623	1.36992	2.38456	3.67345	3.96101	-0.825789	-1.27055	-2.05331	-2.26152	4.05454	3.36347
668	-0.668056	0.768102	-1.43909	-0.486846	9.42856	10.7392	3.56012	5.53379	1.23587	4.3264	3.02237	4.75015	2.82883	5.48359	0.901317	2.88505	-0.37531	-0.417035	-3.54798	-1.88563	6.97553	7.96776
669	0.865478	0.0222033	4.01786	4.79721	3.82797	2.17031	6.48743	7.86821	3.63123	4.60694	3.50915	4.61493	2.51112	4.39898	2.96391	3.58052	-0.0115608	-1.29906	0.675801	-1.12943	3.77627	5.41715
670	0.672018	1.94384	1.43433	2.54129	0.574752	2.44107	0.232352	2.87946	-0.047628	2.32317	0.822631	2.24788	-0.709026	1.97541	-0.513873	2.01102	-0.784619	-1.51997	-2.69258	-1.93398	4.76731	6.2916
671	0.619664	4.13862	0.724167	3.51684	3.70721	9.03676	-2.64069	0.385382	0.360095	6.37468	2.25316	5.67636	-0.050043	4.2557	-0.274577	3.80286	-1.86318	-0.577374	-0.585544	-0.561622	0.731486	6.15685
672	3.10559	3.95708	2.71068	5.23525	3.06493	6.32023	2.17994	8.03935	1.47083	4.09005	1.04369	2.7674	-0.192317	2.36032	0.577798	7.28539	1.15698	0.670065	-0.498406	-1.34126	2.09554	4.00828
673	1.51895	2.5118	2.59201	4.59689	3.79393	6.09458	2.79634	3.57517	2.68124	5.03005	2.39677	2.13313	4.15507	7.17485	1.2816	5.79398	-1.13994	-1.38022	-1.80008	-3.11684	2.97019	5.15466
674	1.65376	1.67385	2.4705	2.30964	3.06292	5.74697	2.15392	1.9503	-0.790023	0.200566	2.48792	4.3	1.33155	2.60835	3.86915	5.75564	-2.52983	-3.9701	-1.30453	-1.92467	2.26568	2.30338
675	2.73324	3.59606	3.04101	2.03561	5.29051	7.63954	4.25889	4.0714	2.13676	5.56253	0.0308457	1.89488	4.04398	5.14284	4.80634	7.37452	-0.088332	0.331447	-1.47545	-0.129162	4.58795	5.99984
676	0.683202	0.427765	0.604472	0.74005	0.194638	0.290003	0.212468	0.997127	0.939719	2.01136	0.435763	0.158523	1.40317	2.12039	0.397848	2.94916	0.178326	-0.491181	0.0503847	-0.923101	1.95892	0.380266
677	-0.314583	0.757703	1.98496	2.22271	5.16234	5.28518	4.80387	5.17643	2.89294	4.13009	4.83637	4.56753	1.67147	2.65577	2.05113	2.57383	-1.13175	-1.55493	-0.854095	-2.87898	2.28894	4.23551
678	2.24895	1.67773	1.04325	1.05195	3.57891	4.54912	4.4158	3.86384	2.35335	3.64389	0.574556	2.15436	4.11264	3.75921	0.906825	1.45074	-0.330553	-1.12985	0.260152	-0.411555	2.96512	3.26572
679	1.64981	2.58041	2.43728	4.90445	6.07176	7.84321	3.37146	7.7282	1.93275	4.55733	1.97001	3.71302	2.16949	4.37154	1.94437	4.14325	-1.17051	-1.95666	-1.75033	-0.89252	0.562394	3.43867
680	1.54671	2.87449	1.11271	1.50596	1.11442	4.95785	1.00945	4.24121	0.281771	2.89635	0.308111	4.44215	0.935777	4.99485	-1.16635	0.934546	-1.57425	-2.20295	-1.17878	-1.58155	0.710528	2.86585
681	0.276128	2.88085	2.09638	3.54158	2.8032	10.1952	3.13778	8.88916	1.32251	6.20016	0.521441	5.68802	-0.11868	5.70278	-0.617519	4.96781	0.159601	-2.82596	0.0175893	0.113973	3.46006	9.59696
682	4.03192	3.3138	1.33781	2.18783	7.71821	7.05592	6.44955	8.0635	4.49768	4.42879	2.74125	2.93951	1.92665	1.78132	2.51269	5.94538	1.13134	0.263427	-1.06722	-2.51946	7.2288	7.92099
683	1.27149	1.94266	1.45676	1.86553	-0.752731	1.92046	-0.679622	1.50828	-0.761729	2.16222	0.92791	5.11305	-2.78388	-1.57336	-0.347455	4.92226	-0.225994	0.577518	-0.49369	-0.305472	2.15237	5.10644
684	0.244094	1.76339	1.23667	3.03827	-2.10662	1.77228	-1.26553	3.75183	-1.48544	3.77374	-3.02066	5.17875	-0.5137	1.77308	-2.79178	0.0826215	-2.2757	-3.1185	-1.81484	-1.3673	0.560118	5.81769
685	0.793329	3.20171	2.15503	3.33061	1.95935	7.24975	2.55032	5.87722	1.07264	3.79212	-0.597139	3.33299	2.2792	3.68519	0.0110885	4.51179	0.401953	-1.04256	-1.45577	-1.34944	1.20814	4.86938
686	1.72468	4.66701	1.35471	3.32352	2.62342	6.86294	1.0824	4.50503	0.902121	4.46374	-1.34408	3.18116	0.253874	2.8814	-2.72574	2.2734	-1.60494	-3.78453	-1.48323	-2.25714	3.21109	6.71081
687	2.65854	3.76353	1.96688	2.9408	2.40075	4.11273	3.35675	4.68889	1.79551	3.95292	2.07776	2.41496	1.3091	4.09595	0.799245	4.29835	0.937477	0.163842	-1.21037	-2.23067	3.73813	5.68235
688	0.191575	1.81818	1.02241	1.68428	1.73351	5.74543	-0.0441348	4.17219	-1.04266	2.47144	-0.64796	1.95689	0.795999	3.12344	-1.96899	1.67103	0.271402	1.07498	0.0284966	-0.0215075	1.34367	3.50611
689	2.05294	1.67647	1.95732	4.05622	1.37401	4.64788	4.46087	4.86882	1.636	3.31869	2.20847	1.39334	-0.0255648	1.72184	1.38806	2.72396	-0.860764	-1.7542	0.325581	-0.332258	1.32575	2.60142
690	0.523644	1.64321	2.3415	2.33749	3.94444	4.2454	-0.350384	0.0261976	1.14791	1.90969	1.23549	0.978223	2.49487	3.96589	-0.603309	1.17244	-1.2323	-0.9484	-2.49	-2.52711	5.48678	5.76441
691	3.82975	4.52047	2.17415	2.25575	2.07883	3.91586	2.78674	3.91887	4.61513	7.52335	0.618309	2.78996	2.7837	4.95019	1.82802	5.06875	-0.572737	-0.924077	-0.293804	-0.44538	3.87306	5.76912
692	1.53292	2.36999	0.646606	2.44503	1.29438	2.75071	-0.150953	4.10983	-0.364064	0.536319	1.02675	2.48115	1.87937	3.27841	-0.355908	5.17128	0.668605	0.40517	-1.32289	-1.08683	0.938432	3.37389
693	0.686093	1.24825	1.25686	2.63119	-0.384526	0.588852	0.735756	4.40072	2.99912	6.57276	0.806694	5.3657	5.41296	6.52236	3.10707	3.31246	-0.836243	-1.31972	-0.825275	-2.02231	4.10685	7.32084
694	1.70668	2.27245	1.26637	1.40512	3.19199	4.88273	0.959814	2.51931	2.32972	4.44585	1.76837	4.38588	0.201625	1.63318	1.46479	4.34901	-0.771604	-0.517038	-0.66305	-2.07065	4.00064	6.00162
695	1.45485	2.34723	2.78935	3.20949	4.07894	12.8312	4.05425	9.99496	1.2613	6.36884	1.99554	6.73872	2.07356	5.71188	4.33024	10.3331	0.619972	0.191942	-0.474284	-2.55007	5.02701	9.82128
696	3.96784	5.23895	1.93613	2.79116	3.65236	4.03145	2.71219	3.02858	2.5603	2.45864	2.51929	2.75334	1.87395	3.42555	2.22802	6.46155	0.660117	-0.122772	-0.750854	-1.70195	5.21988	8.13938
697	1.55766	1.05246	2.18777	1.4513	4.68853	3.63272	5.03741	4.5996	3.36998	3.48026	1.60672	2.80491	3.20033	3.59081	0.93939	0.047328	1.05593	-0.941592	-2.89523	-3.73244	4.56943	3.94509
698	1.89511	1.1718	0.67808	1.35874	3.65317	4.7687	1.69946	1.12325	1.88119	1.92089	0.734777	1.04536	-0.662844	-0.859683	0.976774	1.29027	-1.05808	-1.97883	-1.30758	-2.78257	0.847711	2.02224
699	0.515318	0.847172	2.8037	4.0435	2.88416	6.37008	4.89013	7.81552	2.13595	3.18521	3.67482	6.34488	4.52135	5.53135	2.67563	6.71193	-0.23185	-1.64985	-1.50967	-2.09446	3.61563	6.12524
700	1.91032	2.73811	0.407723	1.17727	1.48034	2.93143	-0.0563334	4.52805	1.7897	4.38015	-0.205941	4.37999	2.33212	5.89727	0.797508	5.73874	0.41735	-1.16142	-0.74395	-1.93462	1.69092	5.29612
701	-0.113509	1.32415	-0.166698	1.83267	1.19572	3.86606	0.0365801	3.86447	0.826289	2.9582	-0.477096	2.58602	1.44186	3.11915	-0.61775	3.45949	-1.27691	-1.3103	-1.30763	-1.99455	1.49121	3.94203
702	1.04989	1.08772	0.8319	2.3761	1.41978	3.27772	0.349644	1.18159	-0.512185	1.41429	0.627755	1.71851	0.590318	0.904969	-0.152029	1.8144	-1.05138	-1.03639	-0.842993	-1.5387	2.24625	4.57018
703	2.61495	4.45222	1.93684	4.3115	2.62019	10.1267	2.08021	7.74833	1.09288	5.12135	0.531579	3.84476	2.48358	8.39549	4.72539	12.2258	-0.934763	-2.08915	-2.08984	-2.57431	2.80701	7.00436
704	1.73744	2.5455	2.83032	4.24433	2.80755	6.90014	6.47389	9.56831	3.89916	6.33141	3.74955	6.29182	2.00001	5.30478	3.89146	8.83016	0.405475	-0.571942	0.301707	-0.114947	4.16036	6.06275
705	1.74916	4.01569	1.27223	2.85377	4.32891	8.08718	1.21706	2.56158	3.07659	4.94579	3.18936	6.57979	3.30387	7.22989	1.89449	6.78336	0.108619	-0.974313	-1.60407	-2.90085	2.19448	4.52016
706	2.36224	3.48633	4.59036	4.95032	1.69504	2.52	3.89862	3.33891	3.31008	4.58773	5.7511	5.66114	0.401555	2.78896	5.42258	5.47722	-0.638034	-0.97717	-0.817642	-2.17215	4.01613	4.56473
707	1.02678	0.21808	2.57862	3.13366	1.90717	5.20991	-0.973291	1.58742	-0.757492	0.475279	0.689305	2.88513	-0.29698	0.911373	-0.512572	3.25551	1.35633	0.663314	0.940313	-0.97381	2.41991	4.19771
708	1.55059	3.44244	2.29463	6.43416	2.32531	10.8271	0.518242	10.4215	1.07091	2.51331	-1.32822	6.89835	2.77033	7.24256	-0.237502	6.8268	-0.0769303	0.870467	-1.09152	-1.68131	1.89372	7.81386
709	1.02589	0.55745	3.13993	3.91258	-2.19805	-3.60695	7.26783	10.1894	3.60122	5.57868	2.19172	4.21549	5.01279	6.49424	3.03978	6.54202	-0.444311	-3.27051	0.134163	-2.56249	2.79499	5.24137
710	1.77271	2.96012	0.92648	2.10342	2.97615	7.16937	2.16605	3.13922	0.405162	2.03335	0.381893	2.10583	2.35293	4.66969	0.574129	3.27742	-3.46529	-4.18963	-0.958604	-1.55924	2.46178	3.51766
711	2.49069	3.7069	2.12937	4.13097	2.75073	4.92924	4.17531	8.99991	2.75543	5.40007	0.126078	3.55878	-1.03656	-0.581265	1.23894	4.82788	-3.06864	-2.97299	-4.22194	-3.95021	3.04777	5.96193
712	1.99589	2.89013	0.487085	0.252872	4.89831	7.79047	4.5775	5.65355	1.73301	3.61074	0.623565	3.63104	4.73654	6.64121	0.478291	1.13212	-0.314361	-1.07351	-1.03058	-0.862173	4.36601	5.6417
713	2.92301	4.24701	0.417536	1.20066	2.64167	3.63403	0.841212	2.60071	-0.145704	1.89486	0.375516	2.8591	1.66253	3.37122	3.5483	5.20829	0.632249	0.992084	-1.41231	-3.6541	4.12754	6.71227
714	3.7907	4.07498	3.05816	2.42063	10.1758	8.44394	5.8617	7.99133	4.33788	4.06917	4.10558	4.60462	4.32604	4.51192	6.3027	6.62426	1.01533	0.282826	-2.42464	-1.9967	8.207	8.37978
715	3.77634	6.00321	1.96672	3.5316	2.63897	5.50236	6.22796	10.3951	3.56235	7.72569	2.49173	8.10403	1.08216	3.48115	0.717698	6.72509	-1.12563	-2.28626	-0.0133419	-1.48808	4.799	7.46508
716	2.42402	3.49795	3.85237	4.06042	2.51979	5.57687	2.93264	3.66217	-0.244037	1.88507	2.6559	5.02101	1.82399	4.03109	2.6952	4.91672	-0.905532	-0.972319	-0.0999776	-0.073098	2.99939	4.95793
717	1.07801	2.10142	1.30909	3.73663	2.36849	4.91494	0.782197	6.10356	0.803004	5.12544	1.55841	6.6307	-0.683853	2.44812	1.47424	8.33235	-1.89345	-2.72836	-0.149987	-1.10032	4.05842	8.18419
718	1.9834	3.68436	2.95854	3.58983	5.01131	9.82768	4.64979	10.6554	2.30075	5.06425	3.16807	9.38818	3.75972	7.24828	2.11383	4.3113	-1.2626	-0.0279623	-1.24437	0.288695	3.99177	7.6805
719	2.54819	4.35712	2.84613	6.13187	2.12007	3.62065	2.44185	10.8168	4.22404	7.63249	2.32188	6.71043	3.33438	6.31715	5.05854	8.57508	0.890529	-1.15446	-0.749745	-2.95326	5.87075	8.08438
720	2.29545	2.00987	1.74609	2.4007	-0.0144323	1.49472	5.25856	5.73441	1.10941	1.80366	1.61386	1.81211	-2.15708	-1.28545	-0.413625	-0.789283	-0.345283	-0.260997	-1.3199	-2.50681	2.59382	2.96325
721	3.24082	3.01841	3.85456	3.47885	3.55895	3.92977	3.47076	2.15788	6.29886	9.20364	2.54166	3.64243	3.45606	4.61923	2.11891	2.60974	-0.57893	-0.630598	0.428906	-0.752261	6.64288	7.46014
722	-0.0685149	0.836427	0.19514	0.827249	1.9198	3.08682	2.56205	5.53713	0.574065	1.6359	0.657103	1.46763	-0.0534561	1.4261	-0.352665	0.738839	-2.02008	-2.67698	-1.9981	-2.20169	1.58217	4.40526
723	1.88283	1.52412	2.97516	3.52405	0.953434	1.44847	0.331536	0.953432	1.59599	1.07227	1.32164	2.06586	-0.97713	-0.651557	3.35848	3.83245	-0.864995	-2.00532	-1.82658	-3.45716	2.20824	3.26266
724	1.26689	0.722941	-1.91245	-2.30576	5.70123	5.91432	1.65492	3.09929	1.92519	3.42406	1.18747	3.00884	2.32487	1.56123	-1.99706	0.00892283	2.40463	3.21833	0.559115	0.450176	4.0108	7.04555
725	2.42266	2.39255	2.60964	3.14283	2.56074	2.86367	4.36653	7.25512	2.10568	1.49107	1.9168	2.67484	4.46649	3.74772	4.7994	3.99304	-0.0451204	-2.19165	0.59341	-1.97374	4.6261	5.79693
726	1.15925	1.68625	2.07345	3.66026	0.321188	0.280487	1.55002	3.38437	0.393463	-0.463467	1.82688	2.35727	1.96068	1.60376	0.626343	3.79965	-0.143911	-0.561194	-0.134388	-0.870977	2.25444	1.6285
727	3.40018	5.39724	1.69301	4.49693	1.96401	8.20234	-0.393751	4.86686	1.8308	8.62663	2.35416	7.38244	0.941027	3.74677	-3.06341	0.685875	0.310952	-0.715654	-1.09665	-3.30652	3.16794	8.79859
728	1.29833	2.75349	1.98113	3.66695	2.20127	5.122	0.263993	2.98638	3.82204	6.10555	1.86499	4.70698	2.85778	6.10992	1.59815	4.09563	0.545292	-0.866047	0.222719	-2.23379	2.37565	4.69945
729	1.95088	4.90363	1.17062	3.10697	2.2632	7.09071	2.01669	7.29428	1.2929	5.02178	0.0160615	3.31974	-0.591211	2.91731	-1.38488	4.26167	-0.247162	0.702033	-0.407502	-0.582352	1.85086	6.15677
730	2.73757	4.52321	3.50062	4.55315	4.65037	8.24796	3.31182	8.14021	3.36091	4.88618	2.82644	4.51882	0.242868	2.08327	2.93219	7.28521	-0.743596	-1.04976	-1.38424	-0.773669	4.21275	6.06573
731	0.774556	1.04757	-0.526707	-0.0490614	0.934939	0.965314	2.77601	5.27035	-0.141865	0.818867	-1.65574	-0.0809067	-0.441343	0.101271	-3.01635	0.110662	-1.1077	-2.29624	-0.557574	-2.67269	0.574852	2.67503
732	0.055468	1.63058	0.646975	2.51886	2.50802	6.09085	-1.0291	2.66332	0.738197	3.79583	-0.0425399	3.18552	-0.545414	3.47399	-1.30061	5.84762	-0.34162	-0.6749	-1.42573	-2.91902	2.66403	6.06016
733	1.40928	2.29387	1.25541	1.91021	0.154555	2.48421	1.06865	2.659	1.22793	3.32126	1.14834	3.94782	-0.373021	1.71816	-0.982814	1.95738	-0.0176961	-0.893212	-0.599403	-1.17474	0.81512	3.50024
734	1.38382	2.27501	2.05989	3.59866	4.76253	6.65618	2.29439	3.00739	3.60886	7.01866	2.93078	5.74705	3.47968	5.03686	5.8341	9.16142	0.492597	0.549141	-0.630358	-1.15686	6.5666	8.89944
735	2.81585	3.80997	1.19167	2.98111	1.31474	3.75693	0.783868	7.39097	1.51082	3.28417	1.25723	6.41463	3.72066	7.12123	2.01412	7.89108	-0.612482	-2.47447	-2.0151	-2.88784	2.85081	5.80747
736	2.77731	3.75835	1.59547	2.21148	1.42287	5.23076	1.36367	4.67818	2.28924	6.15856	0.483751	3.07667	1.31125	4.09602	1.92478	3.23054	0.284585	-0.826326	-0.326525	-0.675031	2.19743	3.54781

## Sheet: Figure3A_0bk
subject	ROI	value
0	lAI	0.230832
0	lFEF	0.0724591
0	lIPL	0.109111
0	lMFG	-0.0996081
0	lPCC	-0.107789
0	lVMPFC	-0.0522343
0	rAI	0.14462
0	rDMPFC	-0.0340602
0	rFEF	0.0569258
0	rIPL	-0.156795
0	rMFG	-0.163462
1	lAI	0.14241
1	lFEF	-0.0447893
1	lIPL	0.0972645
1	lMFG	-0.115289
1	lPCC	-0.0444327
1	lVMPFC	-0.0574964
1	rAI	0.0149508
1	rDMPFC	0.198682
1	rFEF	0.0447059
1	rIPL	-0.0867683
1	rMFG	-0.149237
2	lAI	0.0566191
2	lFEF	0.139743
2	lIPL	0.0773607
2	lMFG	-0.0814752
2	lPCC	-0.172683
2	lVMPFC	0.0951416
2	rAI	0.128787
2	rDMPFC	-0.0680282
2	rFEF	0.071504
2	rIPL	-0.0625615
2	rMFG	-0.184408
3	lAI	-0.122554
3	lFEF	-0.0968985
3	lIPL	0.0704367
3	lMFG	0.246643
3	lPCC	-0.0962525
3	lVMPFC	0.0947732
3	rAI	0.138528
3	rDMPFC	-0.0431489
3	rFEF	0.0271286
3	rIPL	-0.040231
3	rMFG	-0.178425
4	lAI	0.0157963
4	lFEF	-0.0338229
4	lIPL	-0.0191376
4	lMFG	-0.0594631
4	lPCC	0.0774618
4	lVMPFC	0.00544033
4	rAI	0.0756305
4	rDMPFC	0.0491755
4	rFEF	-0.00633917
4	rIPL	-0.0863866
4	rMFG	-0.018355
5	lAI	0.200322
5	lFEF	-0.134247
5	lIPL	0.00658534
5	lMFG	-0.027522
5	lPCC	0.133719
5	lVMPFC	-0.0513871
5	rAI	0.0245699
5	rDMPFC	0.0193839
5	rFEF	-0.0645552
5	rIPL	0.0230025
5	rMFG	-0.129871
6	lAI	-0.0446564
6	lFEF	-0.0355142
6	lIPL	-0.150894
6	lMFG	0.041901
6	lPCC	-0.0250537
6	lVMPFC	0.0680616
6	rAI	0.0189387
6	rDMPFC	0.228737
6	rFEF	-0.0848046
6	rIPL	0.0208376
6	rMFG	-0.0375527
7	lAI	-0.00736522
7	lFEF	-0.131066
7	lIPL	-0.17968
7	lMFG	0.208103
7	lPCC	0.0365717
7	lVMPFC	0.0377403
7	rAI	0.0574679
7	rDMPFC	-0.0133435
7	rFEF	-0.0131325
7	rIPL	0.11725
7	rMFG	-0.112546
8	lAI	0.125091
8	lFEF	0.0603746
8	lIPL	-0.00473058
8	lMFG	-0.0743237
8	lPCC	-0.281027
8	lVMPFC	0.0251062
8	rAI	-0.00337872
8	rDMPFC	0.0611674
8	rFEF	-0.0283364
8	rIPL	0.0798173
8	rMFG	0.0402407
9	lAI	0.0431743
9	lFEF	0.0578168
9	lIPL	-0.098604
9	lMFG	0.0218967
9	lPCC	-0.0401764
9	lVMPFC	0.0276514
9	rAI	0.0424666
9	rDMPFC	-0.0485405
9	rFEF	0.132753
9	rIPL	0.0632098
9	rMFG	-0.201648
10	lAI	0.00920128
10	lFEF	0.0685892
10	lIPL	-0.07043
10	lMFG	-0.0790693
10	lPCC	0.0290229
10	lVMPFC	-0.0054545
10	rAI	0.108764
10	rDMPFC	0.106886
10	rFEF	-0.012284
10	rIPL	-0.0195949
10	rMFG	-0.135631
11	lAI	0.0902824
11	lFEF	0.0261326
11	lIPL	0.0744765
11	lMFG	-0.0839375
11	lPCC	-0.00778187
11	lVMPFC	-0.127183
11	rAI	0.124566
11	rDMPFC	-0.064126
11	rFEF	-0.135165
11	rIPL	0.100731
11	rMFG	0.00200544
12	lAI	-0.0412048
12	lFEF	-0.0121168
12	lIPL	0.0771067
12	lMFG	0.161969
12	lPCC	0.086274
12	lVMPFC	-0.0912289
12	rAI	0.0949557
12	rDMPFC	-0.109726
12	rFEF	-0.0754789
12	rIPL	-0.0860669
12	rMFG	-0.00448306
13	lAI	0.00693816
13	lFEF	-0.119366
13	lIPL	-0.0106365
13	lMFG	0.0753716
13	lPCC	-0.0367887
13	lVMPFC	0.0198123
13	rAI	0.0402928
13	rDMPFC	0.0966278
13	rFEF	-0.10212
13	rIPL	0.0641225
13	rMFG	-0.0342541
14	lAI	0.0585691
14	lFEF	-0.0248665
14	lIPL	-0.0134523
14	lMFG	0.0981766
14	lPCC	-0.142798
14	lVMPFC	0.0825305
14	rAI	0.0169192
14	rDMPFC	-0.264868
14	rFEF	0.014303
14	rIPL	0.0626489
14	rMFG	0.112838
15	lAI	-0.0233873
15	lFEF	-0.156727
15	lIPL	-0.110507
15	lMFG	0.146156
15	lPCC	-0.0763242
15	lVMPFC	-0.00388798
15	rAI	-0.0276695
15	rDMPFC	0.203747
15	rFEF	-0.0190319
15	rIPL	0.206759
15	rMFG	-0.139127
16	lAI	0.147594
16	lFEF	-0.154668
16	lIPL	-0.095993
16	lMFG	-0.0595621
16	lPCC	0.0116685
16	lVMPFC	0.0507374
16	rAI	-0.0318604
16	rDMPFC	0.0718585
16	rFEF	0.0965994
16	rIPL	0.0791217
16	rMFG	-0.115496
17	lAI	-0.108614
17	lFEF	0.292453
17	lIPL	0.0178832
17	lMFG	-0.0725631
17	lPCC	-0.0416699
17	lVMPFC	0.0511496
17	rAI	0.0235824
17	rDMPFC	0.0524138
17	rFEF	-0.165063
17	rIPL	0.133668
17	rMFG	-0.183241
18	lAI	0.0413995
18	lFEF	-0.0356646
18	lIPL	0.0714736
18	lMFG	-0.0722022
18	lPCC	-0.0123802
18	lVMPFC	0.147147
18	rAI	0.188579
18	rDMPFC	-0.0925413
18	rFEF	-0.105985
18	rIPL	-0.0263377
18	rMFG	-0.103489
19	lAI	0.0662474
19	lFEF	0.00609127
19	lIPL	0.0857216
19	lMFG	-0.193834
19	lPCC	0.239699
19	lVMPFC	0.0432495
19	rAI	-0.0866131
19	rDMPFC	0.0350853
19	rFEF	0.00463664
19	rIPL	0.0873675
19	rMFG	-0.287651
20	lAI	-0.0811303
20	lFEF	-0.0439153
20	lIPL	0.0216861
20	lMFG	0.055326
20	lPCC	-0.0292367
20	lVMPFC	0.013118
20	rAI	0.250877
20	rDMPFC	-0.161527
20	rFEF	0.097622
20	rIPL	-0.00562621
20	rMFG	-0.117193
21	lAI	0.0987091
21	lFEF	0.146458
21	lIPL	-0.106295
21	lMFG	-0.10394
21	lPCC	0.0109592
21	lVMPFC	0.0263192
21	rAI	-0.0379339
21	rDMPFC	0.0237833
21	rFEF	0.0764894
21	rIPL	0.0760088
21	rMFG	-0.210558
22	lAI	0.126198
22	lFEF	-0.0159737
22	lIPL	-0.0339739
22	lMFG	-0.0537484
22	lPCC	-0.0535754
22	lVMPFC	0.0132702
22	rAI	0.00479336
22	rDMPFC	0.204509
22	rFEF	-0.105122
22	rIPL	-0.0650506
22	rMFG	-0.0213271
23	lAI	0.110455
23	lFEF	-0.0798222
23	lIPL	-0.213142
23	lMFG	0.200555
23	lPCC	0.0148562
23	lVMPFC	0.0249391
23	rAI	0.083322
23	rDMPFC	-0.157316
23	rFEF	0.184089
23	rIPL	-0.131845
23	rMFG	-0.0360908
24	lAI	-0.060665
24	lFEF	0.126166
24	lIPL	-0.0066559
24	lMFG	-0.0513102
24	lPCC	-0.0522173
24	lVMPFC	0.028508
24	rAI	0.156299
24	rDMPFC	-0.112431
24	rFEF	-0.0610608
24	rIPL	0.0999394
24	rMFG	-0.0665722
25	lAI	0.121967
25	lFEF	-0.0460169
25	lIPL	-0.0223886
25	lMFG	-0.0217915
25	lPCC	-0.0155429
25	lVMPFC	0.111762
25	rAI	-0.0922799
25	rDMPFC	0.0331018
25	rFEF	-0.0407496
25	rIPL	0.0430242
25	rMFG	-0.0710857
26	lAI	-0.0774545
26	lFEF	-0.0148272
26	lIPL	0.0471768
26	lMFG	0.19383
26	lPCC	-0.0457102
26	lVMPFC	0.0234102
26	rAI	-0.0276682
26	rDMPFC	-0.148238
26	rFEF	-0.0624546
26	rIPL	0.102793
26	rMFG	0.00914195
27	lAI	0.144903
27	lFEF	0.103993
27	lIPL	-0.00862384
27	lMFG	0.146398
27	lPCC	-0.0306386
27	lVMPFC	-0.0563163
27	rAI	-0.0463615
27	rDMPFC	-0.123608
27	rFEF	-0.0220533
27	rIPL	0.0774035
27	rMFG	-0.185096
28	lAI	-0.0429764
28	lFEF	-0.183708
28	lIPL	0.245231
28	lMFG	-0.0687806
28	lPCC	0.147229
28	lVMPFC	0.0225648
28	rAI	0.129574
28	rDMPFC	-0.0331442
28	rFEF	-0.22977
28	rIPL	0.106658
28	rMFG	-0.0928776
29	lAI	0.00470497
29	lFEF	0.0498722
29	lIPL	0.201844
29	lMFG	0.228243
29	lPCC	-0.110528
29	lVMPFC	0.0873227
29	rAI	0.0412525
29	rDMPFC	-0.0559163
29	rFEF	-0.112371
29	rIPL	-0.0524462
29	rMFG	-0.281978
30	lAI	-0.112609
30	lFEF	0.157278
30	lIPL	-0.176482
30	lMFG	-0.0820619
30	lPCC	-0.0142742
30	lVMPFC	0.0274863
30	rAI	0.209967
30	rDMPFC	0.0383369
30	rFEF	-0.121552
30	rIPL	0.0170212
30	rMFG	0.0568893
31	lAI	0.104908
31	lFEF	0.160439
31	lIPL	0.0242323
31	lMFG	-0.105948
31	lPCC	0.11458
31	lVMPFC	-0.0075922
31	rAI	0.0510318
31	rDMPFC	-0.146194
31	rFEF	-0.0477312
31	rIPL	0.0187107
31	rMFG	-0.166437
32	lAI	0.165458
32	lFEF	-0.148423
32	lIPL	0.0232091
32	lMFG	-0.074006
32	lPCC	-0.0432762
32	lVMPFC	0.0304247
32	rAI	0.0863004
32	rDMPFC	0.00745601
32	rFEF	0.0301471
32	rIPL	0.00370178
32	rMFG	-0.0809926
33	lAI	-0.0855049
33	lFEF	-0.102489
33	lIPL	-0.148307
33	lMFG	0.114976
33	lPCC	0.0484169
33	lVMPFC	0.129588
33	rAI	0.080433
33	rDMPFC	-0.0207061
33	rFEF	-0.147626
33	rIPL	-0.0288946
33	rMFG	0.160114
34	lAI	0.0213213
34	lFEF	-0.120275
34	lIPL	0.190753
34	lMFG	0.0464737
34	lPCC	-0.0937636
34	lVMPFC	0.00942092
34	rAI	0.188123
34	rDMPFC	-0.00631088
34	rFEF	0.037098
34	rIPL	-0.137255
34	rMFG	-0.135586
35	lAI	0.201602
35	lFEF	-0.149861
35	lIPL	-0.140321
35	lMFG	0.184627
35	lPCC	0.0844843
35	lVMPFC	-0.0510063
35	rAI	0.0351391
35	rDMPFC	-0.050811
35	rFEF	0.00447123
35	rIPL	0.0543743
35	rMFG	-0.172699
36	lAI	0.129385
36	lFEF	-0.170931
36	lIPL	0.0411731
36	lMFG	0.0505514
36	lPCC	0.154396
36	lVMPFC	-0.0766482
36	rAI	0.0886298
36	rDMPFC	-0.137954
36	rFEF	-0.0423243
36	rIPL	0.0616543
36	rMFG	-0.0979323
37	lAI	-0.0841594
37	lFEF	-0.0196712
37	lIPL	-0.00291085
37	lMFG	0.208293
37	lPCC	0.0359658
37	lVMPFC	-0.179744
37	rAI	0.207563
37	rDMPFC	-0.0438657
37	rFEF	-0.0373437
37	rIPL	-0.0640459
37	rMFG	-0.0200808
38	lAI	-0.145824
38	lFEF	-0.0050441
38	lIPL	0.329979
38	lMFG	-0.120392
38	lPCC	0.0211933
38	lVMPFC	0.0377365
38	rAI	0.28908
38	rDMPFC	-0.161252
38	rFEF	0.00268918
38	rIPL	-0.20264
38	rMFG	-0.0455259
39	lAI	-0.0228838
39	lFEF	0.00167264
39	lIPL	0.00705976
39	lMFG	0.0500448
39	lPCC	0.0312927
39	lVMPFC	-0.0508235
39	rAI	0.0599523
39	rDMPFC	-0.150631
39	rFEF	0.0591247
39	rIPL	0.0707365
39	rMFG	-0.0555452
40	lAI	-0.148469
40	lFEF	0.0158639
40	lIPL	-0.0234952
40	lMFG	0.0928757
40	lPCC	0.00592325
40	lVMPFC	-0.000956026
40	rAI	0.165051
40	rDMPFC	-0.157886
40	rFEF	0.00544825
40	rIPL	-0.00266818
40	rMFG	0.0483128
41	lAI	0.0161386
41	lFEF	0.0569781
41	lIPL	-0.12631
41	lMFG	0.132976
41	lPCC	0.040842
41	lVMPFC	-0.0658065
41	rAI	0.0301479
41	rDMPFC	-0.0314143
41	rFEF	-0.0226402
41	rIPL	0.141625
41	rMFG	-0.172537
42	lAI	0.0973263
42	lFEF	0.0269551
42	lIPL	-0.0488852
42	lMFG	0.0741827
42	lPCC	0.00973621
42	lVMPFC	-0.0144701
42	rAI	0.00718247
42	rDMPFC	-0.0683658
42	rFEF	-0.00734769
42	rIPL	-0.12232
42	rMFG	0.0460054
43	lAI	-0.0967382
43	lFEF	-0.0346821
43	lIPL	-0.114188
43	lMFG	0.0102848
43	lPCC	0.0641519
43	lVMPFC	0.00753438
43	rAI	0.167507
43	rDMPFC	0.0441091
43	rFEF	0.0787211
43	rIPL	0.00976355
43	rMFG	-0.136463
44	lAI	0.00973923
44	lFEF	0.0539422
44	lIPL	-0.0326502
44	lMFG	0.0651285
44	lPCC	-0.0865885
44	lVMPFC	0.0910065
44	rAI	-0.00158478
44	rDMPFC	-0.0544311
44	rFEF	-0.172108
44	rIPL	0.101961
44	rMFG	0.0255861
45	lAI	0.0918592
45	lFEF	0.0349971
45	lIPL	-0.0725333
45	lMFG	0.192298
45	lPCC	0.0786219
45	lVMPFC	-0.0920447
45	rAI	0.103704
45	rDMPFC	-0.0680882
45	rFEF	-0.0721755
45	rIPL	-0.135075
45	rMFG	-0.0615641
46	lAI	0.247645
46	lFEF	-0.0682701
46	lIPL	-0.0455022
46	lMFG	-0.0568173
46	lPCC	0.0730287
46	lVMPFC	0.0417256
46	rAI	0.108859
46	rDMPFC	0.0681244
46	rFEF	-0.0791343
46	rIPL	-0.0766706
46	rMFG	-0.212988
47	lAI	-0.0837405
47	lFEF	0.170541
47	lIPL	-0.0630573
47	lMFG	0.00606384
47	lPCC	-0.0356343
47	lVMPFC	0.0226182
47	rAI	0.234165
47	rDMPFC	-0.0393577
47	rFEF	-0.148589
47	rIPL	-0.0477827
47	rMFG	-0.0152263
48	lAI	-0.0235015
48	lFEF	0.184368
48	lIPL	-0.0581835
48	lMFG	-0.00395258
48	lPCC	-0.0139049
48	lVMPFC	0.0104113
48	rAI	-0.0229059
48	rDMPFC	0.0912098
48	rFEF	-0.120812
48	rIPL	-0.0353563
48	rMFG	-0.00737179
49	lAI	0.0904269
49	lFEF	0.02997
49	lIPL	-0.156519
49	lMFG	-0.020919
49	lPCC	0.00561924
49	lVMPFC	-0.00402429
49	rAI	-0.00192538
49	rDMPFC	0.039732
49	rFEF	-0.117355
49	rIPL	0.104804
49	rMFG	0.0301896
50	lAI	-0.0346389
50	lFEF	0.0408746
50	lIPL	-0.117532
50	lMFG	0.144035
50	lPCC	0.0493604
50	lVMPFC	0.0786061
50	rAI	0.0247889
50	rDMPFC	-0.0138009
50	rFEF	-0.139336
50	rIPL	0.169592
50	rMFG	-0.201949
51	lAI	-0.0722689
51	lFEF	0.014087
51	lIPL	-0.105294
51	lMFG	0.114241
51	lPCC	0.0991138
51	lVMPFC	-0.0459108
51	rAI	0.188883
51	rDMPFC	-0.104459
51	rFEF	0.0708565
51	rIPL	-0.0753565
51	rMFG	-0.0838921
52	lAI	0.0056417
52	lFEF	-0.140704
52	lIPL	0.045321
52	lMFG	-0.000811736
52	lPCC	0.102919
52	lVMPFC	-0.105458
52	rAI	-0.0376122
52	rDMPFC	0.144834
52	rFEF	0.0742282
52	rIPL	-0.0560961
52	rMFG	-0.0322617
53	lAI	0.016271
53	lFEF	-0.0367045
53	lIPL	-0.171288
53	lMFG	-0.082607
53	lPCC	-0.0107372
53	lVMPFC	0.0970029
53	rAI	0.00749942
53	rDMPFC	0.10979
53	rFEF	-0.0374517
53	rIPL	0.224195
53	rMFG	-0.11597
54	lAI	0.0236177
54	lFEF	0.16942
54	lIPL	0.0746824
54	lMFG	0.00116066
54	lPCC	-0.00055037
54	lVMPFC	-0.0128251
54	rAI	0.193544
54	rDMPFC	-0.0643926
54	rFEF	-0.166325
54	rIPL	0.000421371
54	rMFG	-0.218754
55	lAI	0.130701
55	lFEF	0.232214
55	lIPL	0.000819866
55	lMFG	-0.238173
55	lPCC	0.00579743
55	lVMPFC	-0.0408925
55	rAI	-0.0020466
55	rDMPFC	-0.00648358
55	rFEF	0.0358755
55	rIPL	0.0317162
55	rMFG	-0.149528
56	lAI	0.128258
56	lFEF	-0.119436
56	lIPL	-0.091629
56	lMFG	0.111404
56	lPCC	-0.0478972
56	lVMPFC	-0.0529462
56	rAI	0.161685
56	rDMPFC	-0.236729
56	rFEF	0.391024
56	rIPL	-0.0741358
56	rMFG	-0.169596
57	lAI	-0.0510234
57	lFEF	-0.0254856
57	lIPL	0.0068608
57	lMFG	0.132034
57	lPCC	0.0838092
57	lVMPFC	-0.102113
57	rAI	-0.0135502
57	rDMPFC	-0.0626299
57	rFEF	-0.0235424
57	rIPL	0.130815
57	rMFG	-0.0751738
58	lAI	-0.113121
58	lFEF	0.23894
58	lIPL	-0.00847958
58	lMFG	-0.0705205
58	lPCC	-0.0360309
58	lVMPFC	0.00331931
58	rAI	0.15517
58	rDMPFC	0.142775
58	rFEF	-0.00346151
58	rIPL	-0.278706
58	rMFG	-0.0298847
59	lAI	0.150862
59	lFEF	-0.0460025
59	lIPL	-0.0392896
59	lMFG	0.0163802
59	lPCC	-0.00262391
59	lVMPFC	0.0220249
59	rAI	0.102151
59	rDMPFC	-0.185835
59	rFEF	0.0425011
59	rIPL	0.125693
59	rMFG	-0.185861
60	lAI	0.056181
60	lFEF	0.0381502
60	lIPL	-0.0145978
60	lMFG	-0.0527625
60	lPCC	0.0735187
60	lVMPFC	0.00947046
60	rAI	0.126824
60	rDMPFC	0.000978506
60	rFEF	-0.158944
60	rIPL	0.0595813
60	rMFG	-0.1384
61	lAI	-0.0481702
61	lFEF	-0.218034
61	lIPL	0.166159
61	lMFG	0.112604
61	lPCC	0.111389
61	lVMPFC	-0.0258655
61	rAI	0.130389
61	rDMPFC	0.106482
61	rFEF	-0.20926
61	rIPL	-0.173792
61	rMFG	0.0480964
62	lAI	-0.0848546
62	lFEF	0.112406
62	lIPL	-0.0392911
62	lMFG	-0.0803149
62	lPCC	-0.00633027
62	lVMPFC	0.0379038
62	rAI	0.205758
62	rDMPFC	-0.152361
62	rFEF	0.105041
62	rIPL	0.00642935
62	rMFG	-0.104385
63	lAI	0.0817288
63	lFEF	-0.0445015
63	lIPL	0.104862
63	lMFG	0.117643
63	lPCC	0.131564
63	lVMPFC	-0.140168
63	rAI	0.0962131
63	rDMPFC	-0.133116
63	rFEF	-0.0992415
63	rIPL	-0.19973
63	rMFG	0.0847461
64	lAI	0.183065
64	lFEF	0.00435768
64	lIPL	-0.0378653
64	lMFG	0.0224162
64	lPCC	0.0957995
64	lVMPFC	-0.129737
64	rAI	0.048694
64	rDMPFC	0.0193943
64	rFEF	0.00927922
64	rIPL	-0.0272573
64	rMFG	-0.188146
65	lAI	0.105134
65	lFEF	0.124181
65	lIPL	-0.138765
65	lMFG	-0.119903
65	lPCC	-0.00564187
65	lVMPFC	0.0772714
65	rAI	0.114578
65	rDMPFC	-0.123054
65	rFEF	-0.0261289
65	rIPL	-0.0831686
65	rMFG	0.0754979
66	lAI	0.112674
66	lFEF	0.0590871
66	lIPL	0.096444
66	lMFG	0.01491
66	lPCC	0.210906
66	lVMPFC	-0.145463
66	rAI	0.0202146
66	rDMPFC	-0.259084
66	rFEF	-0.00289786
66	rIPL	0.0880448
66	rMFG	-0.194836
67	lAI	0.00910412
67	lFEF	-0.00991341
67	lIPL	-4.92226e-05
67	lMFG	-0.0660628
67	lPCC	0.113765
67	lVMPFC	-0.0224082
67	rAI	0.0326301
67	rDMPFC	0.157697
67	rFEF	-0.0818328
67	rIPL	-0.0186146
67	rMFG	-0.114316
68	lAI	-0.0867042
68	lFEF	0.0877149
68	lIPL	-0.0635701
68	lMFG	0.0818574
68	lPCC	0.0373397
68	lVMPFC	0.0374238
68	rAI	0.141603
68	rDMPFC	-0.0330388
68	rFEF	-0.015336
68	rIPL	-0.0255236
68	rMFG	-0.161766
69	lAI	0.179258
69	lFEF	-0.0402915
69	lIPL	-0.0821744
69	lMFG	-0.0723644
69	lPCC	-0.0224888
69	lVMPFC	0.0212124
69	rAI	0.0754422
69	rDMPFC	-0.00714656
69	rFEF	-0.0891616
69	rIPL	0.143031
69	rMFG	-0.105317
70	lAI	0.00798937
70	lFEF	-0.105699
70	lIPL	-0.143848
70	lMFG	-0.00879278
70	lPCC	-0.00575491
70	lVMPFC	0.0783741
70	rAI	0.0916643
70	rDMPFC	0.160834
70	rFEF	0.0412442
70	rIPL	-0.0414449
70	rMFG	-0.074566
71	lAI	0.0694312
71	lFEF	-0.0302792
71	lIPL	-0.199032
71	lMFG	0.224196
71	lPCC	-0.0105128
71	lVMPFC	-0.000517248
71	rAI	-0.0225869
71	rDMPFC	-0.0252253
71	rFEF	0.0621983
71	rIPL	-0.0161094
71	rMFG	-0.0515624
72	lAI	0.0851291
72	lFEF	0.0127059
72	lIPL	-0.0406389
72	lMFG	-0.0678973
72	lPCC	0.0630068
72	lVMPFC	0.0578135
72	rAI	0.0624376
72	rDMPFC	-0.0783251
72	rFEF	-0.0426914
72	rIPL	0.0249779
72	rMFG	-0.0765182
73	lAI	0.0686863
73	lFEF	0.213618
73	lIPL	-0.103509
73	lMFG	0.0790572
73	lPCC	-0.0277519
73	lVMPFC	0.0231921
73	rAI	0.143946
73	rDMPFC	-0.129948
73	rFEF	-0.143594
73	rIPL	-0.0687589
73	rMFG	-0.0549386
74	lAI	-0.0732542
74	lFEF	0.116951
74	lIPL	-0.108923
74	lMFG	0.024242
74	lPCC	0.0949742
74	lVMPFC	0.0487371
74	rAI	-0.00430001
74	rDMPFC	0.018286
74	rFEF	0.0190312
74	rIPL	-0.133083
74	rMFG	-0.0026616
75	lAI	0.175616
75	lFEF	0.0421791
75	lIPL	-0.0953924
75	lMFG	-0.149442
75	lPCC	-0.0893273
75	lVMPFC	0.13747
75	rAI	-0.0314753
75	rDMPFC	0.135557
75	rFEF	-0.0543166
75	rIPL	-0.012837
75	rMFG	-0.0580319
76	lAI	0.0526517
76	lFEF	-0.00762941
76	lIPL	0.0904377
76	lMFG	-0.115593
76	lPCC	-0.0596649
76	lVMPFC	-0.0388629
76	rAI	0.0384819
76	rDMPFC	0.181169
76	rFEF	0.0820379
76	rIPL	-0.297654
76	rMFG	0.0746262
77	lAI	0.0350726
77	lFEF	0.0135201
77	lIPL	0.0702023
77	lMFG	-0.13154
77	lPCC	-0.0190647
77	lVMPFC	-0.0587602
77	rAI	0.12629
77	rDMPFC	-0.139004
77	rFEF	0.094616
77	rIPL	-0.0275275
77	rMFG	0.0361959
78	lAI	0.162098
78	lFEF	0.0652125
78	lIPL	-0.0813427
78	lMFG	-0.0981748
78	lPCC	-0.0204613
78	lVMPFC	0.0841831
78	rAI	-0.0521502
78	rDMPFC	-0.089597
78	rFEF	-0.00505398
78	rIPL	0.0785267
78	rMFG	-0.0432398
79	lAI	-0.0282363
79	lFEF	-0.046051
79	lIPL	-0.0891305
79	lMFG	0.00674551
79	lPCC	0.102297
79	lVMPFC	0.026376
79	rAI	-0.151225
79	rDMPFC	0.130322
79	rFEF	-0.0220136
79	rIPL	-0.0587474
79	rMFG	0.129663
80	lAI	0.227566
80	lFEF	-0.0768663
80	lIPL	-0.150319
80	lMFG	0.0812066
80	lPCC	-0.0317953
80	lVMPFC	0.0441786
80	rAI	0.0898057
80	rDMPFC	-0.0613339
80	rFEF	-0.0326603
80	rIPL	-0.219857
80	rMFG	0.130075
81	lAI	-0.0553311
81	lFEF	-0.105941
81	lIPL	-0.00125295
81	lMFG	-0.016184
81	lPCC	0.0815823
81	lVMPFC	0.0263584
81	rAI	0.239841
81	rDMPFC	0.0823412
81	rFEF	-0.118369
81	rIPL	-0.109753
81	rMFG	-0.0232914
82	lAI	-0.028626
82	lFEF	0.099958
82	lIPL	-0.108974
82	lMFG	0.0641624
82	lPCC	-0.129646
82	lVMPFC	0.0200059
82	rAI	-0.10457
82	rDMPFC	0.11222
82	rFEF	0.154963
82	rIPL	-0.0327579
82	rMFG	-0.0467353
83	lAI	0.13338
83	lFEF	-0.037286
83	lIPL	0.0629082
83	lMFG	-0.23311
83	lPCC	0.0741745
83	lVMPFC	-0.00980119
83	rAI	0.152294
83	rDMPFC	0.0185052
83	rFEF	-0.0735219
83	rIPL	0.00539932
83	rMFG	-0.0929416
84	lAI	-0.0423063
84	lFEF	-0.0599092
84	lIPL	-0.0044097
84	lMFG	0.0367559
84	lPCC	-0.000382828
84	lVMPFC	0.0156721
84	rAI	-0.0325871
84	rDMPFC	0.0535851
84	rFEF	0.210529
84	rIPL	-0.0975463
84	rMFG	-0.0794003
85	lAI	0.0475495
85	lFEF	-0.065695
85	lIPL	-0.130885
85	lMFG	-0.0207992
85	lPCC	0.115295
85	lVMPFC	0.0229817
85	rAI	0.0502115
85	rDMPFC	0.0271704
85	rFEF	-0.0837163
85	rIPL	0.168085
85	rMFG	-0.130198
86	lAI	0.00458048
86	lFEF	0.123874
86	lIPL	-0.212432
86	lMFG	0.0247392
86	lPCC	-0.0961078
86	lVMPFC	0.180204
86	rAI	-0.0521031
86	rDMPFC	0.0856221
86	rFEF	-0.00727373
86	rIPL	0.0412077
86	rMFG	-0.0923113
87	lAI	-0.00313575
87	lFEF	-0.00256397
87	lIPL	0.0255252
87	lMFG	-0.173697
87	lPCC	-0.0140944
87	lVMPFC	0.0194316
87	rAI	0.0204545
87	rDMPFC	0.0457685
87	rFEF	0.102062
87	rIPL	-0.106046
87	rMFG	0.086295
88	lAI	0.193619
88	lFEF	-0.151925
88	lIPL	-0.0498043
88	lMFG	0.205551
88	lPCC	-0.0995899
88	lVMPFC	-0.0724644
88	rAI	-0.0490443
88	rDMPFC	0.055664
88	rFEF	-0.00412422
88	rIPL	0.055398
88	rMFG	-0.0832802
89	lAI	-0.105827
89	lFEF	0.0288962
89	lIPL	0.0308474
89	lMFG	0.0210677
89	lPCC	0.132121
89	lVMPFC	-0.0130995
89	rAI	0.00754814
89	rDMPFC	0.0813364
89	rFEF	-0.0513054
89	rIPL	-0.00435821
89	rMFG	-0.127227
90	lAI	-0.0407547
90	lFEF	0.0602378
90	lIPL	-0.123906
90	lMFG	-0.020888
90	lPCC	0.0068745
90	lVMPFC	0.0232416
90	rAI	0.0484018
90	rDMPFC	0.194736
90	rFEF	-0.0377849
90	rIPL	0.0844791
90	rMFG	-0.194637
91	lAI	0.0195387
91	lFEF	-0.0690584
91	lIPL	0.0767346
91	lMFG	-0.00618618
91	lPCC	0.00143347
91	lVMPFC	-0.0253215
91	rAI	0.0250823
91	rDMPFC	0.138114
91	rFEF	-0.152147
91	rIPL	-0.0358377
91	rMFG	0.0276483
92	lAI	-0.0563247
92	lFEF	0.200659
92	lIPL	0.0767459
92	lMFG	-0.00302372
92	lPCC	0.0378603
92	lVMPFC	0.00520633
92	rAI	-0.0310451
92	rDMPFC	-0.0536713
92	rFEF	-0.0396452
92	rIPL	-0.148754
92	rMFG	0.0119923
93	lAI	-0.0541524
93	lFEF	-0.0715284
93	lIPL	0.0595166
93	lMFG	0.0486309
93	lPCC	0.00237599
93	lVMPFC	0.0777281
93	rAI	0.0857276
93	rDMPFC	-0.0222554
93	rFEF	0.0563243
93	rIPL	0.101182
93	rMFG	-0.28355
94	lAI	0.182758
94	lFEF	-0.0763252
94	lIPL	-0.177688
94	lMFG	0.0744659
94	lPCC	-0.0851259
94	lVMPFC	-0.0441587
94	rAI	0.144589
94	rDMPFC	0.267691
94	rFEF	0.0406342
94	rIPL	-0.117867
94	rMFG	-0.208973
95	lAI	0.00752946
95	lFEF	-0.0274144
95	lIPL	-0.021727
95	lMFG	0.0682908
95	lPCC	-0.0862903
95	lVMPFC	0.0239893
95	rAI	0.165626
95	rDMPFC	-0.0872518
95	rFEF	0.00542262
95	rIPL	0.122337
95	rMFG	-0.170511
96	lAI	0.137027
96	lFEF	0.0145293
96	lIPL	-0.0504376
96	lMFG	0.0273096
96	lPCC	0.0137129
96	lVMPFC	0.0278436
96	rAI	-0.0963283
96	rDMPFC	-0.136657
96	rFEF	0.0672363
96	rIPL	0.232246
96	rMFG	-0.236481
97	lAI	-0.11179
97	lFEF	-0.0221683
97	lIPL	-0.00574504
97	lMFG	0.0598732
97	lPCC	-0.0197082
97	lVMPFC	0.0243559
97	rAI	0.235738
97	rDMPFC	-0.0572069
97	rFEF	-0.0194126
97	rIPL	-0.0932999
97	rMFG	0.00936434
98	lAI	0.132339
98	lFEF	0.0158603
98	lIPL	-0.0855943
98	lMFG	-0.00660769
98	lPCC	0.0642092
98	lVMPFC	0.0134811
98	rAI	-0.0880176
98	rDMPFC	0.104011
98	rFEF	0.00447341
98	rIPL	0.066729
98	rMFG	-0.220883
99	lAI	-0.0680149
99	lFEF	0.182982
99	lIPL	-0.0650465
99	lMFG	0.0930331
99	lPCC	-0.120058
99	lVMPFC	0.0907571
99	rAI	0.0372851
99	rDMPFC	-0.0813282
99	rFEF	-0.206367
99	rIPL	0.166569
99	rMFG	-0.029812
100	lAI	0.146775
100	lFEF	-0.160065
100	lIPL	-0.138951
100	lMFG	0.124591
100	lPCC	-0.0133236
100	lVMPFC	0.0644187
100	rAI	-0.131463
100	rDMPFC	0.151619
100	rFEF	0.138252
100	rIPL	-0.100835
100	rMFG	-0.0810183
101	lAI	0.0711402
101	lFEF	0.097114
101	lIPL	-0.0963622
101	lMFG	0.189338
101	lPCC	-0.0663785
101	lVMPFC	-0.178846
101	rAI	-0.0984479
101	rDMPFC	0.0777609
101	rFEF	0.216826
101	rIPL	-0.0414323
101	rMFG	-0.170712
102	lAI	0.000522204
102	lFEF	0.143425
102	lIPL	0.131161
102	lMFG	-0.0571073
102	lPCC	-0.0784812
102	lVMPFC	0.0480074
102	rAI	-0.0562764
102	rDMPFC	0.048992
102	rFEF	-0.0629894
102	rIPL	-0.0166077
102	rMFG	-0.100645
103	lAI	0.0306764
103	lFEF	0.00827878
103	lIPL	-0.0445297
103	lMFG	0.00689416
103	lPCC	-0.109717
103	lVMPFC	0.0129121
103	rAI	0.0348915
103	rDMPFC	0.251053
103	rFEF	-0.140644
103	rIPL	0.136003
103	rMFG	-0.185819
104	lAI	0.065844
104	lFEF	-0.000529711
104	lIPL	-0.0728502
104	lMFG	0.168218
104	lPCC	-0.135652
104	lVMPFC	0.0453795
104	rAI	0.0952903
104	rDMPFC	-0.0290776
104	rFEF	-0.0317528
104	rIPL	-0.00286631
104	rMFG	-0.102004
105	lAI	0.0825765
105	lFEF	0.0176961
105	lIPL	-0.10727
105	lMFG	0.00958186
105	lPCC	0.0120024
105	lVMPFC	0.00284409
105	rAI	0.025311
105	rDMPFC	-0.123727
105	rFEF	0.00859581
105	rIPL	0.182427
105	rMFG	-0.110038
106	lAI	-0.0862011
106	lFEF	-0.0258684
106	lIPL	-0.178294
106	lMFG	0.145555
106	lPCC	-0.025335
106	lVMPFC	-0.0301424
106	rAI	0.147401
106	rDMPFC	-0.133009
106	rFEF	0.116171
106	rIPL	0.111527
106	rMFG	-0.0418038
107	lAI	-0.0687838
107	lFEF	0.35421
107	lIPL	0.107376
107	lMFG	-0.130176
107	lPCC	-0.146295
107	lVMPFC	-0.0147282
107	rAI	0.157303
107	rDMPFC	-0.0864096
107	rFEF	-0.0801727
107	rIPL	0.103208
107	rMFG	-0.195532
108	lAI	0.137901
108	lFEF	-0.109324
108	lIPL	-0.0689233
108	lMFG	-0.048372
108	lPCC	-0.0577424
108	lVMPFC	-0.0268056
108	rAI	0.0388787
108	rDMPFC	0.0613916
108	rFEF	0.0451015
108	rIPL	0.110177
108	rMFG	-0.0822821
109	lAI	-0.0253092
109	lFEF	-0.0453515
109	lIPL	0.079354
109	lMFG	-0.0785442
109	lPCC	-0.00313175
109	lVMPFC	-0.0431169
109	rAI	0.204583
109	rDMPFC	0.116218
109	rFEF	-0.0484744
109	rIPL	0.020546
109	rMFG	-0.176773
110	lAI	0.00278422
110	lFEF	0.0279893
110	lIPL	-0.123931
110	lMFG	0.120566
110	lPCC	-0.113356
110	lVMPFC	0.0396466
110	rAI	-0.00703496
110	rDMPFC	-0.0038322
110	rFEF	-0.144036
110	rIPL	0.191227
110	rMFG	0.00997766
111	lAI	-0.0486614
111	lFEF	-0.102562
111	lIPL	-0.0973015
111	lMFG	-0.069194
111	lPCC	0.0126888
111	lVMPFC	0.0428767
111	rAI	0.0769343
111	rDMPFC	0.294735
111	rFEF	-0.107675
111	rIPL	-0.0228882
111	rMFG	0.0210476
112	lAI	-0.0501164
112	lFEF	0.0261051
112	lIPL	-0.0907842
112	lMFG	-0.126685
112	lPCC	0.0217278
112	lVMPFC	0.197056
112	rAI	0.0780983
112	rDMPFC	0.000183604
112	rFEF	0.0277283
112	rIPL	0.120939
112	rMFG	-0.204252
113	lAI	0.0889598
113	lFEF	-0.0150662
113	lIPL	-0.138573
113	lMFG	0.141717
113	lPCC	0.0534863
113	lVMPFC	-0.11291
113	rAI	0.0689566
113	rDMPFC	-0.0468861
113	rFEF	-0.0627882
113	rIPL	0.19393
113	rMFG	-0.170827
114	lAI	-0.173729
114	lFEF	0.0708415
114	lIPL	0.0457412
114	lMFG	0.0163605
114	lPCC	0.00150415
114	lVMPFC	0.0751958
114	rAI	0.222882
114	rDMPFC	0.00336264
114	rFEF	-0.0829246
114	rIPL	-0.0579096
114	rMFG	-0.121325
115	lAI	-0.0046359
115	lFEF	0.088921
115	lIPL	-0.159182
115	lMFG	-0.00332071
115	lPCC	0.0727159
115	lVMPFC	-0.0251545
115	rAI	0.136888
115	rDMPFC	-0.0469861
115	rFEF	-0.0415258
115	rIPL	0.114854
115	rMFG	-0.132573
116	lAI	0.303333
116	lFEF	0.15459
116	lIPL	-0.0995665
116	lMFG	-0.28468
116	lPCC	-0.010796
116	lVMPFC	-0.0149733
116	rAI	-0.0206864
116	rDMPFC	0.123161
116	rFEF	-0.0277924
116	rIPL	-0.057841
116	rMFG	-0.0647477
117	lAI	-0.0389649
117	lFEF	0.240886
117	lIPL	0.0260114
117	lMFG	-0.166288
117	lPCC	0.124599
117	lVMPFC	-0.000386249
117	rAI	0.0910284
117	rDMPFC	-0.149699
117	rFEF	-0.00413029
117	rIPL	-0.0622547
117	rMFG	-0.0608022
118	lAI	-0.0241509
118	lFEF	0.0269215
118	lIPL	-0.0113529
118	lMFG	-0.0357659
118	lPCC	0.0608356
118	lVMPFC	-0.0407176
118	rAI	0.213858
118	rDMPFC	-0.0320486
118	rFEF	-0.106788
118	rIPL	-0.0295837
118	rMFG	-0.0212078
119	lAI	0.0616903
119	lFEF	0.0632377
119	lIPL	-0.0725252
119	lMFG	-0.0842956
119	lPCC	-0.171425
119	lVMPFC	0.0842711
119	rAI	-0.0402841
119	rDMPFC	0.0492862
119	rFEF	-0.0366052
119	rIPL	0.0444673
119	rMFG	0.102183
120	lAI	-0.047153
120	lFEF	-0.000358147
120	lIPL	-0.0316912
120	lMFG	0.10935
120	lPCC	0.130939
120	lVMPFC	0.0135202
120	rAI	0.0391078
120	rDMPFC	-0.188015
120	rFEF	-0.036501
120	rIPL	0.0781461
120	rMFG	-0.0673454
121	lAI	0.039573
121	lFEF	-0.04327
121	lIPL	-0.076123
121	lMFG	0.168282
121	lPCC	-0.0143549
121	lVMPFC	-0.050527
121	rAI	0.0948483
121	rDMPFC	-0.162414
121	rFEF	0.0727836
121	rIPL	0.111453
121	rMFG	-0.140251
122	lAI	0.13499
122	lFEF	-0.0568181
122	lIPL	-0.0861224
122	lMFG	-0.0205055
122	lPCC	0.0338521
122	lVMPFC	-0.0701654
122	rAI	0.0049184
122	rDMPFC	0.0418313
122	rFEF	-0.0475504
122	rIPL	0.143776
122	rMFG	-0.078206
123	lAI	0.128782
123	lFEF	-0.130141
123	lIPL	0.19503
123	lMFG	-0.12305
123	lPCC	0.0546582
123	lVMPFC	-0.0068771
123	rAI	-0.119418
123	rDMPFC	0.00392767
123	rFEF	-0.107868
123	rIPL	0.000591023
123	rMFG	0.104364
124	lAI	-0.0442021
124	lFEF	0.294315
124	lIPL	-0.0524174
124	lMFG	0.0429156
124	lPCC	-0.0839868
124	lVMPFC	-0.0961135
124	rAI	0.0304519
124	rDMPFC	-0.0245438
124	rFEF	0.0378878
124	rIPL	-0.0323329
124	rMFG	-0.0719735
125	lAI	0.107874
125	lFEF	0.0200152
125	lIPL	-0.0619433
125	lMFG	-0.0172623
125	lPCC	0.00382283
125	lVMPFC	0.0244125
125	rAI	0.0382297
125	rDMPFC	-0.116983
125	rFEF	0.132025
125	rIPL	0.0134567
125	rMFG	-0.143647
126	lAI	0.0520188
126	lFEF	-0.0293884
126	lIPL	0.166052
126	lMFG	0.0042508
126	lPCC	-0.134629
126	lVMPFC	-0.0271806
126	rAI	0.0672137
126	rDMPFC	-0.0159588
126	rFEF	-0.0306096
126	rIPL	-0.0927049
126	rMFG	0.0409369
127	lAI	0.0412534
127	lFEF	-0.0334402
127	lIPL	0.0476937
127	lMFG	-0.149632
127	lPCC	0.00508609
127	lVMPFC	0.00466433
127	rAI	0.149494
127	rDMPFC	-0.0675201
127	rFEF	0.0279696
127	rIPL	0.0458526
127	rMFG	-0.0714218
128	lAI	0.0666472
128	lFEF	-0.124304
128	lIPL	-0.0344173
128	lMFG	-0.0132806
128	lPCC	0.0385715
128	lVMPFC	-0.0642842
128	rAI	0.154129
128	rDMPFC	-0.124864
128	rFEF	0.153753
128	rIPL	0.0180428
128	rMFG	-0.0699931
129	lAI	-0.0924267
129	lFEF	-0.272761
129	lIPL	0.231857
129	lMFG	0.112138
129	lPCC	0.0428522
129	lVMPFC	0.0240712
129	rAI	-0.0119923
129	rDMPFC	0.107018
129	rFEF	0.0559744
129	rIPL	-0.0193838
129	rMFG	-0.177348
130	lAI	0.214418
130	lFEF	0.0823059
130	lIPL	-0.0821712
130	lMFG	-0.0428269
130	lPCC	0.0226527
130	lVMPFC	0.0271607
130	rAI	-0.118112
130	rDMPFC	-0.00984773
130	rFEF	-0.0638342
130	rIPL	0.179605
130	rMFG	-0.209349
131	lAI	-0.059135
131	lFEF	-0.0186764
131	lIPL	0.042766
131	lMFG	-0.0953404
131	lPCC	0.0961086
131	lVMPFC	0.0361575
131	rAI	0.0269365
131	rDMPFC	0.165144
131	rFEF	-0.132123
131	rIPL	-0.105509
131	rMFG	0.043672
132	lAI	0.0245682
132	lFEF	-0.00853087
132	lIPL	0.118355
132	lMFG	-0.145357
132	lPCC	0.0366936
132	lVMPFC	-0.0123928
132	rAI	0.0766999
132	rDMPFC	0.176975
132	rFEF	-0.0535629
132	rIPL	-0.12047
132	rMFG	-0.0929787
133	lAI	-0.0756472
133	lFEF	-0.0976146
133	lIPL	0.0228487
133	lMFG	0.145778
133	lPCC	-0.0505722
133	lVMPFC	0.0338091
133	rAI	0.119854
133	rDMPFC	-0.0115439
133	rFEF	0.10576
133	rIPL	-0.206757
133	rMFG	0.0140851
134	lAI	0.0935521
134	lFEF	-0.0462649
134	lIPL	-0.00248156
134	lMFG	0.027204
134	lPCC	0.0250484
134	lVMPFC	0.0135639
134	rAI	0.0876621
134	rDMPFC	-0.138999
134	rFEF	0.167216
134	rIPL	-0.0744681
134	rMFG	-0.152034
135	lAI	0.0906147
135	lFEF	0.0168033
135	lIPL	0.0545274
135	lMFG	-0.0516169
135	lPCC	-0.141766
135	lVMPFC	0.2316
135	rAI	0.129773
135	rDMPFC	-0.0669916
135	rFEF	-0.067699
135	rIPL	-0.0489593
135	rMFG	-0.146286
136	lAI	-0.0681887
136	lFEF	-0.0925188
136	lIPL	0.0474647
136	lMFG	0.064296
136	lPCC	-0.0500072
136	lVMPFC	0.0237697
136	rAI	-0.0606893
136	rDMPFC	-0.0836339
136	rFEF	0.149414
136	rIPL	0.0661891
136	rMFG	0.0039041
137	lAI	0.0419086
137	lFEF	-0.0587628
137	lIPL	0.0748489
137	lMFG	-0.121421
137	lPCC	-0.0388662
137	lVMPFC	0.0958734
137	rAI	0.030114
137	rDMPFC	0.278608
137	rFEF	-0.104255
137	rIPL	-0.0464308
137	rMFG	-0.151618
138	lAI	0.0079047
138	lFEF	-0.048208
138	lIPL	0.0825918
138	lMFG	0.0941698
138	lPCC	0.0163498
138	lVMPFC	0.0221986
138	rAI	-0.107932
138	rDMPFC	0.114392
138	rFEF	-0.0635569
138	rIPL	0.0153071
138	rMFG	-0.133217
139	lAI	0.0128245
139	lFEF	-0.0929679
139	lIPL	-0.0535776
139	lMFG	0.141107
139	lPCC	-0.0353558
139	lVMPFC	0.00186847
139	rAI	0.0252322
139	rDMPFC	0.0751945
139	rFEF	0.000772612
139	rIPL	-0.0664998
139	rMFG	-0.00859802
140	lAI	0.209158
140	lFEF	0.0078463
140	lIPL	-0.092908
140	lMFG	-0.0743598
140	lPCC	0.0169688
140	lVMPFC	-0.00567878
140	rAI	0.0488647
140	rDMPFC	-0.280028
140	rFEF	0.108234
140	rIPL	0.0488006
140	rMFG	0.0131027
141	lAI	0.00977366
141	lFEF	-0.170656
141	lIPL	0.171218
141	lMFG	0.177419
141	lPCC	-0.0392196
141	lVMPFC	-0.099122
141	rAI	-0.01294
141	rDMPFC	0.120018
141	rFEF	-0.0621252
141	rIPL	-0.002546
141	rMFG	-0.0918204
142	lAI	-0.0929514
142	lFEF	0.0934756
142	lIPL	0.144443
142	lMFG	0.13626
142	lPCC	0.0665528
142	lVMPFC	-0.102864
142	rAI	0.0779068
142	rDMPFC	-0.233487
142	rFEF	-0.0749555
142	rIPL	0.0797363
142	rMFG	-0.0941176
143	lAI	-0.0966985
143	lFEF	-0.113176
143	lIPL	0.118042
143	lMFG	-0.0104956
143	lPCC	0.137907
143	lVMPFC	-0.0103514
143	rAI	0.0419879
143	rDMPFC	0.128305
143	rFEF	-0.0440169
143	rIPL	-0.176019
143	rMFG	0.024516
144	lAI	0.447885
144	lFEF	-0.200492
144	lIPL	0.120381
144	lMFG	-0.272839
144	lPCC	-0.014375
144	lVMPFC	-0.0436586
144	rAI	-0.0611126
144	rDMPFC	0.134217
144	rFEF	0.0607962
144	rIPL	-0.0871414
144	rMFG	-0.0836604
145	lAI	-0.129211
145	lFEF	0.09616
145	lIPL	-0.0547253
145	lMFG	0.0938504
145	lPCC	-0.0576795
145	lVMPFC	-0.0384828
145	rAI	0.162689
145	rDMPFC	-0.0276618
145	rFEF	-0.0438324
145	rIPL	0.111677
145	rMFG	-0.112783
146	lAI	0.154064
146	lFEF	0.195717
146	lIPL	-0.092319
146	lMFG	-0.0435269
146	lPCC	-0.0702407
146	lVMPFC	0.0440917
146	rAI	0.0997082
146	rDMPFC	-0.143773
146	rFEF	-0.0175694
146	rIPL	-0.0270388
146	rMFG	-0.0991133
147	lAI	0.0910017
147	lFEF	-0.0993055
147	lIPL	0.0275505
147	lMFG	-0.1567
147	lPCC	0.0143503
147	lVMPFC	-0.0665646
147	rAI	-0.0187936
147	rDMPFC	0.232196
147	rFEF	0.00519188
147	rIPL	-0.05954
147	rMFG	0.0306127
148	lAI	0.152594
148	lFEF	0.0176992
148	lIPL	0.0276387
148	lMFG	0.06717
148	lPCC	-0.0295409
148	lVMPFC	-0.216614
148	rAI	0.0233708
148	rDMPFC	-0.00557916
148	rFEF	0.0131614
148	rIPL	-0.0696801
148	rMFG	0.01978
149	lAI	0.121022
149	lFEF	-0.113645
149	lIPL	-0.0746161
149	lMFG	0.157938
149	lPCC	0.0769558
149	lVMPFC	-0.241564
149	rAI	-0.098532
149	rDMPFC	0.113989
149	rFEF	-0.0508731
149	rIPL	0.0945365
149	rMFG	0.014789
150	lAI	0.167577
150	lFEF	0.0769819
150	lIPL	-0.181654
150	lMFG	0.106297
150	lPCC	-0.0351081
150	lVMPFC	0.0975808
150	rAI	-0.101697
150	rDMPFC	0.0436266
150	rFEF	-0.0142287
150	rIPL	0.0112526
150	rMFG	-0.170629
151	lAI	-0.055311
151	lFEF	0.01149
151	lIPL	0.011562
151	lMFG	-0.0185923
151	lPCC	-0.0212983
151	lVMPFC	0.0281114
151	rAI	-0.116008
151	rDMPFC	0.0159133
151	rFEF	0.103857
151	rIPL	-0.146284
151	rMFG	0.18656
152	lAI	0.0650047
152	lFEF	0.167102
152	lIPL	-0.0323896
152	lMFG	0.0682685
152	lPCC	-0.232082
152	lVMPFC	0.108886
152	rAI	0.127678
152	rDMPFC	0.0142537
152	rFEF	-0.123054
152	rIPL	-0.0521937
152	rMFG	-0.111473
153	lAI	0.141327
153	lFEF	0.0361839
153	lIPL	-0.139456
153	lMFG	0.0713531
153	lPCC	-0.00459705
153	lVMPFC	0.0145509
153	rAI	-0.0854828
153	rDMPFC	-0.0118229
153	rFEF	-0.0685809
153	rIPL	0.161387
153	rMFG	-0.114862
154	lAI	-0.0771995
154	lFEF	0.0489793
154	lIPL	-0.0674619
154	lMFG	0.229576
154	lPCC	0.145121
154	lVMPFC	0.0452755
154	rAI	-0.0348283
154	rDMPFC	-0.0515405
154	rFEF	-0.141926
154	rIPL	-0.0586143
154	rMFG	-0.0373811
155	lAI	0.0861474
155	lFEF	-0.0862938
155	lIPL	-0.119135
155	lMFG	0.0135339
155	lPCC	0.0897991
155	lVMPFC	-0.0616642
155	rAI	-0.0106607
155	rDMPFC	0.0276586
155	rFEF	0.0276139
155	rIPL	0.142504
155	rMFG	-0.109503
156	lAI	-0.0822657
156	lFEF	0.00387769
156	lIPL	0.013381
156	lMFG	-0.101973
156	lPCC	-0.0270889
156	lVMPFC	0.00354633
156	rAI	0.0959312
156	rDMPFC	0.123602
156	rFEF	0.00364803
156	rIPL	0.0303413
156	rMFG	-0.0630001
157	lAI	-0.171532
157	lFEF	0.0335008
157	lIPL	-0.00302964
157	lMFG	0.080929
157	lPCC	-0.0335744
157	lVMPFC	0.0161185
157	rAI	0.225934
157	rDMPFC	0.0950677
157	rFEF	-0.0486677
157	rIPL	-0.0678831
157	rMFG	-0.126864
158	lAI	-0.0222352
158	lFEF	-0.104807
158	lIPL	-0.0704597
158	lMFG	0.0669676
158	lPCC	0.0414887
158	lVMPFC	0.139969
158	rAI	-0.0624635
158	rDMPFC	0.115657
158	rFEF	0.158443
158	rIPL	-0.0531623
158	rMFG	-0.209398
159	lAI	0.0165147
159	lFEF	-0.0228275
159	lIPL	-0.0109448
159	lMFG	-0.105943
159	lPCC	0.0328198
159	lVMPFC	0.0229283
159	rAI	0.152716
159	rDMPFC	0.009951
159	rFEF	0.00773972
159	rIPL	-0.00226537
159	rMFG	-0.10069
160	lAI	0.0381761
160	lFEF	-0.0610775
160	lIPL	0.0473363
160	lMFG	-0.0486146
160	lPCC	-0.00619661
160	lVMPFC	0.049217
160	rAI	-0.0337457
160	rDMPFC	-0.0168936
160	rFEF	0.173901
160	rIPL	-0.0768995
160	rMFG	-0.065203
161	lAI	-0.125484
161	lFEF	0.291087
161	lIPL	-0.112213
161	lMFG	0.0610569
161	lPCC	-0.0163259
161	lVMPFC	-0.11297
161	rAI	0.166228
161	rDMPFC	-0.0109996
161	rFEF	-0.0250565
161	rIPL	0.0563047
161	rMFG	-0.171628
162	lAI	-0.0998972
162	lFEF	-0.0655473
162	lIPL	0.155477
162	lMFG	-0.00120499
162	lPCC	-0.0590482
162	lVMPFC	0.0485536
162	rAI	0.102202
162	rDMPFC	-0.00796784
162	rFEF	-0.110305
162	rIPL	-0.16477
162	rMFG	0.202507
163	lAI	0.106316
163	lFEF	-0.00412986
163	lIPL	-0.0596528
163	lMFG	-0.103691
163	lPCC	-0.0118138
163	lVMPFC	0.0396223
163	rAI	0.00813006
163	rDMPFC	-0.0530986
163	rFEF	0.0502454
163	rIPL	-0.029274
163	rMFG	0.0573458
164	lAI	0.0102575
164	lFEF	0.0355698
164	lIPL	0.160489
164	lMFG	-0.203518
164	lPCC	0.00285414
164	lVMPFC	0.00143688
164	rAI	-0.0558526
164	rDMPFC	0.0754898
164	rFEF	-0.0530379
164	rIPL	0.0520167
164	rMFG	-0.0257051
165	lAI	-0.0648816
165	lFEF	0.0196449
165	lIPL	-0.0654856
165	lMFG	-0.0323644
165	lPCC	0.0703012
165	lVMPFC	-0.0321754
165	rAI	0.101069
165	rDMPFC	-0.22253
165	rFEF	0.230059
165	rIPL	-0.035173
165	rMFG	0.0315351
166	lAI	-0.0221167
166	lFEF	0.15192
166	lIPL	-0.117723
166	lMFG	0.130331
166	lPCC	-0.028724
166	lVMPFC	-0.106977
166	rAI	0.189907
166	rDMPFC	-0.0242388
166	rFEF	-0.0892686
166	rIPL	-0.042633
166	rMFG	-0.0404763
167	lAI	0.285014
167	lFEF	-0.0335062
167	lIPL	-0.0681794
167	lMFG	0.0115929
167	lPCC	-0.0314838
167	lVMPFC	0.0561925
167	rAI	-0.173253
167	rDMPFC	-0.12326
167	rFEF	0.038872
167	rIPL	0.0147631
167	rMFG	0.0232482
168	lAI	0.0574891
168	lFEF	0.147204
168	lIPL	-0.0486177
168	lMFG	-0.105739
168	lPCC	0.0226807
168	lVMPFC	-0.066007
168	rAI	0.183847
168	rDMPFC	-0.171687
168	rFEF	-0.0590108
168	rIPL	0.171928
168	rMFG	-0.132087
169	lAI	0.0443306
169	lFEF	0.015932
169	lIPL	-0.140874
169	lMFG	0.121492
169	lPCC	0.132417
169	lVMPFC	-0.137208
169	rAI	0.0302389
169	rDMPFC	-0.0889561
169	rFEF	0.0978736
169	rIPL	-0.00969926
169	rMFG	-0.0655459
170	lAI	0.033493
170	lFEF	-0.192169
170	lIPL	0.17693
170	lMFG	-0.0747761
170	lPCC	0.0237248
170	lVMPFC	0.08135
170	rAI	0.0997569
170	rDMPFC	-0.144018
170	rFEF	0.117019
170	rIPL	-0.0120953
170	rMFG	-0.109216
171	lAI	-0.140214
171	lFEF	0.100436
171	lIPL	-0.0236588
171	lMFG	-0.0282943
171	lPCC	-0.00421546
171	lVMPFC	-0.0502126
171	rAI	0.0547835
171	rDMPFC	0.195811
171	rFEF	-0.145864
171	rIPL	0.0529915
171	rMFG	-0.0115617
172	lAI	0.204766
172	lFEF	-0.00842488
172	lIPL	-0.0792322
172	lMFG	0.0800867
172	lPCC	-0.0631333
172	lVMPFC	-0.00766215
172	rAI	0.00961071
172	rDMPFC	-0.0920844
172	rFEF	0.088577
172	rIPL	-0.00450011
172	rMFG	-0.128003
173	lAI	0.00303516
173	lFEF	0.038323
173	lIPL	-0.0417843
173	lMFG	-0.0136785
173	lPCC	0.017767
173	lVMPFC	0.00452736
173	rAI	0.264161
173	rDMPFC	-0.12615
173	rFEF	0.108123
173	rIPL	-0.18193
173	rMFG	-0.0723928
174	lAI	0.0565292
174	lFEF	-0.058941
174	lIPL	0.138597
174	lMFG	0.0729548
174	lPCC	0.0923236
174	lVMPFC	-0.00508943
174	rAI	0.0406777
174	rDMPFC	-0.0780705
174	rFEF	0.0960834
174	rIPL	-0.101382
174	rMFG	-0.253683
175	lAI	-0.156618
175	lFEF	0.0345518
175	lIPL	-0.0400142
175	lMFG	-0.0579247
175	lPCC	0.00251236
175	lVMPFC	-0.0601699
175	rAI	0.0674293
175	rDMPFC	0.195539
175	rFEF	0.0835847
175	rIPL	-0.0148686
175	rMFG	-0.0540218
176	lAI	0.0654228
176	lFEF	-0.0940304
176	lIPL	-0.0270818
176	lMFG	-0.0352806
176	lPCC	0.0467583
176	lVMPFC	0.0516862
176	rAI	0.136224
176	rDMPFC	-0.0702287
176	rFEF	0.155516
176	rIPL	-0.103426
176	rMFG	-0.125559
177	lAI	0.0748626
177	lFEF	0.0486283
177	lIPL	0.150622
177	lMFG	-0.329538
177	lPCC	0.0896878
177	lVMPFC	-0.0235734
177	rAI	-0.0501762
177	rDMPFC	0.197791
177	rFEF	-0.00212255
177	rIPL	-0.172069
177	rMFG	0.0158878
178	lAI	-0.0835763
178	lFEF	-0.142716
178	lIPL	0.109484
178	lMFG	-0.148403
178	lPCC	-0.0413981
178	lVMPFC	0.0640723
178	rAI	0.0738688
178	rDMPFC	0.228085
178	rFEF	-0.104183
178	rIPL	-0.00331895
178	rMFG	0.0480859
179	lAI	-0.087496
179	lFEF	-0.222458
179	lIPL	0.00580918
179	lMFG	0.322078
179	lPCC	0.108558
179	lVMPFC	-0.0295091
179	rAI	0.173343
179	rDMPFC	-0.315724
179	rFEF	0.0500157
179	rIPL	0.024725
179	rMFG	-0.0293422
180	lAI	0.119873
180	lFEF	-0.221956
180	lIPL	0.152812
180	lMFG	-0.10241
180	lPCC	-0.0272841
180	lVMPFC	0.0864777
180	rAI	0.109689
180	rDMPFC	-0.0872074
180	rFEF	-0.10751
180	rIPL	0.0518871
180	rMFG	0.0256285
181	lAI	0.0312819
181	lFEF	0.0150722
181	lIPL	0.034363
181	lMFG	-0.0855453
181	lPCC	-0.106108
181	lVMPFC	-0.0298454
181	rAI	0.184754
181	rDMPFC	0.192708
[truncated: 6,108 more rows]

## Sheet: Figure3A_2bk
subject	roi	value
0	lAI	0.0285065
0	lFEF	0.0970991
0	lIPL	0.00515302
0	lMFG	-0.105698
0	lPCC	0.0300452
0	lVMPFC	0.00798798
0	rAI	0.247504
0	rDMPFC	-0.0450948
0	rFEF	0.0267586
0	rIPL	-0.0805778
0	rMFG	-0.211684
1	lAI	0.0115979
1	lFEF	-0.055111
1	lIPL	0.031969
1	lMFG	0.0122105
1	lPCC	0.0251552
1	lVMPFC	0.0079839
1	rAI	-0.124067
1	rDMPFC	0.187249
1	rFEF	0.0197273
1	rIPL	-0.0514468
1	rMFG	-0.0652682
2	lAI	0.106125
2	lFEF	0.0732952
2	lIPL	-0.0437978
2	lMFG	-0.0629456
2	lPCC	0.0743544
2	lVMPFC	-0.09968
2	rAI	0.217537
2	rDMPFC	-0.0141476
2	rFEF	0.0190677
2	rIPL	-0.16012
2	rMFG	-0.109688
3	lAI	0.210073
3	lFEF	-0.0894394
3	lIPL	0.0762328
3	lMFG	0.20439
3	lPCC	-0.00389537
3	lVMPFC	-0.176978
3	rAI	0.0142958
3	rDMPFC	-0.0517661
3	rFEF	0.0796239
3	rIPL	-0.138544
3	rMFG	-0.123992
4	lAI	0.0375614
4	lFEF	-0.0316732
4	lIPL	-0.00475526
4	lMFG	-0.0517999
4	lPCC	-0.0194746
4	lVMPFC	0.0367051
4	rAI	0.0284012
4	rDMPFC	0.0798624
4	rFEF	0.0516784
4	rIPL	-0.15426
4	rMFG	0.0277549
5	lAI	0.238054
5	lFEF	-0.0709043
5	lIPL	-0.0201396
5	lMFG	0.0645385
5	lPCC	-0.0154611
5	lVMPFC	0.0242183
5	rAI	0.0387368
5	rDMPFC	0.000274809
5	rFEF	-0.0787069
5	rIPL	0.00202234
5	rMFG	-0.182633
6	lAI	-0.106783
6	lFEF	0.0237653
6	lIPL	0.0235052
6	lMFG	0.012191
6	lPCC	-0.0870205
6	lVMPFC	0.0897556
6	rAI	0.0443735
6	rDMPFC	0.165951
6	rFEF	-0.0927781
6	rIPL	0.0589159
6	rMFG	-0.131876
7	lAI	0.0413388
7	lFEF	0.0204075
7	lIPL	-0.177338
7	lMFG	0.19283
7	lPCC	0.0128436
7	lVMPFC	0.0064002
7	rAI	0.0773676
7	rDMPFC	-0.0523017
7	rFEF	-0.0254623
7	rIPL	0.0503451
7	rMFG	-0.14643
8	lAI	0.237218
8	lFEF	0.103909
8	lIPL	-0.013842
8	lMFG	-0.0482643
8	lPCC	-0.130319
8	lVMPFC	-0.0664683
8	rAI	0.0054101
8	rDMPFC	-0.0171105
8	rFEF	-0.123996
8	rIPL	0.182042
8	rMFG	-0.128579
9	lAI	0.077297
9	lFEF	-0.0728177
9	lIPL	-0.0914218
9	lMFG	-0.0300735
9	lPCC	0.068306
9	lVMPFC	0.0566985
9	rAI	0.118433
9	rDMPFC	-0.00235674
9	rFEF	0.0332136
9	rIPL	0.0365863
9	rMFG	-0.193865
10	lAI	-0.00934222
10	lFEF	0.0234803
10	lIPL	-0.0553725
10	lMFG	-0.0294143
10	lPCC	7.25829e-05
10	lVMPFC	0.00183072
10	rAI	0.107136
10	rDMPFC	0.0491046
10	rFEF	-0.000533839
10	rIPL	-0.0352489
10	rMFG	-0.0517122
11	lAI	0.111226
11	lFEF	0.110683
11	lIPL	-0.0092321
11	lMFG	-0.116594
11	lPCC	0.106267
11	lVMPFC	-0.0598388
11	rAI	0.00884762
11	rDMPFC	-0.0415341
11	rFEF	-0.136145
11	rIPL	0.0916714
11	rMFG	-0.0653517
12	lAI	-0.0241446
12	lFEF	0.070352
12	lIPL	0.134465
12	lMFG	0.0406695
12	lPCC	0.121132
12	lVMPFC	-0.133797
12	rAI	0.171734
12	rDMPFC	-0.135874
12	rFEF	-0.0747285
12	rIPL	-0.0415447
12	rMFG	-0.128262
13	lAI	0.0155057
13	lFEF	-0.0452801
13	lIPL	0.0169271
13	lMFG	-0.0137206
13	lPCC	0.0287153
13	lVMPFC	0.0170301
13	rAI	-0.0603006
13	rDMPFC	0.0832602
13	rFEF	0.0261056
13	rIPL	0.0229014
13	rMFG	-0.091144
14	lAI	0.240033
14	lFEF	-0.0576147
14	lIPL	-0.149941
14	lMFG	0.00431329
14	lPCC	-0.182078
14	lVMPFC	0.121928
14	rAI	0.115563
14	rDMPFC	-0.191973
14	rFEF	0.0564248
14	rIPL	0.0821553
14	rMFG	-0.0388108
15	lAI	0.117473
15	lFEF	-0.0883447
15	lIPL	-0.0867441
15	lMFG	0.19676
15	lPCC	-0.123171
15	lVMPFC	-0.0207341
15	rAI	-0.0965129
15	rDMPFC	0.040018
15	rFEF	0.033221
15	rIPL	0.195895
15	rMFG	-0.16786
16	lAI	0.0268582
16	lFEF	-0.0909251
16	lIPL	-0.00744856
16	lMFG	-0.0905613
16	lPCC	-0.0884686
16	lVMPFC	0.0635205
16	rAI	0.0120567
16	rDMPFC	0.130198
16	rFEF	0.18351
16	rIPL	-0.00521715
16	rMFG	-0.133522
17	lAI	0.117741
17	lFEF	0.151089
17	lIPL	-0.092666
17	lMFG	0.124688
17	lPCC	-0.0724544
17	lVMPFC	-0.134743
17	rAI	0.0464479
17	rDMPFC	0.0564367
17	rFEF	-0.0430249
17	rIPL	0.10414
17	rMFG	-0.257654
18	lAI	-0.0919183
18	lFEF	0.0699766
18	lIPL	0.154864
18	lMFG	-0.0897047
18	lPCC	-0.0451548
18	lVMPFC	-0.107742
18	rAI	0.332243
18	rDMPFC	0.00956741
18	rFEF	0.00817344
18	rIPL	-0.0566936
18	rMFG	-0.183612
19	lAI	0.0342806
19	lFEF	0.0304679
19	lIPL	0.0824633
19	lMFG	-0.131738
19	lPCC	0.0199099
19	lVMPFC	0.0181843
19	rAI	0.0317062
19	rDMPFC	0.052687
19	rFEF	-0.0948843
19	rIPL	0.104473
19	rMFG	-0.14755
20	lAI	0.0902859
20	lFEF	-0.162415
20	lIPL	0.124772
20	lMFG	0.166057
20	lPCC	-0.0303644
20	lVMPFC	0.0165338
20	rAI	0.0344933
20	rDMPFC	-0.0807996
20	rFEF	0.0378906
20	rIPL	-0.0666984
20	rMFG	-0.129755
21	lAI	0.0986129
21	lFEF	0.0496803
21	lIPL	-0.0389889
21	lMFG	-0.0818522
21	lPCC	0.0102836
21	lVMPFC	-0.00673481
21	rAI	-0.043482
21	rDMPFC	0.0875544
21	rFEF	0.0515125
21	rIPL	0.0304086
21	rMFG	-0.156994
22	lAI	-0.013068
22	lFEF	-0.138133
22	lIPL	-0.00375033
22	lMFG	-0.134232
22	lPCC	-0.0271536
22	lVMPFC	0.0105355
22	rAI	0.10769
22	rDMPFC	0.279866
22	rFEF	0.134384
22	rIPL	-0.0296116
22	rMFG	-0.186527
23	lAI	0.141991
23	lFEF	-0.0506784
23	lIPL	-0.00744815
23	lMFG	0.233712
23	lPCC	-0.155596
23	lVMPFC	-0.00203634
23	rAI	-0.0185278
23	rDMPFC	-0.0503665
23	rFEF	0.174179
23	rIPL	-0.218164
23	rMFG	-0.0470645
24	lAI	-0.0305384
24	lFEF	0.13459
24	lIPL	-0.0830617
24	lMFG	-0.00463824
24	lPCC	-0.00830887
24	lVMPFC	-0.00593951
24	rAI	0.0784904
24	rDMPFC	-0.0882987
24	rFEF	-0.0245557
24	rIPL	0.0817187
24	rMFG	-0.0494579
25	lAI	0.0878667
25	lFEF	0.0150791
25	lIPL	0.0400521
25	lMFG	-0.0456257
25	lPCC	-0.184485
25	lVMPFC	0.0726137
25	rAI	0.0642751
25	rDMPFC	0.0879023
25	rFEF	-0.219931
25	rIPL	0.0551706
25	rMFG	0.0270822
26	lAI	-0.0756413
26	lFEF	0.0070507
26	lIPL	0.0603375
26	lMFG	0.135205
26	lPCC	0.114385
26	lVMPFC	-0.0360978
26	rAI	-0.099661
26	rDMPFC	-0.101567
26	rFEF	0.0152733
26	rIPL	0.0503209
26	rMFG	-0.0696059
27	lAI	0.00355878
27	lFEF	0.146023
27	lIPL	-0.00474893
27	lMFG	0.0753701
27	lPCC	-0.166742
27	lVMPFC	0.0921994
27	rAI	0.171637
27	rDMPFC	-0.0860978
27	rFEF	-0.02334
27	rIPL	-0.0528565
27	rMFG	-0.155004
28	lAI	0.101428
28	lFEF	0.0102724
28	lIPL	0.150067
28	lMFG	-0.0613823
28	lPCC	0.0933706
28	lVMPFC	-0.0737998
28	rAI	0.193013
28	rDMPFC	-0.0257104
28	rFEF	-0.213072
28	rIPL	-0.049706
28	rMFG	-0.12448
29	lAI	-0.0368163
29	lFEF	-0.0398753
29	lIPL	-0.00342583
29	lMFG	0.288152
29	lPCC	-0.199924
29	lVMPFC	0.200343
29	rAI	0.191126
29	rDMPFC	-0.0678854
29	rFEF	-0.115829
29	rIPL	-0.139944
29	rMFG	-0.0759221
30	lAI	0.0739975
30	lFEF	-0.16411
30	lIPL	-0.0619892
30	lMFG	-0.127436
30	lPCC	0.1063
30	lVMPFC	-0.0974991
30	rAI	0.127065
30	rDMPFC	0.113126
30	rFEF	0.00842485
30	rIPL	-0.044964
30	rMFG	0.0670848
31	lAI	0.112109
31	lFEF	0.121454
31	lIPL	0.00152958
31	lMFG	-0.0822711
31	lPCC	0.0684839
31	lVMPFC	0.0150921
31	rAI	0.0534883
31	rDMPFC	-0.0512469
31	rFEF	-0.076328
31	rIPL	-0.044525
31	rMFG	-0.117786
32	lAI	0.0577185
32	lFEF	-0.119069
32	lIPL	0.165572
32	lMFG	-0.0312783
32	lPCC	-0.00189029
32	lVMPFC	0.0776337
32	rAI	-0.0177701
32	rDMPFC	-0.000763088
32	rFEF	-0.0116251
32	rIPL	0.0351868
32	rMFG	-0.153715
33	lAI	-0.0225991
33	lFEF	-0.115668
33	lIPL	-0.159925
33	lMFG	-0.0148408
33	lPCC	-0.0258662
33	lVMPFC	0.0379128
33	rAI	0.144389
33	rDMPFC	0.148541
33	rFEF	-0.09076
33	rIPL	0.0273612
33	rMFG	0.0714565
34	lAI	0.138314
34	lFEF	-0.0561696
34	lIPL	0.211425
34	lMFG	0.0101598
34	lPCC	-0.0575549
34	lVMPFC	0.0358836
34	rAI	0.0645446
34	rDMPFC	-0.0783133
34	rFEF	0.0177259
34	rIPL	-0.099675
34	rMFG	-0.18634
35	lAI	0.182879
35	lFEF	-0.12727
35	lIPL	0.00350223
35	lMFG	0.0840494
35	lPCC	-0.0665042
35	lVMPFC	0.0808331
35	rAI	0.125701
35	rDMPFC	-0.119898
35	rFEF	-0.0775446
35	rIPL	-0.0121195
35	rMFG	-0.0736283
36	lAI	0.0213704
36	lFEF	-0.107925
36	lIPL	0.142242
36	lMFG	0.0271841
36	lPCC	0.0505198
36	lVMPFC	-0.113748
36	rAI	0.122283
36	rDMPFC	-0.0253953
36	rFEF	-0.0902913
36	rIPL	0.0840398
36	rMFG	-0.11028
37	lAI	-0.1406
37	lFEF	-0.0165815
37	lIPL	-0.10766
37	lMFG	0.289408
37	lPCC	0.00184474
37	lVMPFC	-0.112392
37	rAI	0.226088
37	rDMPFC	-0.0658319
37	rFEF	-0.0295687
37	rIPL	-0.0240537
37	rMFG	-0.0206532
38	lAI	0.0266553
38	lFEF	-0.0221206
38	lIPL	0.207298
38	lMFG	-0.207521
38	lPCC	-0.00896706
38	lVMPFC	0.0376589
38	rAI	0.10545
38	rDMPFC	-0.0918592
38	rFEF	0.0879022
38	rIPL	-0.0809888
38	rMFG	-0.0535075
39	lAI	-0.000909183
39	lFEF	-0.039813
39	lIPL	-0.003038
39	lMFG	-0.0170473
39	lPCC	-0.0858282
39	lVMPFC	0.0337536
39	rAI	0.0250992
39	rDMPFC	-0.142119
39	rFEF	0.181932
39	rIPL	0.14489
39	rMFG	-0.0969193
40	lAI	-0.0671831
40	lFEF	0.0860085
40	lIPL	-0.0881194
40	lMFG	0.0632318
40	lPCC	-0.0153146
40	lVMPFC	-0.0298129
40	rAI	0.062995
40	rDMPFC	-0.160396
40	rFEF	0.0467356
40	rIPL	-0.084004
40	rMFG	0.185859
41	lAI	-0.0560598
41	lFEF	0.0150038
41	lIPL	-0.0994381
41	lMFG	0.201629
41	lPCC	-0.0400396
41	lVMPFC	-0.0796625
41	rAI	0.030997
41	rDMPFC	0.0590907
41	rFEF	-0.0838084
41	rIPL	0.136547
41	rMFG	-0.0842591
42	lAI	0.0218043
42	lFEF	0.0574889
42	lIPL	-0.121668
42	lMFG	0.0809251
42	lPCC	-0.0154871
42	lVMPFC	-0.0102761
42	rAI	0.077784
42	rDMPFC	0.0196539
42	rFEF	-0.00497834
42	rIPL	-0.0835296
42	rMFG	-0.0217168
43	lAI	-0.0549785
43	lFEF	-0.0924206
43	lIPL	-0.0090636
43	lMFG	0.129923
43	lPCC	-0.0571132
43	lVMPFC	-0.041451
43	rAI	0.171729
43	rDMPFC	-0.0109754
43	rFEF	0.100899
43	rIPL	0.025899
43	rMFG	-0.162448
44	lAI	-0.0282273
44	lFEF	0.0705587
44	lIPL	-0.0886676
44	lMFG	0.0804443
44	lPCC	-0.0240334
44	lVMPFC	0.0479893
44	rAI	-0.0287099
44	rDMPFC	-0.0326737
44	rFEF	0.0249529
44	rIPL	0.0303994
44	rMFG	-0.0520327
45	lAI	-0.0755594
45	lFEF	-0.00573498
45	lIPL	-0.0136523
45	lMFG	0.318985
45	lPCC	-0.0749594
45	lVMPFC	0.101931
45	rAI	0.0692776
45	rDMPFC	-0.0544355
45	rFEF	-0.176647
45	rIPL	-0.0642401
45	rMFG	-0.0249638
46	lAI	0.156044
46	lFEF	-0.0675609
46	lIPL	0.0267193
46	lMFG	0.0321114
46	lPCC	-0.0778528
46	lVMPFC	-0.0810768
46	rAI	0.0636982
46	rDMPFC	0.197361
46	rFEF	-0.0243276
46	rIPL	0.0128622
46	rMFG	-0.237979
47	lAI	-0.0714779
47	lFEF	0.140039
47	lIPL	0.02289
47	lMFG	0.10434
47	lPCC	0.0527142
47	lVMPFC	-0.106882
47	rAI	0.110764
47	rDMPFC	-0.0891698
47	rFEF	-0.0913965
47	rIPL	-0.0286557
47	rMFG	-0.0431654
48	lAI	0.165805
48	lFEF	0.084656
48	lIPL	-0.0517582
48	lMFG	-0.0336227
48	lPCC	0.0590265
48	lVMPFC	-0.056035
48	rAI	0.0496238
48	rDMPFC	0.0581745
48	rFEF	-0.0715866
48	rIPL	-0.096339
48	rMFG	-0.107944
49	lAI	0.0128333
49	lFEF	0.096913
49	lIPL	-0.115455
49	lMFG	-0.00345837
49	lPCC	-0.00203552
49	lVMPFC	-0.0154813
49	rAI	0.112321
49	rDMPFC	0.118199
49	rFEF	-0.139794
49	rIPL	-0.0484813
49	rMFG	-0.0155612
50	lAI	-0.171675
50	lFEF	0.0263077
50	lIPL	-0.0384877
50	lMFG	0.220025
50	lPCC	0.0517278
50	lVMPFC	0.0366132
50	rAI	0.122062
50	rDMPFC	-0.0699431
50	rFEF	-0.0617741
50	rIPL	0.145694
50	rMFG	-0.260549
51	lAI	-0.0483252
51	lFEF	0.00179409
51	lIPL	-0.0515012
51	lMFG	-0.115861
51	lPCC	0.0919338
51	lVMPFC	-0.0809902
51	rAI	0.210406
51	rDMPFC	-0.0415394
51	rFEF	0.117848
51	rIPL	-0.102881
51	rMFG	0.0191162
52	lAI	-0.0762702
52	lFEF	-0.0913221
52	lIPL	-0.00803679
52	lMFG	0.0882081
52	lPCC	0.0104927
52	lVMPFC	0.0303541
52	rAI	-0.048306
52	rDMPFC	0.0545418
52	rFEF	0.118972
52	rIPL	0.00352698
52	rMFG	-0.082161
53	lAI	-0.0647673
53	lFEF	-0.0149105
53	lIPL	-0.0405351
53	lMFG	-0.0815094
53	lPCC	0.092414
53	lVMPFC	0.0610511
53	rAI	0.0478896
53	rDMPFC	0.183108
53	rFEF	-0.167062
53	rIPL	0.121183
53	rMFG	-0.136862
54	lAI	0.0530664
54	lFEF	0.0356485
54	lIPL	0.0545052
54	lMFG	-0.0808941
54	lPCC	-0.0757552
54	lVMPFC	0.109874
54	rAI	0.187652
54	rDMPFC	-0.0178686
54	rFEF	-0.0197351
54	rIPL	-0.00545293
54	rMFG	-0.24104
55	lAI	0.0364339
55	lFEF	0.0580623
55	lIPL	-0.0432332
55	lMFG	0.02329
55	lPCC	-0.0661346
55	lVMPFC	0.124806
55	rAI	-0.0571149
55	rDMPFC	-0.026251
55	rFEF	-0.0566346
55	rIPL	0.159655
55	rMFG	-0.152878
56	lAI	0.0737145
56	lFEF	-0.123638
56	lIPL	0.0278013
56	lMFG	0.148143
56	lPCC	-0.13989
56	lVMPFC	0.0278052
56	rAI	0.148941
56	rDMPFC	-0.174103
56	rFEF	0.274855
56	rIPL	-0.0616477
56	rMFG	-0.201982
57	lAI	-0.000547215
57	lFEF	-0.0947047
57	lIPL	-0.0552773
57	lMFG	0.137265
57	lPCC	-0.00784464
57	lVMPFC	0.0259826
57	rAI	0.0232294
57	rDMPFC	-0.0831899
57	rFEF	0.0220055
57	rIPL	0.0602885
57	rMFG	-0.0272072
58	lAI	-0.139103
58	lFEF	0.152972
58	lIPL	0.11821
58	lMFG	-0.0128497
58	lPCC	0.026159
58	lVMPFC	-0.0267064
58	rAI	0.119677
58	rDMPFC	0.0443346
58	rFEF	-0.0893293
58	rIPL	-0.166792
58	rMFG	-0.0265723
59	lAI	0.0937776
59	lFEF	-0.0669615
59	lIPL	-0.197669
59	lMFG	-0.0567526
59	lPCC	0.0332155
59	lVMPFC	0.0131437
59	rAI	0.0789279
59	rDMPFC	0.0256202
59	rFEF	0.0573169
59	rIPL	0.0934065
59	rMFG	-0.0740249
60	lAI	0.00312551
60	lFEF	0.0299794
60	lIPL	0.112602
60	lMFG	-0.186588
60	lPCC	0.112369
60	lVMPFC	0.0900005
60	rAI	0.0854963
60	rDMPFC	0.0101939
60	rFEF	-0.16939
60	rIPL	0.0147961
60	rMFG	-0.102584
61	lAI	0.0467278
61	lFEF	-0.103434
61	lIPL	0.231571
61	lMFG	0.0732453
61	lPCC	-0.0632226
61	lVMPFC	-0.063496
61	rAI	0.181334
61	rDMPFC	0.0616378
61	rFEF	-0.0240404
61	rIPL	-0.181777
61	rMFG	-0.158546
62	lAI	0.144945
62	lFEF	0.074078
62	lIPL	-0.0209266
62	lMFG	-0.161419
62	lPCC	-0.185026
62	lVMPFC	-0.0140833
62	rAI	0.0768128
62	rDMPFC	0.00102249
62	rFEF	0.168738
62	rIPL	-0.0413422
62	rMFG	-0.0427992
63	lAI	0.137057
63	lFEF	-0.00620889
63	lIPL	0.112673
63	lMFG	0.165217
63	lPCC	0.0986718
63	lVMPFC	-0.0767014
63	rAI	-0.0382147
63	rDMPFC	-0.167561
63	rFEF	-0.204604
63	rIPL	-0.0796066
63	rMFG	0.0592769
64	lAI	0.220918
64	lFEF	-0.0500453
64	lIPL	-0.0731993
64	lMFG	0.0893453
64	lPCC	0.0181855
64	lVMPFC	-0.0842586
64	rAI	0.051651
64	rDMPFC	0.00854279
64	rFEF	-0.0280395
64	rIPL	-0.00715073
64	rMFG	-0.14595
65	lAI	0.0332952
65	lFEF	0.239066
65	lIPL	-0.0286626
65	lMFG	-0.0913564
65	lPCC	0.0203082
65	lVMPFC	-0.00475958
65	rAI	-0.0174914
65	rDMPFC	-0.138336
65	rFEF	-0.0847453
65	rIPL	-0.0928285
65	rMFG	0.16551
66	lAI	0.101734
66	lFEF	0.051031
66	lIPL	-0.09039
66	lMFG	-0.0643834
66	lPCC	0.142805
66	lVMPFC	0.00219158
66	rAI	0.128541
66	rDMPFC	-0.213519
66	rFEF	0.176077
66	rIPL	0.0163853
66	rMFG	-0.250472
67	lAI	0.0176901
67	lFEF	0.0235223
67	lIPL	0.0211051
67	lMFG	-0.0126271
67	lPCC	-0.0269556
67	lVMPFC	-0.00647757
67	rAI	0.0231715
67	rDMPFC	0.129877
67	rFEF	-0.0550306
67	rIPL	0.0026077
67	rMFG	-0.116883
68	lAI	-0.0654812
68	lFEF	0.0363874
68	lIPL	0.0101291
68	lMFG	0.0117615
68	lPCC	-0.0132298
68	lVMPFC	0.00445495
68	rAI	0.0474747
68	rDMPFC	0.0647109
68	rFEF	0.0290832
68	rIPL	0.04098
68	rMFG	-0.166271
69	lAI	0.194234
69	lFEF	0.0141237
69	lIPL	-0.174434
69	lMFG	-0.0195514
69	lPCC	0.0852005
69	lVMPFC	0.0190648
69	rAI	0.0558649
69	rDMPFC	-0.142773
69	rFEF	-0.0304481
69	rIPL	0.0524424
69	rMFG	-0.053723
70	lAI	-0.0124264
70	lFEF	-0.091705
70	lIPL	0.0311903
70	lMFG	0.141392
70	lPCC	-0.0544208
70	lVMPFC	-0.115261
70	rAI	0.104433
70	rDMPFC	0.145729
70	rFEF	-0.0716821
70	rIPL	-0.0397765
70	rMFG	-0.0374728
71	lAI	0.0655835
71	lFEF	-0.0482425
71	lIPL	-0.0897869
71	lMFG	0.102971
71	lPCC	-0.0129243
71	lVMPFC	0.0238727
71	rAI	0.0222988
71	rDMPFC	-0.0120225
71	rFEF	0.131917
71	rIPL	-0.0874133
71	rMFG	-0.096253
72	lAI	0.0250024
72	lFEF	-0.0123547
72	lIPL	0.00227898
72	lMFG	0.0463736
72	lPCC	-0.0919599
72	lVMPFC	-0.00413874
72	rAI	0.039958
72	rDMPFC	-0.0152014
72	rFEF	-0.0533361
72	rIPL	0.119305
72	rMFG	-0.0559274
73	lAI	0.0805657
73	lFEF	0.192834
73	lIPL	-0.122363
73	lMFG	0.0727825
73	lPCC	-0.0387421
73	lVMPFC	-0.00284646
73	rAI	0.114723
73	rDMPFC	-0.15005
73	rFEF	0.00626524
73	rIPL	-0.0891041
73	rMFG	-0.064065
74	lAI	-0.107038
74	lFEF	-0.00482276
74	lIPL	-0.0292538
74	lMFG	-0.00223304
74	lPCC	0.0319955
74	lVMPFC	0.0672869
74	rAI	0.0724791
74	rDMPFC	0.169774
74	rFEF	0.0388722
74	rIPL	-0.185946
74	rMFG	-0.0511135
75	lAI	-0.00751169
75	lFEF	0.133058
75	lIPL	-0.100826
75	lMFG	-0.00116433
75	lPCC	-0.0673284
75	lVMPFC	0.085246
75	rAI	-0.0878255
75	rDMPFC	0.259754
75	rFEF	-0.0756995
75	rIPL	-0.0272799
75	rMFG	-0.110422
76	lAI	0.0488539
76	lFEF	0.139913
76	lIPL	0.0617179
76	lMFG	-0.141514
76	lPCC	-0.128421
76	lVMPFC	-0.0874174
76	rAI	0.0341169
76	rDMPFC	0.25479
76	rFEF	-0.072303
76	rIPL	-0.175042
76	rMFG	0.0653069
77	lAI	-0.0829984
77	lFEF	-0.00021689
77	lIPL	0.0750619
77	lMFG	-0.0615768
77	lPCC	-0.0236707
77	lVMPFC	0.0436777
77	rAI	0.0339738
77	rDMPFC	0.0356042
77	rFEF	0.0595797
77	rIPL	0.00428297
77	rMFG	-0.0837177
78	lAI	0.0637219
78	lFEF	0.0674885
78	lIPL	-0.0492292
78	lMFG	-0.0188627
78	lPCC	-0.0967392
78	lVMPFC	0.12005
78	rAI	0.106365
78	rDMPFC	-0.0370698
78	rFEF	-0.150806
78	rIPL	0.0366311
78	rMFG	-0.0415503
79	lAI	-0.0176885
79	lFEF	-0.00507779
79	lIPL	-0.0918657
79	lMFG	0.0405263
79	lPCC	0.0485834
79	lVMPFC	0.0165434
79	rAI	-0.0376647
79	rDMPFC	0.0680519
79	rFEF	0.0398653
79	rIPL	-0.173949
79	rMFG	0.112675
80	lAI	0.169442
80	lFEF	0.137481
80	lIPL	-0.277851
80	lMFG	0.112942
80	lPCC	-0.0859394
80	lVMPFC	0.140477
80	rAI	-0.021655
80	rDMPFC	-0.126925
80	rFEF	-0.0384518
80	rIPL	-0.00659803
80	rMFG	-0.00292275
81	lAI	-0.0715279
81	lFEF	-0.0958777
81	lIPL	0.0607828
81	lMFG	-0.0102654
81	lPCC	-0.041758
81	lVMPFC	0.0481695
81	rAI	0.0225537
81	rDMPFC	0.0744079
81	rFEF	0.0698716
81	rIPL	0.057531
81	rMFG	-0.113887
82	lAI	0.0861235
82	lFEF	0.210962
82	lIPL	-0.0528168
82	lMFG	0.0176548
82	lPCC	-0.208855
82	lVMPFC	0.109352
82	rAI	0.0297979
82	rDMPFC	-0.095362
82	rFEF	-0.0723853
82	rIPL	-0.0407936
82	rMFG	0.0163222
83	lAI	0.19302
83	lFEF	-0.0801553
83	lIPL	0.00869676
83	lMFG	-0.0697917
83	lPCC	0.150639
83	lVMPFC	-0.168692
83	rAI	0.0765426
83	rDMPFC	0.0345105
83	rFEF	-0.148815
83	rIPL	0.0529283
83	rMFG	-0.0488829
84	lAI	-0.00340576
84	lFEF	-0.0911234
84	lIPL	0.0636608
84	lMFG	-0.019872
84	lPCC	-0.053011
84	lVMPFC	-0.0331669
84	rAI	-0.042402
84	rDMPFC	0.141894
84	rFEF	0.120821
84	rIPL	-0.0786638
84	rMFG	-0.00473086
85	lAI	-0.0387203
85	lFEF	-0.0449402
85	lIPL	-0.0506072
85	lMFG	-0.0249755
85	lPCC	0.0414388
85	lVMPFC	0.00907176
85	rAI	-0.0326546
85	rDMPFC	-0.0191559
85	rFEF	-0.0602397
85	rIPL	0.219812
85	rMFG	0.000970907
86	lAI	0.0390755
86	lFEF	0.0193155
86	lIPL	-0.150383
86	lMFG	0.0345802
86	lPCC	-0.0481943
86	lVMPFC	0.0668844
86	rAI	0.0439166
86	rDMPFC	0.108768
86	rFEF	-0.0152723
86	rIPL	0.0306801
86	rMFG	-0.12937
87	lAI	0.0588619
87	lFEF	0.0193433
87	lIPL	0.224679
87	lMFG	-0.184028
87	lPCC	-0.0309506
87	lVMPFC	0.0538738
87	rAI	-0.101787
87	rDMPFC	0.0211896
87	rFEF	-0.0308721
87	rIPL	-0.161295
87	rMFG	0.130985
88	lAI	0.164795
88	lFEF	-0.177368
88	lIPL	-0.0394758
88	lMFG	-0.0150913
88	lPCC	-0.086852
88	lVMPFC	-0.0973606
88	rAI	0.10438
88	rDMPFC	0.118171
88	rFEF	-0.0152215
88	rIPL	0.0364092
88	rMFG	0.00761439
89	lAI	-0.0258401
89	lFEF	0.00152229
89	lIPL	0.0405863
89	lMFG	0.0223079
89	lPCC	0.00348369
89	lVMPFC	0.104427
89	rAI	-0.0432912
89	rDMPFC	0.0379619
89	rFEF	-0.115124
89	rIPL	0.0574157
89	rMFG	-0.0834496
90	lAI	0.0227224
90	lFEF	0.17171
90	lIPL	0.179783
90	lMFG	-0.209902
90	lPCC	-0.0677462
90	lVMPFC	0.0354874
90	rAI	-0.00850996
90	rDMPFC	0.0660665
90	rFEF	-0.0356992
90	rIPL	0.053482
90	rMFG	-0.207395
91	lAI	-0.0253405
91	lFEF	-0.0386519
91	lIPL	0.0247736
91	lMFG	0.0989774
91	lPCC	-0.050419
91	lVMPFC	-0.0421376
91	rAI	0.0260397
91	rDMPFC	0.157078
91	rFEF	-0.0573926
91	rIPL	-0.163718
91	rMFG	0.0707903
92	lAI	0.05776
92	lFEF	0.145119
92	lIPL	-0.0219965
92	lMFG	-0.0336444
92	lPCC	0.0964874
92	lVMPFC	-0.0802945
92	rAI	0.0735996
92	rDMPFC	-0.0593982
92	rFEF	0.0844877
92	rIPL	-0.172782
92	rMFG	-0.0893375
93	lAI	0.0449709
93	lFEF	-0.120733
93	lIPL	0.0920143
93	lMFG	-0.0492704
93	lPCC	0.0531944
93	lVMPFC	0.0145601
93	rAI	0.0910093
93	rDMPFC	0.00895204
93	rFEF	-0.0264778
93	rIPL	0.0730099
93	rMFG	-0.18123
94	lAI	0.0732911
94	lFEF	-0.0430748
94	lIPL	0.0637665
94	lMFG	0.252664
94	lPCC	-0.125126
94	lVMPFC	-0.0981176
94	rAI	0.0962622
94	rDMPFC	0.238617
94	rFEF	-0.151137
94	rIPL	-0.0799474
94	rMFG	-0.227199
95	lAI	-0.0172252
95	lFEF	-0.0379328
95	lIPL	0.0640074
95	lMFG	0.0152445
95	lPCC	-0.0921793
95	lVMPFC	0.0237058
95	rAI	0.135161
95	rDMPFC	-0.0975332
95	rFEF	-0.138637
95	rIPL	0.136282
95	rMFG	0.00910711
96	lAI	0.218433
96	lFEF	0.026445
96	lIPL	-0.104085
96	lMFG	-0.00896146
96	lPCC	-0.166705
96	lVMPFC	0.107504
96	rAI	-0.00197542
96	rDMPFC	-0.106734
96	rFEF	0.0683917
96	rIPL	0.124569
96	rMFG	-0.156882
97	lAI	-0.106814
97	lFEF	-0.106724
97	lIPL	0.0961634
97	lMFG	0.0754723
97	lPCC	-0.02412
97	lVMPFC	0.0128003
97	rAI	0.14596
97	rDMPFC	-0.111964
97	rFEF	0.140392
97	rIPL	-0.0547547
97	rMFG	-0.0664116
98	lAI	0.194684
98	lFEF	-0.0958116
98	lIPL	0.0476412
98	lMFG	0.127032
98	lPCC	0.0081498
98	lVMPFC	-0.0649124
98	rAI	-0.170705
98	rDMPFC	-0.00749007
98	rFEF	0.0844663
98	rIPL	0.0889662
98	rMFG	-0.212021
99	lAI	-0.00224116
99	lFEF	0.130438
99	lIPL	-0.150438
99	lMFG	0.00870292
99	lPCC	-0.0284923
99	lVMPFC	-0.077835
99	rAI	0.0732966
99	rDMPFC	0.0285747
99	rFEF	0.0374223
99	rIPL	0.101218
99	rMFG	-0.120646
100	lAI	0.148682
100	lFEF	-0.0968736
100	lIPL	-0.0605494
100	lMFG	0.125206
100	lPCC	-0.0568952
100	lVMPFC	0.0876875
100	rAI	-0.0682514
100	rDMPFC	0.157813
100	rFEF	0.0390287
100	rIPL	-0.0530803
100	rMFG	-0.222768
101	lAI	0.172029
101	lFEF	-0.0378661
101	lIPL	-0.0413792
101	lMFG	0.165409
101	lPCC	-0.0246575
101	lVMPFC	-0.136409
101	rAI	0.00587728
101	rDMPFC	0.112532
101	rFEF	0.0532868
101	rIPL	-0.0783523
101	rMFG	-0.19047
102	lAI	0.088747
102	lFEF	0.0817661
102	lIPL	-0.0208345
102	lMFG	-0.0916898
102	lPCC	-0.0311523
102	lVMPFC	-0.0113541
102	rAI	-0.0305077
102	rDMPFC	0.195146
102	rFEF	-0.0503771
102	rIPL	-0.0430625
102	rMFG	-0.0866814
103	lAI	0.165472
103	lFEF	0.117888
103	lIPL	-0.0623719
103	lMFG	-0.143148
103	lPCC	-0.0824508
103	lVMPFC	0.0453825
103	rAI	0.0072157
103	rDMPFC	0.0770264
103	rFEF	-0.187809
103	rIPL	-0.0407924
103	rMFG	0.103588
104	lAI	0.034049
104	lFEF	-0.114796
104	lIPL	-0.0210766
104	lMFG	0.20154
104	lPCC	0.0445898
104	lVMPFC	0.0046043
104	rAI	0.0632393
104	rDMPFC	-0.0885014
104	rFEF	-0.11006
104	rIPL	0.0421482
104	rMFG	-0.0557368
105	lAI	-0.0114738
105	lFEF	-0.0114981
105	lIPL	-0.105305
105	lMFG	0.0382186
105	lPCC	-0.00726644
105	lVMPFC	0.0523365
105	rAI	0.0409531
105	rDMPFC	0.0365075
105	rFEF	0.0080451
105	rIPL	0.0939263
105	rMFG	-0.134443
106	lAI	-0.00629401
106	lFEF	-0.054824
106	lIPL	-0.161598
106	lMFG	0.0725712
106	lPCC	0.0708063
106	lVMPFC	-0.0991809
106	rAI	0.084491
106	rDMPFC	-0.0857723
106	rFEF	0.19555
106	rIPL	0.0725633
106	rMFG	-0.0883124
107	lAI	-0.0508867
107	lFEF	0.103785
107	lIPL	0.110051
107	lMFG	-0.0617689
107	lPCC	-0.183833
107	lVMPFC	-0.0919963
107	rAI	0.251332
107	rDMPFC	0.150535
107	rFEF	-0.0425722
107	rIPL	0.00451129
107	rMFG	-0.189157
108	lAI	0.120645
108	lFEF	-0.0183634
108	lIPL	-0.06564
108	lMFG	-0.000794936
108	lPCC	-0.0236458
108	lVMPFC	-0.0502072
108	rAI	0.0531269
108	rDMPFC	0.137277
108	rFEF	-0.187757
108	rIPL	0.142505
108	rMFG	-0.107145
109	lAI	-0.0521416
109	lFEF	-0.175649
109	lIPL	0.0666536
109	lMFG	-0.0653576
109	lPCC	0.0457051
109	lVMPFC	0.0213605
109	rAI	0.112404
109	rDMPFC	0.20578
109	rFEF	-0.0414914
109	rIPL	0.0364628
109	rMFG	-0.153726
110	lAI	-0.0290401
110	lFEF	0.102357
110	lIPL	-0.127887
110	lMFG	-0.0285961
110	lPCC	0.0842922
110	lVMPFC	-0.06602
110	rAI	-0.0389949
110	rDMPFC	0.0465323
110	rFEF	-0.179793
110	rIPL	0.197754
110	rMFG	0.039396
111	lAI	0.0619307
111	lFEF	0.014846
111	lIPL	0.0253444
111	lMFG	-0.040344
111	lPCC	-0.123857
111	lVMPFC	-0.00431773
111	rAI	-0.069958
111	rDMPFC	0.174931
111	rFEF	-0.106536
111	rIPL	0.123684
111	rMFG	-0.0557228
112	lAI	-0.0289323
112	lFEF	0.0573303
112	lIPL	0.109987
112	lMFG	-0.0325829
112	lPCC	0.0483431
112	lVMPFC	0.00536149
112	rAI	0.00136178
112	rDMPFC	0.0473312
112	rFEF	-0.0244784
112	rIPL	0.0540142
112	rMFG	-0.237735
113	lAI	-0.0489987
113	lFEF	-0.11237
113	lIPL	0.0594566
113	lMFG	0.0745965
113	lPCC	-0.0532318
113	lVMPFC	0.165499
113	rAI	0.1488
113	rDMPFC	-0.118476
113	rFEF	-0.199686
113	rIPL	0.15768
113	rMFG	-0.0732704
114	lAI	-0.10256
114	lFEF	-0.0096043
114	lIPL	0.257033
114	lMFG	0.0389394
114	lPCC	-0.0605633
114	lVMPFC	0.0530603
114	rAI	0.152227
114	rDMPFC	0.0876983
114	rFEF	-0.0974612
114	rIPL	-0.166016
114	rMFG	-0.152752
115	lAI	0.0185461
115	lFEF	-0.0514288
115	lIPL	-0.0387512
115	lMFG	-0.113402
115	lPCC	0.0562112
115	lVMPFC	0.0167608
115	rAI	0.0709017
115	rDMPFC	-0.0476935
115	rFEF	0.0308365
115	rIPL	0.150595
115	rMFG	-0.0925756
116	lAI	-0.15261
116	lFEF	0.072051
116	lIPL	-0.189484
116	lMFG	0.0727836
116	lPCC	-0.0336481
116	lVMPFC	0.0367145
116	rAI	0.0978875
116	rDMPFC	0.104417
116	rFEF	0.040303
116	rIPL	-0.0645053
116	rMFG	0.01609
117	lAI	-0.0246298
117	lFEF	0.100343
117	lIPL	0.102019
117	lMFG	-0.113838
117	lPCC	0.0694502
117	lVMPFC	0.125952
117	rAI	0.0913648
117	rDMPFC	-0.105804
117	rFEF	-0.0706012
117	rIPL	-0.114796
117	rMFG	-0.05946
118	lAI	0.0155876
118	lFEF	0.0890797
118	lIPL	0.0209452
118	lMFG	0.0183258
118	lPCC	-0.00492236
118	lVMPFC	0.0336466
118	rAI	0.0975773
118	rDMPFC	-0.074127
118	rFEF	-0.124446
118	rIPL	-0.0612357
118	rMFG	-0.0104316
119	lAI	0.059923
119	lFEF	0.0952738
119	lIPL	0.0949181
119	lMFG	-0.154962
119	lPCC	-0.0501863
119	lVMPFC	0.0147754
119	rAI	-0.0330392
119	rDMPFC	0.0712085
119	rFEF	-0.0393814
119	rIPL	-0.126161
119	rMFG	0.0676313
120	lAI	-0.0843344
120	lFEF	-0.00553099
120	lIPL	0.116409
120	lMFG	0.0325665
120	lPCC	-0.138012
120	lVMPFC	0.0817326
120	rAI	0.13136
120	rDMPFC	-0.130993
120	rFEF	0.0220379
120	rIPL	0.0611951
120	rMFG	-0.0864311
121	lAI	0.0385215
121	lFEF	0.128561
121	lIPL	-0.131216
121	lMFG	0.0842997
121	lPCC	0.0565795
121	lVMPFC	-0.156514
121	rAI	0.128105
121	rDMPFC	-0.109674
121	rFEF	-0.00333459
121	rIPL	0.0629676
121	rMFG	-0.0982959
122	lAI	0.0802509
122	lFEF	0.0329115
122	lIPL	-0.0787617
122	lMFG	0.0585158
122	lPCC	0.0328116
122	lVMPFC	-0.00800517
122	rAI	0.0273248
122	rDMPFC	-0.00724427
122	rFEF	-0.126335
122	rIPL	0.0892214
122	rMFG	-0.10069
123	lAI	0.115089
123	lFEF	-0.0840714
123	lIPL	0.147922
123	lMFG	-0.0971213
123	lPCC	0.107046
123	lVMPFC	-0.054184
123	rAI	-0.130033
123	rDMPFC	0.0508188
123	rFEF	-0.129651
123	rIPL	-0.0261777
123	rMFG	0.100364
124	lAI	0.0289079
124	lFEF	0.282467
124	lIPL	-0.054872
124	lMFG	0.0853269
124	lPCC	-0.090013
124	lVMPFC	-0.0115561
124	rAI	0.0425337
124	rDMPFC	-0.0508108
124	rFEF	-0.0416786
124	rIPL	-0.0708448
124	rMFG	-0.11946
125	lAI	-0.0272318
125	lFEF	0.0012075
125	lIPL	-0.0360452
125	lMFG	-0.0108832
125	lPCC	-0.0665816
125	lVMPFC	0.0812976
125	rAI	0.135783
125	rDMPFC	-0.052833
125	rFEF	0.074909
125	rIPL	-0.14331
125	rMFG	0.0436875
126	lAI	0.164971
126	lFEF	-0.112977
126	lIPL	-0.0479424
126	lMFG	0.0950751
126	lPCC	-0.0466922
126	lVMPFC	-0.0641814
126	rAI	0.0545996
126	rDMPFC	-0.031714
126	rFEF	0.0970345
126	rIPL	0.0310234
126	rMFG	-0.139197
127	lAI	0.145469
127	lFEF	-0.0656886
127	lIPL	0.0769243
127	lMFG	-0.0275772
127	lPCC	-0.00681605
127	lVMPFC	-0.0635574
127	rAI	0.145769
127	rDMPFC	0.0089084
127	rFEF	-0.0588227
127	rIPL	-0.0404875
127	rMFG	-0.114121
128	lAI	0.15234
128	lFEF	0.0503145
128	lIPL	-0.122333
128	lMFG	-0.0128154
128	lPCC	0.0240788
128	lVMPFC	0.0870958
128	rAI	-0.122133
128	rDMPFC	-0.0393489
128	rFEF	0.0437721
128	rIPL	0.0218068
128	rMFG	-0.0827773
129	lAI	0.00620228
129	lFEF	-0.118203
129	lIPL	0.139857
129	lMFG	0.168041
129	lPCC	0.0555039
129	lVMPFC	0.0160356
129	rAI	0.0330537
129	rDMPFC	0.0710262
129	rFEF	-0.0421116
129	rIPL	-0.105519
129	rMFG	-0.223885
130	lAI	0.161886
130	lFEF	-0.00456285
130	lIPL	-0.00497816
130	lMFG	-0.0515676
130	lPCC	0.0121602
130	lVMPFC	0.0295138
130	rAI	-0.0556187
130	rDMPFC	-0.0432587
130	rFEF	0.0259917
130	rIPL	0.190446
130	rMFG	-0.260012
131	lAI	0.0217425
131	lFEF	-0.0901872
131	lIPL	0.140142
131	lMFG	-0.101102
131	lPCC	-0.0463117
131	lVMPFC	0.0088048
131	rAI	0.115059
131	rDMPFC	0.125496
131	rFEF	-0.117019
131	rIPL	0.000666929
131	rMFG	-0.0572908
132	lAI	0.142884
132	lFEF	-0.0216125
132	lIPL	0.00806545
132	lMFG	-0.121225
132	lPCC	0.0610564
132	lVMPFC	-0.0228789
132	rAI	0.0478331
132	rDMPFC	0.194486
132	rFEF	-0.0417393
132	rIPL	-0.125865
132	rMFG	-0.121004
133	lAI	0.00786422
133	lFEF	-0.164512
133	lIPL	0.0918886
133	lMFG	0.0417898
133	lPCC	-0.0568943
133	lVMPFC	0.0686445
133	rAI	0.128169
133	rDMPFC	0.0809603
133	rFEF	-0.0227553
133	rIPL	-0.182487
133	rMFG	0.00733263
134	lAI	-0.00670796
134	lFEF	0.0577372
134	lIPL	0.013873
134	lMFG	0.0842203
134	lPCC	0.0288895
134	lVMPFC	0.00627547
134	rAI	0.194188
134	rDMPFC	-0.164247
134	rFEF	-0.0394769
134	rIPL	-0.0622506
134	rMFG	-0.112501
135	lAI	0.0610774
135	lFEF	0.138615
135	lIPL	-0.0745277
135	lMFG	-0.0255128
135	lPCC	0.0238896
135	lVMPFC	-0.0457806
135	rAI	0.166505
135	rDMPFC	-0.135691
135	rFEF	-0.0231134
135	rIPL	-0.0749871
135	rMFG	-0.0104743
136	lAI	-0.00927738
136	lFEF	-0.0544617
136	lIPL	-0.00863698
136	lMFG	0.125249
136	lPCC	-0.0512449
136	lVMPFC	-0.000791164
136	rAI	0.0274924
136	rDMPFC	-0.154418
136	rFEF	0.0431634
136	rIPL	0.0636297
136	rMFG	0.0192956
137	lAI	-0.0393299
137	lFEF	-0.0872762
137	lIPL	-0.0580204
137	lMFG	-0.0711772
137	lPCC	-0.124616
137	lVMPFC	0.251109
137	rAI	0.0694206
137	rDMPFC	0.255386
137	rFEF	-0.0629848
137	rIPL	-0.0414251
137	rMFG	-0.0910855
138	lAI	0.0519955
138	lFEF	-0.0148959
138	lIPL	0.0160989
138	lMFG	0.0736042
138	lPCC	0.0355619
138	lVMPFC	0.0116541
138	rAI	0.0992054
138	rDMPFC	0.0231023
138	rFEF	-0.118119
138	rIPL	0.00706917
138	rMFG	-0.185276
139	lAI	0.0265409
139	lFEF	-0.0650583
139	lIPL	-0.0650648
139	lMFG	0.102012
139	lPCC	-0.0662264
139	lVMPFC	-0.0349328
139	rAI	0.155086
139	rDMPFC	0.0282868
139	rFEF	0.00110197
139	rIPL	-0.0757484
139	rMFG	-0.00599637
140	lAI	0.0218018
140	lFEF	0.298048
140	lIPL	-0.145608
140	lMFG	-0.0579399
140	lPCC	-0.0217923
140	lVMPFC	-0.0116023
140	rAI	0.0247149
140	rDMPFC	-0.104538
140	rFEF	-0.00289079
140	rIPL	0.185479
140	rMFG	-0.185673
141	lAI	0.00605887
141	lFEF	0.0273511
141	lIPL	0.0999769
141	lMFG	0.203253
141	lPCC	-0.0107067
141	lVMPFC	-0.00466891
141	rAI	-0.00305436
141	rDMPFC	0.0487703
141	rFEF	-0.167345
141	rIPL	-0.0412597
141	rMFG	-0.158375
142	lAI	0.00132115
142	lFEF	0.040804
142	lIPL	0.0340842
142	lMFG	-0.066431
142	lPCC	0.0886153
142	lVMPFC	0.0235691
142	rAI	0.238041
142	rDMPFC	-0.204488
142	rFEF	-0.0774168
142	rIPL	0.100955
142	rMFG	-0.179054
143	lAI	-0.0418686
143	lFEF	-0.117399
143	lIPL	0.0993616
143	lMFG	-0.0500962
143	lPCC	-0.0191682
143	lVMPFC	0.0564226
143	rAI	0.0179519
143	rDMPFC	0.13776
143	rFEF	-0.000741518
143	rIPL	-0.0484437
143	rMFG	-0.0337785
144	lAI	0.370616
144	lFEF	-0.0304093
144	lIPL	-0.0493377
144	lMFG	-0.288245
144	lPCC	0.0301004
144	lVMPFC	-0.0624257
144	rAI	0.0641444
144	rDMPFC	0.152085
144	rFEF	-0.0205903
144	rIPL	-0.00140332
144	rMFG	-0.164535
145	lAI	-0.0464167
145	lFEF	-0.042471
145	lIPL	-0.149964
145	lMFG	0.170999
145	lPCC	0.102571
145	lVMPFC	-0.100162
145	rAI	0.123515
145	rDMPFC	0.0391144
145	rFEF	-0.0809941
145	rIPL	0.0444277
145	rMFG	-0.0606183
146	lAI	0.1604
146	lFEF	0.214313
146	lIPL	0.0199356
146	lMFG	-0.101117
146	lPCC	-0.179414
146	lVMPFC	0.136416
146	rAI	-0.0941924
146	rDMPFC	-0.00453976
146	rFEF	-0.07996
146	rIPL	-0.0432619
146	rMFG	-0.0285804
147	lAI	-0.0311037
147	lFEF	0.00204314
147	lIPL	0.0606345
147	lMFG	-0.0393021
147	lPCC	0.0199653
147	lVMPFC	-0.0262461
147	rAI	0.111988
147	rDMPFC	0.112082
147	rFEF	-0.0790997
147	rIPL	-0.102802
147	rMFG	-0.02816
148	lAI	0.0399089
148	lFEF	0.15283
148	lIPL	0.0220271
148	lMFG	0.0534988
148	lPCC	-0.0629016
148	lVMPFC	-0.00930471
148	rAI	-0.0257181
148	rDMPFC	0.0584561
148	rFEF	-0.106308
148	rIPL	-0.104182
148	rMFG	-0.0183066
149	lAI	0.0571091
149	lFEF	-0.0672492
149	lIPL	-0.0165711
149	lMFG	0.0917557
149	lPCC	0.0452337
149	lVMPFC	-0.0347127
149	rAI	-0.0856482
149	rDMPFC	0.136158
149	rFEF	-0.136408
149	rIPL	0.0162192
149	rMFG	-0.00588691
150	lAI	0.048139
150	lFEF	0.176733
150	lIPL	-0.20704
150	lMFG	-0.0383091
150	lPCC	0.000835773
150	lVMPFC	-0.0698312
150	rAI	-0.0251831
150	rDMPFC	-0.0601096
150	rFEF	0.160666
150	rIPL	-0.0522664
150	rMFG	0.0663657
151	lAI	-0.0297633
151	lFEF	0.00819601
151	lIPL	0.0176294
151	lMFG	-0.107974
151	lPCC	0.0132779
151	lVMPFC	0.0678146
151	rAI	-0.0413078
151	rDMPFC	-0.0520636
151	rFEF	0.131193
151	rIPL	-0.0480191
151	rMFG	0.0410168
152	lAI	-0.179641
152	lFEF	0.136549
152	lIPL	0.0158932
152	lMFG	0.200156
152	lPCC	-0.119265
152	lVMPFC	-0.0108269
152	rAI	0.0945146
152	rDMPFC	0.0401137
152	rFEF	-0.104388
152	rIPL	-0.0733063
152	rMFG	0.000201748
153	lAI	-0.0536557
153	lFEF	0.0443131
153	lIPL	0.04516
153	lMFG	0.054949
153	lPCC	0.0225936
153	lVMPFC	0.033427
153	rAI	-0.0203928
153	rDMPFC	0.016179
153	rFEF	-0.0843844
153	rIPL	0.0902364
153	rMFG	-0.148425
154	lAI	-0.0446234
154	lFEF	0.109885
154	lIPL	-0.006454
154	lMFG	0.0753906
154	lPCC	0.178984
154	lVMPFC	-0.0703977
154	rAI	0.113777
154	rDMPFC	-0.0832977
154	rFEF	-0.163393
154	rIPL	-0.0909935
154	rMFG	-0.0188765
155	lAI	0.0562342
155	lFEF	-0.111367
155	lIPL	0.00715603
155	lMFG	-0.132162
155	lPCC	0.0369768
155	lVMPFC	0.00697103
155	rAI	-0.132216
155	rDMPFC	0.236203
155	rFEF	-0.00871546
155	rIPL	0.137098
155	rMFG	-0.0961787
156	lAI	-0.0277264
156	lFEF	0.0802123
156	lIPL	0.0429054
156	lMFG	-0.0252712
156	lPCC	-0.0255784
156	lVMPFC	-0.0432271
156	rAI	-0.00675555
156	rDMPFC	0.150567
156	rFEF	0.00626221
156	rIPL	-0.0765147
156	rMFG	-0.0748738
157	lAI	-0.10387
157	lFEF	0.0474148
157	lIPL	-0.0230171
157	lMFG	-0.0380636
157	lPCC	-0.100168
157	lVMPFC	0.0520188
157	rAI	0.190282
157	rDMPFC	0.203046
157	rFEF	-0.128361
157	rIPL	-0.0177577
157	rMFG	-0.0815235
158	lAI	-0.0897346
158	lFEF	-0.107207
158	lIPL	-0.0592859
158	lMFG	-0.0548362
158	lPCC	-0.00162771
158	lVMPFC	0.121439
158	rAI	0.0773097
158	rDMPFC	0.157339
158	rFEF	0.145604
158	rIPL	-0.109775
158	rMFG	-0.0792259
159	lAI	0.0134977
159	lFEF	-0.0591651
159	lIPL	0.0666816
159	lMFG	0.000765931
159	lPCC	0.0391495
159	lVMPFC	-0.0250612
159	rAI	0.0849099
159	rDMPFC	-0.0355579
159	rFEF	-0.00365587
159	rIPL	-0.0390274
159	rMFG	-0.0425371
160	lAI	0.0425915
160	lFEF	-0.0202317
160	lIPL	0.00126994
160	lMFG	-0.0683525
160	lPCC	-0.0930401
160	lVMPFC	0.00823791
160	rAI	0.153595
160	rDMPFC	-0.00245895
160	rFEF	0.108845
160	rIPL	-0.04098
160	rMFG	-0.0894761
161	lAI	0.0922767
161	lFEF	0.0957536
161	lIPL	-0.0610143
161	lMFG	0.177454
161	lPCC	-0.149867
161	lVMPFC	0.031795
161	rAI	-0.0237818
161	rDMPFC	-0.00168085
161	rFEF	0.0229826
161	rIPL	-0.011917
161	rMFG	-0.172001
162	lAI	0.0993336
162	lFEF	0.170604
162	lIPL	0.0219937
162	lMFG	-0.0720727
162	lPCC	-0.102714
162	lVMPFC	-0.0107206
162	rAI	0.111287
162	rDMPFC	-0.122536
162	rFEF	-0.063008
162	rIPL	-0.0967459
162	rMFG	0.0645789
163	lAI	0.142693
163	lFEF	-0.0702516
163	lIPL	-0.0320784
163	lMFG	-0.0364088
163	lPCC	0.0121926
163	lVMPFC	-0.0398803
163	rAI	-0.0528996
163	rDMPFC	0.00361542
163	rFEF	0.0697984
163	rIPL	-0.0653317
163	rMFG	0.068551
164	lAI	-0.0302425
164	lFEF	-0.1549
164	lIPL	0.242621
164	lMFG	-0.0686584
164	lPCC	-0.00296482
164	lVMPFC	0.00988735
164	rAI	-0.0305056
164	rDMPFC	0.0702102
164	rFEF	-0.0307873
164	rIPL	0.137246
164	rMFG	-0.141905
165	lAI	-0.0209052
165	lFEF	0.0921699
165	lIPL	-0.154096
165	lMFG	-0.0361185
165	lPCC	0.0232254
165	lVMPFC	0.0167338
165	rAI	0.0598351
165	rDMPFC	-0.0889532
165	rFEF	0.143428
165	rIPL	0.0165964
165	rMFG	-0.0519165
166	lAI	0.0238098
166	lFEF	-0.0223617
166	lIPL	-0.0832107
166	lMFG	-0.0536591
166	lPCC	0.113751
166	lVMPFC	-0.00726165
166	rAI	0.122121
166	rDMPFC	-0.0836556
166	rFEF	0.0171436
166	rIPL	-0.155289
166	rMFG	0.128612
167	lAI	0.285411
167	lFEF	-0.162362
167	lIPL	-0.0111138
167	lMFG	0.0729177
167	lPCC	0.00326059
167	lVMPFC	0.0204725
167	rAI	-0.0966353
167	rDMPFC	-0.178141
167	rFEF	0.0737909
167	rIPL	0.0158001
167	rMFG	-0.0234008
168	lAI	-0.00791851
168	lFEF	0.0279976
168	lIPL	-0.0156294
168	lMFG	-0.0724059
168	lPCC	0.0866183
168	lVMPFC	0.0029661
168	rAI	-0.0238956
168	rDMPFC	0.0236015
168	rFEF	-0.0408876
168	rIPL	0.140087
168	rMFG	-0.120533
169	lAI	0.0836764
169	lFEF	0.197655
169	lIPL	-0.198377
169	lMFG	-0.0238717
169	lPCC	0.0907705
169	lVMPFC	0.011749
169	rAI	0.153714
169	rDMPFC	-0.113787
169	rFEF	0.0821278
169	rIPL	-0.118617
169	rMFG	-0.16504
170	lAI	-0.052261
170	lFEF	0.03721
170	lIPL	0.118749
170	lMFG	-0.0489062
170	lPCC	-0.036654
170	lVMPFC	-0.016667
170	rAI	0.136348
170	rDMPFC	-0.194981
170	rFEF	0.0837629
170	rIPL	0.00249373
170	rMFG	-0.0290938
171	lAI	-0.0609648
171	lFEF	0.172439
171	lIPL	0.100476
171	lMFG	-0.157057
171	lPCC	-0.0403464
171	lVMPFC	0.0126632
171	rAI	-0.0628591
171	rDMPFC	0.160991
171	rFEF	-0.164747
171	rIPL	0.0677456
171	rMFG	-0.0283411
172	lAI	0.207204
172	lFEF	0.0149798
172	lIPL	-0.12703
172	lMFG	0.0193089
172	lPCC	-0.0316739
172	lVMPFC	0.010044
172	rAI	0.0713666
172	rDMPFC	-0.0248664
172	rFEF	0.0242295
172	rIPL	-0.0692076
172	rMFG	-0.0943549
173	lAI	0.0425375
173	lFEF	0.163222
173	lIPL	-0.106368
173	lMFG	-0.00280964
173	lPCC	0.026522
173	lVMPFC	-0.0367296
173	rAI	0.097791
173	rDMPFC	-0.0791015
173	rFEF	0.131136
173	rIPL	-0.137665
173	rMFG	-0.0985362
174	lAI	-0.0636962
174	lFEF	0.0721212
174	lIPL	-0.0067975
174	lMFG	0.0541525
174	lPCC	0.0486753
174	lVMPFC	0.0650255
174	rAI	0.212285
174	rDMPFC	-0.110523
174	rFEF	-0.00449494
174	rIPL	-0.0580773
174	rMFG	-0.208671
175	lAI	0.0272688
175	lFEF	0.00338081
175	lIPL	-0.105387
175	lMFG	-0.0266736
175	lPCC	-0.0198688
175	lVMPFC	0.0790077
175	rAI	-0.112865
175	rDMPFC	0.142152
175	rFEF	0.126032
175	rIPL	-0.0331382
175	rMFG	-0.079909
176	lAI	0.045047
176	lFEF	-0.0684332
176	lIPL	-0.124078
176	lMFG	0.0170224
176	lPCC	0.0694067
176	lVMPFC	0.016
176	rAI	0.122488
176	rDMPFC	-0.0603954
176	rFEF	0.166263
176	rIPL	-0.0878555
176	rMFG	-0.0954641
177	lAI	0.181774
177	lFEF	0.0356868
177	lIPL	0.110192
177	lMFG	-0.271316
177	lPCC	0.0459862
177	lVMPFC	-0.14433
177	rAI	-0.0745488
177	rDMPFC	0.326726
177	rFEF	0.0332633
177	rIPL	-0.1465
177	rMFG	-0.0969341
178	lAI	0.120921
178	lFEF	-0.102547
178	lIPL	0.0737452
178	lMFG	-0.0463706
178	lPCC	-0.190919
178	lVMPFC	0.01876
178	rAI	0.0456973
178	rDMPFC	0.115917
178	rFEF	0.0329384
178	rIPL	0.00591323
178	rMFG	-0.0740558
179	lAI	0.0316592
179	lFEF	-0.0456022
179	lIPL	-0.0680271
179	lMFG	0.276092
179	lPCC	0.0378519
179	lVMPFC	-0.103565
179	rAI	0.243799
179	rDMPFC	-0.225197
179	rFEF	-0.0882859
179	rIPL	0.0892085
179	rMFG	-0.147934
180	lAI	0.0534119
180	lFEF	-0.194241
180	lIPL	0.126231
180	lMFG	0.0292923
180	lPCC	-0.01262
180	lVMPFC	-0.0395062
180	rAI	0.173692
180	rDMPFC	-0.0235258
180	rFEF	0.00932554
180	rIPL	-0.0671982
180	rMFG	-0.0548617
181	lAI	0.145821
181	lFEF	-0.116152
181	lIPL	0.0460933
181	lMFG	0.0921666
181	lPCC	0.0446634
181	lVMPFC	-0.120881
181	rAI	0.0931804
181	rDMPFC	-0.0204788
[truncated: 6,108 more rows]

## Sheet: Figure4
Acc
0.75305
0.74559
0.73745
0.73813
0.74695
0.74966
0.75102
0.74016
0.73338
0.74084
0.73881
0.7422
0.74355
0.75305
0.74695
0.74695
0.74016
0.74491
0.74898
0.74559
0.74084
0.74966
0.74559
0.74016
0.74355
0.74288
0.74288
0.74355
0.74627
0.7483
0.7422
0.73609
0.74491
0.73541
0.74016
0.7517
0.74016
0.74016
0.74288
0.74016
0.74288
0.74491
0.7483
0.75034
0.74491
0.74695
0.75441
0.75305
0.74016
0.74695
0.74355
0.74627
0.74084
0.74084
0.73948
0.74288
0.73541
0.75102
0.75102
0.74627
0.74288
0.73541
0.74559
0.74355
0.73677
0.73745
0.74491
0.7422
0.74016
0.74559
0.73745
0.73948
0.73948
0.74016
0.74559
0.74288
0.73745
0.74084
0.74627
0.74627
0.73541
0.7422
0.73813
0.74084
0.73609
0.74763
0.73677
0.73948
0.74288
0.74491
0.74627
0.74288
0.73813
0.74966
0.7422
0.74152
0.74016
0.74763
0.74288
0.74763

## Sheet: Figure5B
subject	roi	value
0	lAI	-0.202326
0	lFEF	0.0246399
0	lIPL	-0.103958
0	lMFG	-0.00608967
0	lPCC	0.137835
0	lVMPFC	0.0602223
0	rAI	0.102884
0	rDMPFC	-0.0110346
0	rFEF	-0.0301673
0	rIPL	0.0762175
0	rMFG	-0.0482222
1	lAI	-0.130812
1	lFEF	-0.0103217
1	lIPL	-0.0652955
1	lMFG	0.127499
1	lPCC	0.0695879
1	lVMPFC	0.0654803
1	rAI	-0.139018
1	rDMPFC	-0.0114328
1	rFEF	-0.0249786
1	rIPL	0.0353215
1	rMFG	0.0839693
2	lAI	0.049506
2	lFEF	-0.0664481
2	lIPL	-0.121159
2	lMFG	0.0185296
2	lPCC	0.247037
2	lVMPFC	-0.194822
2	rAI	0.0887501
2	rDMPFC	0.0538806
2	rFEF	-0.0524363
2	rIPL	-0.0975585
2	rMFG	0.0747193
3	lAI	0.332627
3	lFEF	0.00745909
3	lIPL	0.00579607
3	lMFG	-0.0422533
3	lPCC	0.0923571
3	lVMPFC	-0.271751
3	rAI	-0.124232
3	rDMPFC	-0.00861717
3	rFEF	0.0524953
3	rIPL	-0.0983135
3	rMFG	0.0544325
4	lAI	0.0217652
4	lFEF	0.00214971
4	lIPL	0.0143823
4	lMFG	0.00766316
4	lPCC	-0.0969364
4	lVMPFC	0.0312647
4	rAI	-0.0472293
4	rDMPFC	0.0306869
4	rFEF	0.0580175
4	rIPL	-0.0678738
4	rMFG	0.0461099
5	lAI	0.0377319
5	lFEF	0.0633424
5	lIPL	-0.026725
5	lMFG	0.0920605
5	lPCC	-0.14918
5	lVMPFC	0.0756054
5	rAI	0.014167
5	rDMPFC	-0.0191091
5	rFEF	-0.0141517
5	rIPL	-0.0209801
5	rMFG	-0.0527616
6	lAI	-0.0621265
6	lFEF	0.0592795
6	lIPL	0.1744
6	lMFG	-0.02971
6	lPCC	-0.0619668
6	lVMPFC	0.021694
6	rAI	0.0254347
6	rDMPFC	-0.0627857
6	rFEF	-0.0079735
6	rIPL	0.0380783
6	rMFG	-0.0943236
7	lAI	0.048704
7	lFEF	0.151473
7	lIPL	0.00234116
7	lMFG	-0.0152731
7	lPCC	-0.0237281
7	lVMPFC	-0.0313401
7	rAI	0.0198997
7	rDMPFC	-0.0389582
7	rFEF	-0.0123298
7	rIPL	-0.0669048
7	rMFG	-0.0338841
8	lAI	0.112128
8	lFEF	0.0435349
8	lIPL	-0.00911143
8	lMFG	0.0260593
8	lPCC	0.150709
8	lVMPFC	-0.0915745
8	rAI	0.00878883
8	rDMPFC	-0.0782779
8	rFEF	-0.0956594
8	rIPL	0.102224
8	rMFG	-0.16882
9	lAI	0.0341227
9	lFEF	-0.130635
9	lIPL	0.00718224
9	lMFG	-0.0519702
9	lPCC	0.108482
9	lVMPFC	0.0290472
9	rAI	0.0759668
9	rDMPFC	0.0461838
9	rFEF	-0.0995396
9	rIPL	-0.0266235
9	rMFG	0.00778282
10	lAI	-0.0185435
10	lFEF	-0.0451089
10	lIPL	0.0150575
10	lMFG	0.049655
10	lPCC	-0.0289504
10	lVMPFC	0.00728522
10	rAI	-0.00162788
10	rDMPFC	-0.0577816
10	rFEF	0.0117502
10	rIPL	-0.015654
10	rMFG	0.0839185
11	lAI	0.0209435
11	lFEF	0.0845505
11	lIPL	-0.0837086
11	lMFG	-0.0326564
11	lPCC	0.114049
11	lVMPFC	0.0673447
11	rAI	-0.115718
11	rDMPFC	0.0225919
11	rFEF	-0.000979768
11	rIPL	-0.00905967
11	rMFG	-0.0673572
12	lAI	0.0170602
12	lFEF	0.0824688
12	lIPL	0.0573581
12	lMFG	-0.121299
12	lPCC	0.0348576
12	lVMPFC	-0.0425684
12	rAI	0.0767778
12	rDMPFC	-0.0261486
12	rFEF	0.000750451
12	rIPL	0.0445221
12	rMFG	-0.123779
13	lAI	0.00856753
13	lFEF	0.0740855
13	lIPL	0.0275636
13	lMFG	-0.0890922
13	lPCC	0.065504
13	lVMPFC	-0.00278215
13	rAI	-0.100593
13	rDMPFC	-0.0133676
13	rFEF	0.128226
13	rIPL	-0.0412211
13	rMFG	-0.0568899
14	lAI	0.181463
14	lFEF	-0.0327483
14	lIPL	-0.136489
14	lMFG	-0.0938633
14	lPCC	-0.0392797
14	lVMPFC	0.0393975
14	rAI	0.0986443
14	rDMPFC	0.0728954
14	rFEF	0.0421218
14	rIPL	0.0195063
14	rMFG	-0.151649
15	lAI	0.14086
15	lFEF	0.0683821
15	lIPL	0.0237632
15	lMFG	0.0506039
15	lPCC	-0.0468465
15	lVMPFC	-0.0168461
15	rAI	-0.0688434
15	rDMPFC	-0.163729
15	rFEF	0.0522529
15	rIPL	-0.0108643
15	rMFG	-0.0287327
16	lAI	-0.120736
16	lFEF	0.0637429
16	lIPL	0.0885444
16	lMFG	-0.0309992
16	lPCC	-0.100137
16	lVMPFC	0.0127832
16	rAI	0.0439171
16	rDMPFC	0.0583396
16	rFEF	0.0869102
16	rIPL	-0.0843389
16	rMFG	-0.0180261
17	lAI	0.226354
17	lFEF	-0.141364
17	lIPL	-0.110549
17	lMFG	0.197251
17	lPCC	-0.0307845
17	lVMPFC	-0.185893
17	rAI	0.0228655
17	rDMPFC	0.00402297
17	rFEF	0.122038
17	rIPL	-0.0295282
17	rMFG	-0.0744134
18	lAI	-0.133318
18	lFEF	0.105641
18	lIPL	0.0833905
18	lMFG	-0.0175026
18	lPCC	-0.0327746
18	lVMPFC	-0.254889
18	rAI	0.143664
18	rDMPFC	0.102109
18	rFEF	0.114158
18	rIPL	-0.0303559
18	rMFG	-0.0801231
19	lAI	-0.0319668
19	lFEF	0.0243767
19	lIPL	-0.00325826
19	lMFG	0.0620956
19	lPCC	-0.219789
19	lVMPFC	-0.0250652
19	rAI	0.118319
19	rDMPFC	0.0176017
19	rFEF	-0.0995209
19	rIPL	0.0171058
19	rMFG	0.140101
20	lAI	0.171416
20	lFEF	-0.1185
20	lIPL	0.103086
20	lMFG	0.110731
20	lPCC	-0.00112764
20	lVMPFC	0.00341584
20	rAI	-0.216384
20	rDMPFC	0.0807278
20	rFEF	-0.0597313
20	rIPL	-0.0610722
20	rMFG	-0.0125615
21	lAI	-9.61969e-05
21	lFEF	-0.0967776
21	lIPL	0.0673066
21	lMFG	0.0220876
21	lPCC	-0.00067554
21	lVMPFC	-0.033054
21	rAI	-0.00554805
21	rDMPFC	0.0637711
21	rFEF	-0.024977
21	rIPL	-0.0456002
21	rMFG	0.0535632
22	lAI	-0.139266
22	lFEF	-0.122159
22	lIPL	0.0302236
22	lMFG	-0.0804832
22	lPCC	0.0264218
22	lVMPFC	-0.00273471
22	rAI	0.102897
22	rDMPFC	0.0753566
22	rFEF	0.239505
22	rIPL	0.035439
22	rMFG	-0.1652
23	lAI	0.0315366
23	lFEF	0.0291438
23	lIPL	0.205694
23	lMFG	0.033157
23	lPCC	-0.170452
23	lVMPFC	-0.0269755
23	rAI	-0.10185
23	rDMPFC	0.106949
23	rFEF	-0.00990999
23	rIPL	-0.0863189
23	rMFG	-0.0109737
24	lAI	0.0301265
24	lFEF	0.00842394
24	lIPL	-0.0764058
24	lMFG	0.0466719
24	lPCC	0.0439084
24	lVMPFC	-0.0344475
24	rAI	-0.0778084
24	rDMPFC	0.0241323
24	rFEF	0.036505
24	rIPL	-0.0182206
24	rMFG	0.0171142
25	lAI	-0.0341001
25	lFEF	0.0610959
25	lIPL	0.0624407
25	lMFG	-0.0238342
25	lPCC	-0.168942
25	lVMPFC	-0.0391486
25	rAI	0.156555
25	rDMPFC	0.0548005
25	rFEF	-0.179182
25	rIPL	0.0121464
25	rMFG	0.0981679
26	lAI	0.00181326
26	lFEF	0.0218779
26	lIPL	0.0131607
26	lMFG	-0.0586254
26	lPCC	0.160096
26	lVMPFC	-0.059508
26	rAI	-0.0719928
26	rDMPFC	0.0466709
26	rFEF	0.0777279
26	rIPL	-0.0524722
26	rMFG	-0.0787479
27	lAI	-0.141344
27	lFEF	0.0420299
27	lIPL	0.00387491
27	lMFG	-0.0710278
27	lPCC	-0.136103
27	lVMPFC	0.148516
27	rAI	0.217999
27	rDMPFC	0.0375107
27	rFEF	-0.00128673
27	rIPL	-0.13026
27	rMFG	0.0300922
28	lAI	0.144404
28	lFEF	0.193981
28	lIPL	-0.0951636
28	lMFG	0.00739826
28	lPCC	-0.0538588
28	lVMPFC	-0.0963646
28	rAI	0.0634389
28	rDMPFC	0.00743379
28	rFEF	0.0166978
28	rIPL	-0.156364
28	rMFG	-0.0316028
29	lAI	-0.0415212
29	lFEF	-0.0897476
29	lIPL	-0.20527
29	lMFG	0.0599091
29	lPCC	-0.0893962
29	lVMPFC	0.11302
29	rAI	0.149874
29	rDMPFC	-0.0119691
29	rFEF	-0.00345853
29	rIPL	-0.0874974
29	rMFG	0.206056
30	lAI	0.186606
30	lFEF	-0.321387
30	lIPL	0.114493
30	lMFG	-0.0453745
30	lPCC	0.120574
30	lVMPFC	-0.124985
30	rAI	-0.0829024
30	rDMPFC	0.0747894
30	rFEF	0.129977
30	rIPL	-0.0619852
30	rMFG	0.0101955
31	lAI	0.00720084
31	lFEF	-0.0389854
31	lIPL	-0.0227028
31	lMFG	0.0236769
31	lPCC	-0.0460965
31	lVMPFC	0.0226843
31	rAI	0.00245656
31	rDMPFC	0.0949475
31	rFEF	-0.0285968
31	rIPL	-0.0632357
31	rMFG	0.0486511
32	lAI	-0.10774
32	lFEF	0.0293541
32	lIPL	0.142363
32	lMFG	0.0427276
32	lPCC	0.0413859
32	lVMPFC	0.047209
32	rAI	-0.104071
32	rDMPFC	-0.0082191
32	rFEF	-0.0417723
32	rIPL	0.031485
32	rMFG	-0.0727228
33	lAI	0.0629058
33	lFEF	-0.0131797
33	lIPL	-0.0116185
33	lMFG	-0.129817
33	lPCC	-0.0742831
33	lVMPFC	-0.0916748
33	rAI	0.0639556
33	rDMPFC	0.169247
33	rFEF	0.0568661
33	rIPL	0.0562558
33	rMFG	-0.0886574
34	lAI	0.116993
34	lFEF	0.0641052
34	lIPL	0.0206718
34	lMFG	-0.0363138
34	lPCC	0.0362088
34	lVMPFC	0.0264627
34	rAI	-0.123579
34	rDMPFC	-0.0720025
34	rFEF	-0.0193721
34	rIPL	0.0375795
34	rMFG	-0.050754
35	lAI	-0.0187229
35	lFEF	0.0225914
35	lIPL	0.143823
35	lMFG	-0.100578
35	lPCC	-0.150988
35	lVMPFC	0.131839
35	rAI	0.0905622
35	rDMPFC	-0.0690874
35	rFEF	-0.0820158
35	rIPL	-0.0664938
35	rMFG	0.0990702
36	lAI	-0.108015
36	lFEF	0.0630062
36	lIPL	0.101069
36	lMFG	-0.0233674
36	lPCC	-0.103876
36	lVMPFC	-0.0371002
36	rAI	0.0336537
36	rDMPFC	0.112558
36	rFEF	-0.0479671
36	rIPL	0.0223855
36	rMFG	-0.0123478
37	lAI	-0.0564403
37	lFEF	0.0030897
37	lIPL	-0.104749
37	lMFG	0.0811149
37	lPCC	-0.034121
37	lVMPFC	0.0673522
37	rAI	0.018525
37	rDMPFC	-0.0219662
37	rFEF	0.00777503
37	rIPL	0.0399923
37	rMFG	-0.000572373
38	lAI	0.172479
38	lFEF	-0.0170765
38	lIPL	-0.122681
38	lMFG	-0.0871293
38	lPCC	-0.0301604
38	lVMPFC	-7.76141e-05
38	rAI	-0.18363
38	rDMPFC	0.0693933
38	rFEF	0.085213
38	rIPL	0.121651
38	rMFG	-0.00798161
39	lAI	0.0219746
39	lFEF	-0.0414856
39	lIPL	-0.0100978
39	lMFG	-0.0670921
39	lPCC	-0.117121
39	lVMPFC	0.0845771
39	rAI	-0.0348531
39	rDMPFC	0.0085117
39	rFEF	0.122807
39	rIPL	0.0741532
39	rMFG	-0.0413741
40	lAI	0.0812864
40	lFEF	0.0701447
40	lIPL	-0.0646242
40	lMFG	-0.0296438
40	lPCC	-0.0212379
40	lVMPFC	-0.0288569
40	rAI	-0.102056
40	rDMPFC	-0.00250969
40	rFEF	0.0412873
40	rIPL	-0.0813358
40	rMFG	0.137546
41	lAI	-0.0721983
41	lFEF	-0.0419743
41	lIPL	0.0268722
41	lMFG	0.0686524
41	lPCC	-0.0808816
41	lVMPFC	-0.013856
41	rAI	0.000849075
41	rDMPFC	0.090505
41	rFEF	-0.0611682
41	rIPL	-0.00507823
41	rMFG	0.0882779
42	lAI	-0.075522
42	lFEF	0.0305338
42	lIPL	-0.0727831
42	lMFG	0.00674239
42	lPCC	-0.0252233
42	lVMPFC	0.00419408
42	rAI	0.0706015
42	rDMPFC	0.0880196
42	rFEF	0.00236935
42	rIPL	0.0387899
42	rMFG	-0.0677223
43	lAI	0.0417597
43	lFEF	-0.0577385
43	lIPL	0.105124
43	lMFG	0.119638
43	lPCC	-0.121265
43	lVMPFC	-0.0489854
43	rAI	0.00422247
43	rDMPFC	-0.0550845
43	rFEF	0.0221783
43	rIPL	0.0161354
43	rMFG	-0.0259847
44	lAI	-0.0379666
44	lFEF	0.0166165
44	lIPL	-0.0560174
44	lMFG	0.0153159
44	lPCC	0.0625551
44	lVMPFC	-0.0430171
44	rAI	-0.0271251
44	rDMPFC	0.0217574
44	rFEF	0.197061
44	rIPL	-0.0715612
44	rMFG	-0.0776187
45	lAI	-0.167419
45	lFEF	-0.040732
45	lIPL	0.058881
45	lMFG	0.126687
45	lPCC	-0.153581
45	lVMPFC	0.193976
45	rAI	-0.0344268
45	rDMPFC	0.0136527
45	rFEF	-0.104472
45	rIPL	0.0708344
45	rMFG	0.0366003
46	lAI	-0.0916005
46	lFEF	0.00070916
46	lIPL	0.0722215
46	lMFG	0.0889287
46	lPCC	-0.150881
46	lVMPFC	-0.122802
46	rAI	-0.0451608
46	rDMPFC	0.129237
46	rFEF	0.0548067
46	rIPL	0.0895327
46	rMFG	-0.0249905
47	lAI	0.0122626
47	lFEF	-0.0305023
47	lIPL	0.0859474
47	lMFG	0.0982765
47	lPCC	0.0883485
47	lVMPFC	-0.1295
47	rAI	-0.123401
47	rDMPFC	-0.0498122
47	rFEF	0.0571928
47	rIPL	0.019127
47	rMFG	-0.0279391
48	lAI	0.189306
48	lFEF	-0.0997116
48	lIPL	0.00642531
48	lMFG	-0.0296702
48	lPCC	0.0729314
48	lVMPFC	-0.0664463
48	rAI	0.0725297
48	rDMPFC	-0.0330352
48	rFEF	0.0492256
48	rIPL	-0.0609827
48	rMFG	-0.100572
49	lAI	-0.0775936
49	lFEF	0.066943
49	lIPL	0.0410643
49	lMFG	0.0174606
49	lPCC	-0.00765476
49	lVMPFC	-0.011457
49	rAI	0.114246
49	rDMPFC	0.078467
49	rFEF	-0.0224392
49	rIPL	-0.153286
49	rMFG	-0.0457508
50	lAI	-0.137037
50	lFEF	-0.0145669
50	lIPL	0.0790439
50	lMFG	0.0759903
50	lPCC	0.00236742
50	lVMPFC	-0.0419929
50	rAI	0.097273
50	rDMPFC	-0.0561422
50	rFEF	0.0775616
50	rIPL	-0.0238984
50	rMFG	-0.0585994
51	lAI	0.0239437
51	lFEF	-0.0122929
51	lIPL	0.0537929
51	lMFG	-0.230101
51	lPCC	-0.00717998
51	lVMPFC	-0.0350794
51	rAI	0.0215225
51	rDMPFC	0.0629194
51	rFEF	0.046992
51	rIPL	-0.027525
51	rMFG	0.103008
52	lAI	-0.0819119
52	lFEF	0.0493822
52	lIPL	-0.0533578
52	lMFG	0.0890198
52	lPCC	-0.0924261
52	lVMPFC	0.135812
52	rAI	-0.0106938
52	rDMPFC	-0.0902925
52	rFEF	0.0447443
52	rIPL	0.0596231
52	rMFG	-0.0498993
53	lAI	-0.0810383
53	lFEF	0.0217941
53	lIPL	0.130753
53	lMFG	0.00109762
53	lPCC	0.103151
53	lVMPFC	-0.0359518
53	rAI	0.0403902
53	rDMPFC	0.073318
53	rFEF	-0.12961
53	rIPL	-0.103012
53	rMFG	-0.0208918
54	lAI	0.0294486
54	lFEF	-0.133772
54	lIPL	-0.0201773
54	lMFG	-0.0820548
54	lPCC	-0.0752048
54	lVMPFC	0.122699
54	rAI	-0.00589261
54	rDMPFC	0.046524
54	rFEF	0.14659
54	rIPL	-0.0058743
54	rMFG	-0.0222862
55	lAI	-0.0942666
55	lFEF	-0.174152
55	lIPL	-0.044053
55	lMFG	0.261463
55	lPCC	-0.071932
55	lVMPFC	0.165698
55	rAI	-0.0550683
55	rDMPFC	-0.0197674
55	rFEF	-0.0925102
55	rIPL	0.127938
55	rMFG	-0.00335051
56	lAI	-0.0545431
56	lFEF	-0.00420164
56	lIPL	0.11943
56	lMFG	0.0367394
56	lPCC	-0.0919926
56	lVMPFC	0.0807514
56	rAI	-0.0127432
56	rDMPFC	0.0626262
56	rFEF	-0.11617
56	rIPL	0.0124882
56	rMFG	-0.0323854
57	lAI	0.0504762
57	lFEF	-0.0692191
57	lIPL	-0.0621381
57	lMFG	0.00523137
57	lPCC	-0.0916539
57	lVMPFC	0.128096
57	rAI	0.0367796
57	rDMPFC	-0.02056
57	rFEF	0.0455479
57	rIPL	-0.0705265
57	rMFG	0.0479666
58	lAI	-0.0259822
58	lFEF	-0.0859682
58	lIPL	0.126689
58	lMFG	0.0576708
58	lPCC	0.0621899
58	lVMPFC	-0.0300257
58	rAI	-0.0354926
58	rDMPFC	-0.0984404
58	rFEF	-0.0858678
58	rIPL	0.111914
58	rMFG	0.00331238
59	lAI	-0.0570843
59	lFEF	-0.020959
59	lIPL	-0.15838
59	lMFG	-0.0731328
59	lPCC	0.0358395
59	lVMPFC	-0.0088812
59	rAI	-0.0232234
59	rDMPFC	0.211456
59	rFEF	0.0148157
59	rIPL	-0.0322865
59	rMFG	0.111836
60	lAI	-0.0530555
60	lFEF	-0.00817083
60	lIPL	0.1272
60	lMFG	-0.133825
60	lPCC	0.0388499
60	lVMPFC	0.08053
60	rAI	-0.0413273
60	rDMPFC	0.00921541
60	rFEF	-0.0104463
60	rIPL	-0.0447852
60	rMFG	0.0358157
61	lAI	0.094898
61	lFEF	0.114599
61	lIPL	0.0654117
61	lMFG	-0.039359
61	lPCC	-0.174612
61	lVMPFC	-0.0376305
61	rAI	0.050945
61	rDMPFC	-0.0448446
61	rFEF	0.185219
61	rIPL	-0.00798526
61	rMFG	-0.206642
62	lAI	0.2298
62	lFEF	-0.0383277
62	lIPL	0.0183645
62	lMFG	-0.0811044
62	lPCC	-0.178696
62	lVMPFC	-0.0519871
62	rAI	-0.128945
62	rDMPFC	0.153384
62	rFEF	0.0636972
62	rIPL	-0.0477715
62	rMFG	0.0615861
63	lAI	0.0553285
63	lFEF	0.0382926
63	lIPL	0.00781026
63	lMFG	0.0475744
63	lPCC	-0.032892
63	lVMPFC	0.0634671
63	rAI	-0.134428
63	rDMPFC	-0.0344451
63	rFEF	-0.105362
63	rIPL	0.120124
63	rMFG	-0.0254693
64	lAI	0.0378536
64	lFEF	-0.054403
64	lIPL	-0.035334
64	lMFG	0.0669291
64	lPCC	-0.0776139
64	lVMPFC	0.0454785
64	rAI	0.00295699
64	rDMPFC	-0.0108515
64	rFEF	-0.0373188
64	rIPL	0.0201065
64	rMFG	0.0421965
65	lAI	-0.0718389
65	lFEF	0.114886
65	lIPL	0.110102
65	lMFG	0.0285468
65	lPCC	0.0259501
65	lVMPFC	-0.082031
65	rAI	-0.132069
65	rDMPFC	-0.0152815
65	rFEF	-0.0586164
65	rIPL	-0.00965988
65	rMFG	0.0900119
66	lAI	-0.01094
66	lFEF	-0.00805611
66	lIPL	-0.186834
66	lMFG	-0.0792933
66	lPCC	-0.0681014
66	lVMPFC	0.147654
66	rAI	0.108326
66	rDMPFC	0.0455654
66	rFEF	0.178975
66	rIPL	-0.0716595
66	rMFG	-0.0556365
67	lAI	0.00858599
67	lFEF	0.0334357
67	lIPL	0.0211543
67	lMFG	0.0534357
67	lPCC	-0.140721
67	lVMPFC	0.0159307
67	rAI	-0.00945857
67	rDMPFC	-0.0278198
67	rFEF	0.0268022
67	rIPL	0.0212223
67	rMFG	-0.00256756
68	lAI	0.021223
68	lFEF	-0.0513274
68	lIPL	0.0736992
68	lMFG	-0.0700959
68	lPCC	-0.0505694
68	lVMPFC	-0.0329689
68	rAI	-0.0941285
68	rDMPFC	0.0977497
68	rFEF	0.0444193
68	rIPL	0.0665036
68	rMFG	-0.00450468
69	lAI	0.0149755
69	lFEF	0.0544153
69	lIPL	-0.0922599
69	lMFG	0.052813
69	lPCC	0.107689
69	lVMPFC	-0.00214758
69	rAI	-0.0195773
69	rDMPFC	-0.135627
69	rFEF	0.0587134
69	rIPL	-0.0905891
69	rMFG	0.0515938
70	lAI	-0.0204158
70	lFEF	0.0139942
70	lIPL	0.175038
70	lMFG	0.150185
70	lPCC	-0.0486659
70	lVMPFC	-0.193635
70	rAI	0.0127684
70	rDMPFC	-0.0151045
70	rFEF	-0.112926
70	rIPL	0.00166846
70	rMFG	0.0370932
71	lAI	-0.00384768
71	lFEF	-0.0179633
71	lIPL	0.109245
71	lMFG	-0.121225
71	lPCC	-0.00241141
71	lVMPFC	0.02439
71	rAI	0.0448857
71	rDMPFC	0.0132029
71	rFEF	0.0697186
71	rIPL	-0.0713039
71	rMFG	-0.0446906
72	lAI	-0.0601268
72	lFEF	-0.0250606
72	lIPL	0.0429179
72	lMFG	0.114271
72	lPCC	-0.154967
72	lVMPFC	-0.0619523
72	rAI	-0.0224796
72	rDMPFC	0.0631237
72	rFEF	-0.0106448
72	rIPL	0.0943274
72	rMFG	0.0205908
73	lAI	0.0118794
73	lFEF	-0.0207845
73	lIPL	-0.0188543
73	lMFG	-0.00627475
73	lPCC	-0.0109902
73	lVMPFC	-0.0260386
73	rAI	-0.029223
73	rDMPFC	-0.020102
73	rFEF	0.149859
73	rIPL	-0.0203452
73	rMFG	-0.00912644
74	lAI	-0.0337842
74	lFEF	-0.121774
74	lIPL	0.0796693
74	lMFG	-0.0264751
74	lPCC	-0.0629787
74	lVMPFC	0.0185498
74	rAI	0.0767791
74	rDMPFC	0.151488
74	rFEF	0.0198411
74	rIPL	-0.0528634
74	rMFG	-0.0484519
75	lAI	-0.183127
75	lFEF	0.0908786
75	lIPL	-0.00543367
75	lMFG	0.148277
75	lPCC	0.0219989
75	lVMPFC	-0.0522241
75	rAI	-0.0563501
75	rDMPFC	0.124196
75	rFEF	-0.0213829
75	rIPL	-0.0144429
75	rMFG	-0.0523902
76	lAI	-0.00379781
76	lFEF	0.147543
76	lIPL	-0.0287198
76	lMFG	-0.0259213
76	lPCC	-0.0687566
76	lVMPFC	-0.0485545
76	rAI	-0.00436495
76	rDMPFC	0.0736207
76	rFEF	-0.154341
76	rIPL	0.122612
76	rMFG	-0.00931932
77	lAI	-0.118071
77	lFEF	-0.013737
77	lIPL	0.00485966
77	lMFG	0.0699637
77	lPCC	-0.00460594
77	lVMPFC	0.102438
77	rAI	-0.0923161
77	rDMPFC	0.174608
77	rFEF	-0.0350363
77	rIPL	0.0318105
77	rMFG	-0.119914
78	lAI	-0.0983756
78	lFEF	0.00227601
78	lIPL	0.0321135
78	lMFG	0.0793121
78	lPCC	-0.0762779
78	lVMPFC	0.0358671
78	rAI	0.158516
78	rDMPFC	0.0525273
78	rFEF	-0.145752
78	rIPL	-0.0418955
78	rMFG	0.00168951
79	lAI	0.0105478
79	lFEF	0.0409732
79	lIPL	-0.0027352
79	lMFG	0.0337808
79	lPCC	-0.053714
79	lVMPFC	-0.00983262
79	rAI	0.113561
79	rDMPFC	-0.0622704
79	rFEF	0.0618789
79	rIPL	-0.115201
79	rMFG	-0.0169876
80	lAI	-0.0581235
80	lFEF	0.214347
80	lIPL	-0.127532
80	lMFG	0.0317358
80	lPCC	-0.0541441
80	lVMPFC	0.0962984
80	rAI	-0.111461
80	rDMPFC	-0.0655913
80	rFEF	-0.00579156
80	rIPL	0.213259
80	rMFG	-0.132997
81	lAI	-0.0161969
81	lFEF	0.0100635
81	lIPL	0.0620358
81	lMFG	0.00591857
81	lPCC	-0.12334
81	lVMPFC	0.0218111
81	rAI	-0.217287
81	rDMPFC	-0.00793332
81	rFEF	0.188241
81	rIPL	0.167284
81	rMFG	-0.0905961
82	lAI	0.11475
82	lFEF	0.111004
82	lIPL	0.0561567
82	lMFG	-0.0465076
82	lPCC	-0.0792084
82	lVMPFC	0.089346
82	rAI	0.134368
82	rDMPFC	-0.207582
82	rFEF	-0.227348
82	rIPL	-0.00803567
82	rMFG	0.0630576
83	lAI	0.0596406
83	lFEF	-0.0428693
83	lIPL	-0.0542114
83	lMFG	0.163318
83	lPCC	0.0764644
83	lVMPFC	-0.158891
83	rAI	-0.075751
83	rDMPFC	0.0160052
83	rFEF	-0.075293
83	rIPL	0.047529
83	rMFG	0.0440587
84	lAI	0.0389006
84	lFEF	-0.0312141
84	lIPL	0.0680705
84	lMFG	-0.0566279
84	lPCC	-0.0526281
84	lVMPFC	-0.048839
84	rAI	-0.00981488
84	rDMPFC	0.0883085
84	rFEF	-0.0897074
84	rIPL	0.0188824
84	rMFG	0.0746694
85	lAI	-0.0862698
85	lFEF	0.0207549
85	lIPL	0.0802773
85	lMFG	-0.00417631
85	lPCC	-0.073856
85	lVMPFC	-0.01391
85	rAI	-0.0828661
85	rDMPFC	-0.0463263
85	rFEF	0.0234766
85	rIPL	0.0517267
85	rMFG	0.131169
86	lAI	0.0344951
86	lFEF	-0.104559
86	lIPL	0.0620486
86	lMFG	0.00984096
86	lPCC	0.0479135
86	lVMPFC	-0.113319
86	rAI	0.0960196
86	rDMPFC	0.0231456
86	rFEF	-0.00799854
86	rIPL	-0.0105277
86	rMFG	-0.0370588
87	lAI	0.0619976
87	lFEF	0.0219072
87	lIPL	0.199154
87	lMFG	-0.0103306
87	lPCC	-0.0168562
87	lVMPFC	0.0344422
87	rAI	-0.122242
87	rDMPFC	-0.0245789
87	rFEF	-0.132935
87	rIPL	-0.0552487
87	rMFG	0.0446903
88	lAI	-0.0288247
88	lFEF	-0.0254431
88	lIPL	0.0103285
88	lMFG	-0.220642
88	lPCC	0.0127378
88	lVMPFC	-0.0248963
88	rAI	0.153424
88	rDMPFC	0.0625071
88	rFEF	-0.0110972
88	rIPL	-0.0189888
88	rMFG	0.0908946
89	lAI	0.0799865
89	lFEF	-0.0273739
89	lIPL	0.00973892
89	lMFG	0.00124015
89	lPCC	-0.128637
89	lVMPFC	0.117527
89	rAI	-0.0508394
89	rDMPFC	-0.0433745
89	rFEF	-0.0638187
89	rIPL	0.0617739
89	rMFG	0.0437774
90	lAI	0.0634771
90	lFEF	0.111472
90	lIPL	0.30369
90	lMFG	-0.189014
90	lPCC	-0.0746207
90	lVMPFC	0.0122459
90	rAI	-0.0569118
90	rDMPFC	-0.12867
90	rFEF	0.00208573
90	rIPL	-0.0309972
90	rMFG	-0.0127576
91	lAI	-0.0448792
91	lFEF	0.0304064
91	lIPL	-0.051961
91	lMFG	0.105164
91	lPCC	-0.0518525
91	lVMPFC	-0.0168161
91	rAI	0.00095738
91	rDMPFC	0.0189645
91	rFEF	0.0947549
91	rIPL	-0.12788
91	rMFG	0.043142
92	lAI	0.114085
92	lFEF	-0.0555408
92	lIPL	-0.0987424
92	lMFG	-0.0306206
92	lPCC	0.0586272
92	lVMPFC	-0.0855008
92	rAI	0.104645
92	rDMPFC	-0.00572694
92	rFEF	0.124133
92	rIPL	-0.0240281
92	rMFG	-0.10133
93	lAI	0.0991234
93	lFEF	-0.0492043
93	lIPL	0.0324977
93	lMFG	-0.0979013
93	lPCC	0.0508184
93	lVMPFC	-0.063168
93	rAI	0.00528172
93	rDMPFC	0.0312075
93	rFEF	-0.0828021
93	rIPL	-0.0281725
93	rMFG	0.102319
94	lAI	-0.109467
94	lFEF	0.0332504
94	lIPL	0.241455
94	lMFG	0.178198
94	lPCC	-0.0399997
94	lVMPFC	-0.0539589
94	rAI	-0.048327
94	rDMPFC	-0.0290734
94	rFEF	-0.191771
94	rIPL	0.0379199
94	rMFG	-0.0182262
95	lAI	-0.0247546
95	lFEF	-0.0105184
95	lIPL	0.0857343
95	lMFG	-0.0530463
95	lPCC	-0.00588904
95	lVMPFC	-0.00028353
95	rAI	-0.0304641
95	rDMPFC	-0.0102814
95	rFEF	-0.14406
95	rIPL	0.0139446
95	rMFG	0.179618
96	lAI	0.0814057
96	lFEF	0.0119158
96	lIPL	-0.0536471
96	lMFG	-0.0362711
96	lPCC	-0.180418
96	lVMPFC	0.0796603
96	rAI	0.0943528
96	rDMPFC	0.0299227
96	rFEF	0.00115533
96	rIPL	-0.107676
96	rMFG	0.0795993
97	lAI	0.00497655
97	lFEF	-0.0845561
97	lIPL	0.101908
97	lMFG	0.015599
97	lPCC	-0.00441182
97	lVMPFC	-0.0115556
97	rAI	-0.0897776
97	rDMPFC	-0.0547572
97	rFEF	0.159805
97	rIPL	0.0385453
97	rMFG	-0.0757759
98	lAI	0.0623454
98	lFEF	-0.111672
98	lIPL	0.133235
98	lMFG	0.13364
98	lPCC	-0.0560594
98	lVMPFC	-0.0783935
98	rAI	-0.0826871
98	rDMPFC	-0.111501
98	rFEF	0.0799929
98	rIPL	0.0222373
98	rMFG	0.00886173
99	lAI	0.0657738
99	lFEF	-0.0525432
99	lIPL	-0.085391
99	lMFG	-0.0843301
99	lPCC	0.0915656
99	lVMPFC	-0.168592
99	rAI	0.0360115
99	rDMPFC	0.109903
99	rFEF	0.243789
99	rIPL	-0.0653519
99	rMFG	-0.0908343
100	lAI	0.00190721
100	lFEF	0.0631912
100	lIPL	0.0784013
100	lMFG	0.000615548
100	lPCC	-0.0435716
100	lVMPFC	0.0232688
100	rAI	0.0632116
100	rDMPFC	0.00619365
100	rFEF	-0.0992234
100	rIPL	0.047755
100	rMFG	-0.141749
101	lAI	0.100889
101	lFEF	-0.13498
101	lIPL	0.0549829
101	lMFG	-0.0239288
101	lPCC	0.041721
101	lVMPFC	0.042438
101	rAI	0.104325
101	rDMPFC	0.0347707
101	rFEF	-0.163539
101	rIPL	-0.03692
101	rMFG	-0.0197585
102	lAI	0.0882248
102	lFEF	-0.0616584
102	lIPL	-0.151995
102	lMFG	-0.0345825
102	lPCC	0.0473289
102	lVMPFC	-0.0593615
102	rAI	0.0257688
102	rDMPFC	0.146154
102	rFEF	0.0126123
102	rIPL	-0.0264548
102	rMFG	0.0139637
103	lAI	0.134796
103	lFEF	0.109609
103	lIPL	-0.0178422
103	lMFG	-0.150042
103	lPCC	0.0272666
103	lVMPFC	0.0324704
103	rAI	-0.0276758
103	rDMPFC	-0.174027
103	rFEF	-0.0471657
103	rIPL	-0.176796
103	rMFG	0.289407
104	lAI	-0.031795
104	lFEF	-0.114267
104	lIPL	0.0517736
104	lMFG	0.033322
104	lPCC	0.180241
104	lVMPFC	-0.0407752
104	rAI	-0.032051
104	rDMPFC	-0.0594238
104	rFEF	-0.0783068
104	rIPL	0.0450145
104	rMFG	0.0462668
105	lAI	-0.0940503
105	lFEF	-0.0291942
105	lIPL	0.00196465
105	lMFG	0.0286368
105	lPCC	-0.0192688
105	lVMPFC	0.0494924
105	rAI	0.0156421
105	rDMPFC	0.160235
105	rFEF	-0.000550706
105	rIPL	-0.0885009
105	rMFG	-0.0244057
106	lAI	0.0799071
106	lFEF	-0.0289555
106	lIPL	0.016696
106	lMFG	-0.0729839
106	lPCC	0.0961413
106	lVMPFC	-0.0690385
106	rAI	-0.0629095
106	rDMPFC	0.0472368
106	rFEF	0.0793788
106	rIPL	-0.038964
106	rMFG	-0.0465086
107	lAI	0.0178971
107	lFEF	-0.250424
107	lIPL	0.00267498
107	lMFG	0.068407
107	lPCC	-0.0375386
107	lVMPFC	-0.0772681
107	rAI	0.0940291
107	rDMPFC	0.236944
107	rFEF	0.0376004
107	rIPL	-0.0986969
107	rMFG	0.00637473
108	lAI	-0.0172564
108	lFEF	0.0909608
108	lIPL	0.00328326
108	lMFG	0.0475771
108	lPCC	0.0340966
108	lVMPFC	-0.0234016
108	rAI	0.0142482
108	rDMPFC	0.0758855
108	rFEF	-0.232859
108	rIPL	0.0323285
108	rMFG	-0.024863
109	lAI	-0.0268323
109	lFEF	-0.130298
109	lIPL	-0.0127004
109	lMFG	0.0131866
109	lPCC	0.0488368
109	lVMPFC	0.0644774
109	rAI	-0.0921795
109	rDMPFC	0.0895624
109	rFEF	0.00698299
109	rIPL	0.0159167
109	rMFG	0.0230469
110	lAI	-0.0318243
110	lFEF	0.0743673
110	lIPL	-0.00395601
110	lMFG	-0.149162
110	lPCC	0.197648
110	lVMPFC	-0.105667
110	rAI	-0.0319599
110	rDMPFC	0.0503645
110	rFEF	-0.0357572
110	rIPL	0.00652786
110	rMFG	0.0294183
111	lAI	0.110592
111	lFEF	0.117408
111	lIPL	0.122646
111	lMFG	0.02885
111	lPCC	-0.136545
111	lVMPFC	-0.0471944
111	rAI	-0.146892
111	rDMPFC	-0.119804
111	rFEF	0.0011388
111	rIPL	0.146572
111	rMFG	-0.0767703
112	lAI	0.0211841
112	lFEF	0.0312252
112	lIPL	0.200771
112	lMFG	0.0941025
112	lPCC	0.0266153
112	lVMPFC	-0.191694
112	rAI	-0.0767366
112	rDMPFC	0.0471476
112	rFEF	-0.0522067
112	rIPL	-0.066925
112	rMFG	-0.0334835
113	lAI	-0.137958
113	lFEF	-0.0973043
113	lIPL	0.19803
113	lMFG	-0.0671207
113	lPCC	-0.106718
113	lVMPFC	0.278409
113	rAI	0.0798438
113	rDMPFC	-0.0715899
113	rFEF	-0.136897
113	rIPL	-0.0362504
113	rMFG	0.0975568
114	lAI	0.0711687
114	lFEF	-0.0804458
114	lIPL	0.211292
114	lMFG	0.0225788
114	lPCC	-0.0620675
114	lVMPFC	-0.0221355
114	rAI	-0.0706555
114	rDMPFC	0.0843356
114	rFEF	-0.0145366
114	rIPL	-0.108107
114	rMFG	-0.0314276
115	lAI	0.023182
115	lFEF	-0.14035
115	lIPL	0.120431
115	lMFG	-0.110081
115	lPCC	-0.0165047
115	lVMPFC	0.0419154
115	rAI	-0.0659859
115	rDMPFC	-0.000707331
115	rFEF	0.0723623
115	rIPL	0.0357409
115	rMFG	0.0399974
116	lAI	-0.455942
116	lFEF	-0.0825385
116	lIPL	-0.0899173
116	lMFG	0.357463
116	lPCC	-0.0228521
116	lVMPFC	0.0516878
116	rAI	0.118574
116	rDMPFC	-0.0187437
116	rFEF	0.0680954
116	rIPL	-0.00666431
116	rMFG	0.0808377
117	lAI	0.0143351
117	lFEF	-0.140544
117	lIPL	0.0760079
117	lMFG	0.0524498
117	lPCC	-0.055149
117	lVMPFC	0.126338
117	rAI	0.000336431
117	rDMPFC	0.0438951
117	rFEF	-0.0664709
117	rIPL	-0.0525413
117	rMFG	0.00134219
118	lAI	0.0397385
118	lFEF	0.0621582
118	lIPL	0.0322981
118	lMFG	0.0540917
118	lPCC	-0.0657579
118	lVMPFC	0.0743642
118	rAI	-0.116281
118	rDMPFC	-0.0420784
118	rFEF	-0.0176581
118	rIPL	-0.031652
118	rMFG	0.0107763
119	lAI	-0.00176734
119	lFEF	0.032036
119	lIPL	0.167443
119	lMFG	-0.0706665
119	lPCC	0.121239
119	lVMPFC	-0.0694957
119	rAI	0.00724487
119	rDMPFC	0.0219223
119	rFEF	-0.00277621
119	rIPL	-0.170628
119	rMFG	-0.0345513
120	lAI	-0.0371814
120	lFEF	-0.00517284
120	lIPL	0.1481
120	lMFG	-0.0767833
120	lPCC	-0.268952
120	lVMPFC	0.0682124
120	rAI	0.0922523
120	rDMPFC	0.0570221
120	rFEF	0.0585389
120	rIPL	-0.016951
120	rMFG	-0.0190857
121	lAI	-0.00105149
121	lFEF	0.171831
121	lIPL	-0.0550927
121	lMFG	-0.0839826
121	lPCC	0.0709344
121	lVMPFC	-0.105987
121	rAI	0.0332568
121	rDMPFC	0.0527401
121	rFEF	-0.0761181
121	rIPL	-0.0484853
121	rMFG	0.0419553
122	lAI	-0.0547396
122	lFEF	0.0897296
122	lIPL	0.00736073
122	lMFG	0.0790213
122	lPCC	-0.00104049
122	lVMPFC	0.0621602
122	rAI	0.0224064
122	rDMPFC	-0.0490756
122	rFEF	-0.0787842
122	rIPL	-0.0545541
122	rMFG	-0.0224843
123	lAI	-0.0136931
123	lFEF	0.0460699
123	lIPL	-0.0471084
123	lMFG	0.0259282
123	lPCC	0.0523874
123	lVMPFC	-0.0473069
123	rAI	-0.0106156
123	rDMPFC	0.0468911
123	rFEF	-0.0217835
123	rIPL	-0.0267687
123	rMFG	-0.00400034
124	lAI	0.07311
124	lFEF	-0.0118481
124	lIPL	-0.00245463
124	lMFG	0.0424114
124	lPCC	-0.0060262
124	lVMPFC	0.0845574
124	rAI	0.0120817
124	rDMPFC	-0.026267
124	rFEF	-0.0795663
124	rIPL	-0.0385119
124	rMFG	-0.0474863
125	lAI	-0.135106
125	lFEF	-0.0188077
125	lIPL	0.0258981
125	lMFG	0.00637904
125	lPCC	-0.0704045
125	lVMPFC	0.0568852
125	rAI	0.0975534
125	rDMPFC	0.0641501
125	rFEF	-0.057116
125	rIPL	-0.156767
125	rMFG	0.187335
126	lAI	0.112952
126	lFEF	-0.0835883
126	lIPL	-0.213994
126	lMFG	0.0908243
126	lPCC	0.0879373
126	lVMPFC	-0.0370008
126	rAI	-0.012614
126	rDMPFC	-0.0157552
126	rFEF	0.127644
126	rIPL	0.123728
126	rMFG	-0.180134
127	lAI	0.104216
127	lFEF	-0.0322484
127	lIPL	0.0292305
127	lMFG	0.122055
127	lPCC	-0.0119021
127	lVMPFC	-0.0682217
127	rAI	-0.00372506
127	rDMPFC	0.0764285
127	rFEF	-0.0867922
127	rIPL	-0.0863401
127	rMFG	-0.0426994
128	lAI	0.085693
128	lFEF	0.174618
128	lIPL	-0.087916
128	lMFG	0.000465182
128	lPCC	-0.0144927
128	lVMPFC	0.15138
128	rAI	-0.276262
128	rDMPFC	0.0855154
128	rFEF	-0.109981
128	rIPL	0.00376408
128	rMFG	-0.0127842
129	lAI	0.098629
129	lFEF	0.154558
129	lIPL	-0.0920005
129	lMFG	0.0559028
129	lPCC	0.0126518
129	lVMPFC	-0.00803563
129	rAI	0.045046
129	rDMPFC	-0.0359919
129	rFEF	-0.098086
129	rIPL	-0.0861356
129	rMFG	-0.0465378
130	lAI	-0.0525322
130	lFEF	-0.0868687
130	lIPL	0.077193
130	lMFG	-0.00874063
130	lPCC	-0.0104924
130	lVMPFC	0.00235315
130	rAI	0.0624934
130	rDMPFC	-0.033411
130	rFEF	0.0898259
130	rIPL	0.0108418
130	rMFG	-0.0506623
131	lAI	0.0808775
131	lFEF	-0.0715108
131	lIPL	0.0973759
131	lMFG	-0.00576201
131	lPCC	-0.14242
131	lVMPFC	-0.0273527
131	rAI	0.0881229
131	rDMPFC	-0.0396479
131	rFEF	0.0151038
131	rIPL	0.106176
131	rMFG	-0.100963
132	lAI	0.118316
132	lFEF	-0.0130816
132	lIPL	-0.11029
132	lMFG	0.0241318
132	lPCC	0.0243627
132	lVMPFC	-0.0104861
132	rAI	-0.0288668
132	rDMPFC	0.0175108
132	rFEF	0.0118236
132	rIPL	-0.00539442
132	rMFG	-0.0280258
133	lAI	0.0835114
133	lFEF	-0.0668976
133	lIPL	0.0690399
133	lMFG	-0.103989
133	lPCC	-0.00632217
133	lVMPFC	0.0348354
133	rAI	0.00831506
133	rDMPFC	0.0925042
133	rFEF	-0.128515
133	rIPL	0.0242699
133	rMFG	-0.00675249
134	lAI	-0.10026
134	lFEF	0.104002
134	lIPL	0.0163545
134	lMFG	0.0570164
134	lPCC	0.00384111
134	lVMPFC	-0.00728841
134	rAI	0.106525
134	rDMPFC	-0.0252484
134	rFEF	-0.206693
134	rIPL	0.0122176
134	rMFG	0.039533
135	lAI	-0.0295373
135	lFEF	0.121812
135	lIPL	-0.129055
135	lMFG	0.0261042
135	lPCC	0.165655
135	lVMPFC	-0.27738
135	rAI	0.0367318
135	rDMPFC	-0.0686994
135	rFEF	0.0445855
135	rIPL	-0.0260278
135	rMFG	0.135811
136	lAI	0.0589113
136	lFEF	0.038057
136	lIPL	-0.0561017
136	lMFG	0.0609533
136	lPCC	-0.00123767
136	lVMPFC	-0.0245609
136	rAI	0.0881817
136	rDMPFC	-0.0707845
136	rFEF	-0.106251
136	rIPL	-0.00255941
136	rMFG	0.0153915
137	lAI	-0.0812385
137	lFEF	-0.0285134
137	lIPL	-0.132869
137	lMFG	0.0502435
137	lPCC	-0.0857501
137	lVMPFC	0.155235
137	rAI	0.0393066
137	rDMPFC	-0.0232216
137	rFEF	0.0412699
137	rIPL	0.00500573
137	rMFG	0.060532
138	lAI	0.0440908
138	lFEF	0.0333121
138	lIPL	-0.0664929
138	lMFG	-0.0205656
138	lPCC	0.0192121
138	lVMPFC	-0.0105445
138	rAI	0.207137
138	rDMPFC	-0.0912892
138	rFEF	-0.0545623
138	rIPL	-0.00823795
138	rMFG	-0.0520594
139	lAI	0.0137164
139	lFEF	0.0279096
139	lIPL	-0.0114872
139	lMFG	-0.039095
139	lPCC	-0.0308706
139	lVMPFC	-0.0368013
139	rAI	0.129853
139	rDMPFC	-0.0469077
139	rFEF	0.000329363
139	rIPL	-0.00924853
139	rMFG	0.00260165
140	lAI	-0.187356
140	lFEF	0.290202
140	lIPL	-0.0526998
140	lMFG	0.01642
140	lPCC	-0.0387611
140	lVMPFC	-0.00592354
140	rAI	-0.0241498
140	rDMPFC	0.17549
140	rFEF	-0.111125
140	rIPL	0.136679
140	rMFG	-0.198775
141	lAI	-0.00371479
141	lFEF	0.198007
141	lIPL	-0.0712416
141	lMFG	0.0258335
141	lPCC	0.0285129
141	lVMPFC	0.0944531
141	rAI	0.0098856
141	rDMPFC	-0.0712474
141	rFEF	-0.10522
141	rIPL	-0.0387137
141	rMFG	-0.0665548
142	lAI	0.0942726
142	lFEF	-0.0526716
142	lIPL	-0.110359
142	lMFG	-0.202691
142	lPCC	0.0220626
142	lVMPFC	0.126433
142	rAI	0.160134
142	rDMPFC	0.0289982
142	rFEF	-0.0024613
142	rIPL	0.0212192
142	rMFG	-0.0849366
143	lAI	0.0548299
143	lFEF	-0.00422239
143	lIPL	-0.0186808
143	lMFG	-0.0396006
143	lPCC	-0.157075
143	lVMPFC	0.066774
143	rAI	-0.024036
143	rDMPFC	0.00945427
143	rFEF	0.0432754
143	rIPL	0.127576
143	rMFG	-0.0582945
144	lAI	-0.0772685
144	lFEF	0.170083
144	lIPL	-0.169718
144	lMFG	-0.0154058
144	lPCC	0.0444754
144	lVMPFC	-0.0187671
144	rAI	0.125257
144	rDMPFC	0.0178671
144	rFEF	-0.0813865
144	rIPL	0.0857381
144	rMFG	-0.0808742
145	lAI	0.0827941
145	lFEF	-0.138631
145	lIPL	-0.0952389
145	lMFG	0.0771487
145	lPCC	0.16025
145	lVMPFC	-0.0616794
145	rAI	-0.0391739
145	rDMPFC	0.0667762
145	rFEF	-0.0371617
145	rIPL	-0.0672489
145	rMFG	0.0521646
146	lAI	0.00633639
146	lFEF	0.0185965
146	lIPL	0.112255
146	lMFG	-0.0575901
146	lPCC	-0.109173
146	lVMPFC	0.0923245
146	rAI	-0.193901
146	rDMPFC	0.139233
146	rFEF	-0.0623906
146	rIPL	-0.0162231
146	rMFG	0.0705329
147	lAI	-0.122105
147	lFEF	0.101349
147	lIPL	0.033084
147	lMFG	0.117397
147	lPCC	0.005615
147	lVMPFC	0.0403185
147	rAI	0.130782
147	rDMPFC	-0.120114
147	rFEF	-0.0842916
147	rIPL	-0.0432617
147	rMFG	-0.0587727
148	lAI	-0.112685
148	lFEF	0.135131
148	lIPL	-0.00561163
148	lMFG	-0.0136712
148	lPCC	-0.0333607
148	lVMPFC	0.207309
148	rAI	-0.0490889
148	rDMPFC	0.0640353
148	rFEF	-0.119469
148	rIPL	-0.034502
148	rMFG	-0.0380866
149	lAI	-0.0639129
149	lFEF	0.0463958
149	lIPL	0.058045
149	lMFG	-0.0661819
149	lPCC	-0.0317221
149	lVMPFC	0.206851
149	rAI	0.0128838
149	rDMPFC	0.0221695
149	rFEF	-0.0855351
149	rIPL	-0.0783173
149	rMFG	-0.0206759
150	lAI	-0.119438
150	lFEF	0.099751
150	lIPL	-0.0253861
150	lMFG	-0.144606
150	lPCC	0.0359439
150	lVMPFC	-0.167412
150	rAI	0.0765136
150	rDMPFC	-0.103736
150	rFEF	0.174894
150	rIPL	-0.0635189
150	rMFG	0.236995
151	lAI	0.0255477
151	lFEF	-0.00329404
151	lIPL	0.0060674
151	lMFG	-0.089382
151	lPCC	0.0345762
151	lVMPFC	0.0397032
151	rAI	0.0747002
151	rDMPFC	-0.0679769
151	rFEF	0.0273366
151	rIPL	0.098265
151	rMFG	-0.145543
152	lAI	-0.244646
152	lFEF	-0.0305533
152	lIPL	0.0482828
152	lMFG	0.131887
152	lPCC	0.112817
152	lVMPFC	-0.119713
152	rAI	-0.0331629
152	rDMPFC	0.02586
152	rFEF	0.0186658
152	rIPL	-0.0211126
152	rMFG	0.111675
153	lAI	-0.194983
153	lFEF	0.0081292
153	lIPL	0.184616
153	lMFG	-0.0164041
153	lPCC	0.0271906
153	lVMPFC	0.0188761
153	rAI	0.0650899
153	rDMPFC	0.0280019
153	rFEF	-0.0158035
153	rIPL	-0.0711507
153	rMFG	-0.0335632
154	lAI	0.0325761
154	lFEF	0.0609056
154	lIPL	0.0610079
154	lMFG	-0.154185
154	lPCC	0.0338631
154	lVMPFC	-0.115673
154	rAI	0.148605
154	rDMPFC	-0.0317572
154	rFEF	-0.0214673
154	rIPL	-0.0323792
154	rMFG	0.0185045
155	lAI	-0.0299132
155	lFEF	-0.025073
155	lIPL	0.126291
155	lMFG	-0.145696
155	lPCC	-0.0528223
155	lVMPFC	0.0686353
155	rAI	-0.121555
155	rDMPFC	0.208545
155	rFEF	-0.0363294
155	rIPL	-0.00540578
155	rMFG	0.0133238
156	lAI	0.0545394
156	lFEF	0.0763346
156	lIPL	0.0295244
156	lMFG	0.0767016
156	lPCC	0.00151056
156	lVMPFC	-0.0467734
156	rAI	-0.102687
156	rDMPFC	0.0269652
156	rFEF	0.00261418
156	rIPL	-0.106856
156	rMFG	-0.0118737
157	lAI	0.0676622
157	lFEF	0.013914
157	lIPL	-0.0199875
157	lMFG	-0.118993
157	lPCC	-0.0665936
157	lVMPFC	0.0359003
157	rAI	-0.0356528
157	rDMPFC	0.107978
157	rFEF	-0.0796936
157	rIPL	0.0501254
157	rMFG	0.0453401
158	lAI	-0.0674993
158	lFEF	-0.00240023
158	lIPL	0.0111738
158	lMFG	-0.121804
158	lPCC	-0.0431164
158	lVMPFC	-0.01853
158	rAI	0.139773
158	rDMPFC	0.0416822
158	rFEF	-0.0128387
158	rIPL	-0.0566126
158	rMFG	0.130172
159	lAI	-0.00301695
159	lFEF	-0.0363376
159	lIPL	0.0776263
159	lMFG	0.106709
159	lPCC	0.00632973
159	lVMPFC	-0.0479896
159	rAI	-0.0678066
159	rDMPFC	-0.0455089
159	rFEF	-0.0113956
159	rIPL	-0.036762
159	rMFG	0.0581525
160	lAI	0.00441541
160	lFEF	0.0408458
160	lIPL	-0.0460664
160	lMFG	-0.019738
160	lPCC	-0.0868435
160	lVMPFC	-0.0409791
160	rAI	0.18734
160	rDMPFC	0.0144347
160	rFEF	-0.0650557
160	rIPL	0.0359195
160	rMFG	-0.0242731
161	lAI	0.21776
161	lFEF	-0.195333
161	lIPL	0.0511992
161	lMFG	0.116398
161	lPCC	-0.133541
161	lVMPFC	0.144765
161	rAI	-0.19001
161	rDMPFC	0.00931876
161	rFEF	0.0480391
161	rIPL	-0.0682216
161	rMFG	-0.000373307
162	lAI	0.199231
162	lFEF	0.236152
162	lIPL	-0.133484
162	lMFG	-0.0708678
162	lPCC	-0.0436658
162	lVMPFC	-0.0592742
162	rAI	0.00908538
162	rDMPFC	-0.114569
162	rFEF	0.0472967
162	rIPL	0.0680238
162	rMFG	-0.137928
163	lAI	0.0363767
163	lFEF	-0.0661217
163	lIPL	0.0275744
163	lMFG	0.0672821
163	lPCC	0.0240064
163	lVMPFC	-0.0795026
163	rAI	-0.0610297
163	rDMPFC	0.056714
163	rFEF	0.019553
163	rIPL	-0.0360577
163	rMFG	0.0112052
164	lAI	-0.0405
164	lFEF	-0.19047
164	lIPL	0.0821322
164	lMFG	0.134859
164	lPCC	-0.00581896
164	lVMPFC	0.00845046
164	rAI	0.0253471
164	rDMPFC	-0.00527969
164	rFEF	0.0222506
164	rIPL	0.0852291
164	rMFG	-0.1162
165	lAI	0.0439763
165	lFEF	0.072525
165	lIPL	-0.0886099
165	lMFG	-0.00375409
165	lPCC	-0.0470758
165	lVMPFC	0.0489092
165	rAI	-0.0412343
165	rDMPFC	0.133577
165	rFEF	-0.0866309
165	rIPL	0.0517695
165	rMFG	-0.0834516
166	lAI	0.0459265
166	lFEF	-0.174281
166	lIPL	0.0345127
166	lMFG	-0.18399
166	lPCC	0.142475
166	lVMPFC	0.099715
166	rAI	-0.0677861
166	rDMPFC	-0.0594168
166	rFEF	0.106412
166	rIPL	-0.112656
166	rMFG	0.169089
167	lAI	0.000396922
167	lFEF	-0.128856
167	lIPL	0.0570655
167	lMFG	0.0613249
167	lPCC	0.0347444
167	lVMPFC	-0.03572
167	rAI	0.0766176
167	rDMPFC	-0.0548802
167	rFEF	0.0349189
167	rIPL	0.001037
167	rMFG	-0.046649
168	lAI	-0.0654076
168	lFEF	-0.119206
168	lIPL	0.0329883
168	lMFG	0.0333334
168	lPCC	0.0639376
168	lVMPFC	0.0689731
168	rAI	-0.207743
168	rDMPFC	0.195288
168	rFEF	0.0181232
168	rIPL	-0.0318408
168	rMFG	0.0115536
169	lAI	0.0393458
169	lFEF	0.181723
169	lIPL	-0.0575028
169	lMFG	-0.145364
169	lPCC	-0.0416462
169	lVMPFC	0.148957
169	rAI	0.123476
169	rDMPFC	-0.0248312
169	rFEF	-0.0157458
169	rIPL	-0.108918
169	rMFG	-0.099494
170	lAI	-0.085754
170	lFEF	0.229379
170	lIPL	-0.058182
170	lMFG	0.0258699
170	lPCC	-0.0603788
170	lVMPFC	-0.0980171
170	rAI	0.036591
170	rDMPFC	-0.0509629
170	rFEF	-0.0332561
170	rIPL	0.0145891
170	rMFG	0.0801222
171	lAI	0.0792496
171	lFEF	0.0720031
171	lIPL	0.124135
171	lMFG	-0.128762
171	lPCC	-0.0361309
171	lVMPFC	0.0628758
171	rAI	-0.117643
171	rDMPFC	-0.0348199
171	rFEF	-0.0188823
171	rIPL	0.0147541
171	rMFG	-0.0167794
172	lAI	0.00243763
172	lFEF	0.0234047
172	lIPL	-0.0477973
172	lMFG	-0.0607779
172	lPCC	0.0314595
172	lVMPFC	0.0177062
172	rAI	0.0617559
172	rDMPFC	0.0672181
172	rFEF	-0.0643475
172	rIPL	-0.0647075
172	rMFG	0.0336482
173	lAI	0.0395023
173	lFEF	0.124899
173	lIPL	-0.0645832
173	lMFG	0.0108689
173	lPCC	0.00875504
173	lVMPFC	-0.0412569
173	rAI	-0.16637
173	rDMPFC	0.0470489
173	rFEF	0.0230136
173	rIPL	0.0442656
173	rMFG	-0.0261433
174	lAI	-0.120225
174	lFEF	0.131062
174	lIPL	-0.145394
174	lMFG	-0.0188024
174	lPCC	-0.0436483
174	lVMPFC	0.0701149
174	rAI	0.171608
174	rDMPFC	-0.0324522
174	rFEF	-0.100578
174	rIPL	0.0433044
174	rMFG	0.0450115
175	lAI	0.183886
175	lFEF	-0.031171
175	lIPL	-0.0653732
175	lMFG	0.0312512
175	lPCC	-0.0223812
175	lVMPFC	0.139178
175	rAI	-0.180294
175	rDMPFC	-0.0533869
175	rFEF	0.0424476
175	rIPL	-0.0182695
175	rMFG	-0.0258871
176	lAI	-0.0203758
176	lFEF	0.0255972
176	lIPL	-0.0969967
176	lMFG	0.052303
176	lPCC	0.0226484
176	lVMPFC	-0.0356862
176	rAI	-0.0137363
176	rDMPFC	0.00983329
176	rFEF	0.0107471
176	rIPL	0.0155709
176	rMFG	0.0300951
177	lAI	0.106912
177	lFEF	-0.0129415
177	lIPL	-0.0404296
177	lMFG	0.0582219
177	lPCC	-0.0437017
177	lVMPFC	-0.120756
177	rAI	-0.0243727
177	rDMPFC	0.128935
177	rFEF	0.0353858
177	rIPL	0.025569
177	rMFG	-0.112822
178	lAI	0.204497
178	lFEF	0.0401689
178	lIPL	-0.0357384
178	lMFG	0.102033
178	lPCC	-0.149521
178	lVMPFC	-0.0453124
178	rAI	-0.0281715
178	rDMPFC	-0.112168
178	rFEF	0.137121
178	rIPL	0.00923218
178	rMFG	-0.122142
179	lAI	0.119155
179	lFEF	0.176856
179	lIPL	-0.0738362
179	lMFG	-0.0459856
179	lPCC	-0.070706
179	lVMPFC	-0.074056
179	rAI	0.0704555
179	rDMPFC	0.0905269
179	rFEF	-0.138302
179	rIPL	0.0644836
179	rMFG	-0.118592
180	lAI	-0.0664616
180	lFEF	0.0277155
180	lIPL	-0.026581
180	lMFG	0.131702
180	lPCC	0.0146641
180	lVMPFC	-0.125984
180	rAI	0.0640026
180	rDMPFC	0.0636816
180	rFEF	0.116836
180	rIPL	-0.119085
180	rMFG	-0.0804902
181	lAI	0.114539
181	lFEF	-0.131224
181	lIPL	0.0117302
181	lMFG	0.177712
181	lPCC	0.150771
181	lVMPFC	-0.0910357
181	rAI	-0.0915738
181	rDMPFC	-0.213187
[truncated: 6,108 more rows]

## Sheet: Figure6A
x	y
0.546325	0.238674
1.39462	0.0387412
-1.48856	-0.122241
0.141086	0.72244
-0.910482	0.234177
-0.151473	-0.171203
-0.10987	1.32581
-0.568274	1.57727
1.10635	1.1195
0.975931	-0.960122
-0.829096	0.446118
-0.717738	-1.2233
-0.228786	0.518665
0.584189	-0.236859
1.32355	0.43217
-0.297161	1.7813
0.952246	1.31778
0.0995256	-0.88637
-2.80376	-0.295445
0.396681	0.97625
0.797867	0.617555
1.26635	1.29234
-0.653423	0.532826
0.157305	0.0191454
0.389112	1.38729
-0.0318792	0.641285
0.762726	-0.70594
-2.04427	-1.93807
0.0147749	0.768727
0.883366	0.316617
-0.471783	-0.181014
0.878951	-0.515524
0.453836	0.129427
0.17606	-0.486812
0.436818	1.3759
0.311156	-1.20764
0.0200773	-1.11338
-1.78626	-1.91943
0.326366	0.651324
-0.829228	0.16032
-0.729192	-0.54094
-0.909543	-0.330648
0.73211	0.979021
-0.503284	0.146265
-0.318702	1.01635
0.387177	0.749463
-0.762752	-1.57744
0.438716	-0.259037
-2.06617	-0.926448
0.333902	-1.11354
1.10828	-0.246415
0.279955	0.376436
-0.354235	-0.806355
2.62178	0.0289702
1.07999	0.841475
-0.325442	-0.00141412
0.334678	-0.402927
0.717402	0.668726
0.939915	-0.499005
-0.251961	-0.370669
1.22823	-0.881685
-1.80898	-1.62057
-1.70576	-3.46788
0.351586	0.516792
-2.1561	-2.66277
-1.42734	-0.872639
-2.5919	-2.54374
-0.899995	-0.309512
-0.751046	-0.121076
-1.15378	0.227339
0.348275	0.58678
-1.51708	-1.3182
0.584849	1.56204
-1.62707	-0.408711
1.62742	-0.0812843
-1.02385	0.259127
0.265824	0.567225
-0.69243	-2.29706
-0.992548	1.81641
-1.51565	0.143064
-0.102862	-0.120436
-0.188619	-0.165581
0.303307	1.14809
1.68766	0.59065
0.901251	-1.53649
1.16689	-0.22742
-0.410049	-0.340285
-0.893677	-2.36077
-0.865057	-1.46865
0.552559	-0.443995
0.0356474	0.0919486
-0.539406	-0.434355
0.195521	1.33775
0.64575	-0.166787
-1.38561	-1.17444
1.52925	1.43694
-0.165796	0.127592
-0.452485	-0.359414
1.10039	1.3182
0.0757494	-0.295473
-0.887101	-0.303877
1.23812	0.649625
-1.50859	0.388201
-0.180888	-0.619337
-1.13287	-0.121372
0.137826	0.55819
1.31493	-0.624585
-0.315447	-0.370348
-0.0111633	0.166234
1.52828	-0.225814
-0.485895	0.670587
0.999409	1.39114
1.97899	1.04183
-0.1371	-0.240352
0.352536	-0.0258686
0.465166	0.257025
0.242247	0.624046
0.723486	1.57949
0.23811	0.532652
-0.393551	0.0570656
-0.522886	0.682298
0.240809	-0.194092
0.928978	-0.468515
-0.160023	-0.178352
0.264214	-0.792836
-0.653465	-0.0385845
-1.95241	-2.58834
0.412078	1.08382
0.427665	0.076154
0.805406	1.491
-1.26885	-0.451783
-0.0936196	-1.19883
-1.05578	-0.469746
1.33664	1.26996
-1.2905	0.329158
0.274536	-1.24156
0.672909	-0.810532
0.566697	0.802978
1.0979	-1.1882
0.0964079	1.25189
1.76131	0.763104
-0.33568	0.295844
-0.806188	0.182978
2.30548	0.952157
0.271654	-1.19265
-0.561411	0.875953
-1.43998	-2.73138
-0.708442	-0.10337
-0.318464	-1.22852
0.228052	0.569836
0.713615	0.956935
-0.427687	-0.653363
0.178402	0.192147
-1.30545	-0.777281
1.7928	1.61064
0.474297	1.12773
2.06874	0.891201
0.058296	-0.108455
-0.437358	-1.61586
-0.879053	-0.716005
2.10501	0.897892
0.150142	0.606471
-1.629	-1.19543
1.03025	0.394452
-0.136364	-0.0161778
0.466685	0.534928
0.372932	0.868939
0.0109962	0.271817
-0.938035	-0.556483
-1.67362	-0.798458
0.523218	-0.192179
-1.03293	-1.59568
-1.23711	-0.562385
-1.4102	0.621971
-0.926293	-0.751476
-0.166461	-0.468596
1.48832	0.108652
-0.157945	0.0857913
1.48331	0.653331
-0.933865	-0.398711
0.00444904	-0.368126
0.443976	-1.11287
-0.428458	-1.8543
-0.993396	-0.936085
0.579537	0.579994
0.557382	1.54466
-0.888012	1.49607
1.77975	2.27849
-0.253837	-0.480695
0.725624	0.164066
0.0638984	0.369473
0.465254	0.53644
0.611079	-0.373119
0.161981	-0.657111
-1.06464	-0.264419
0.666641	-2.0674
-1.08331	-0.232936
0.469594	-0.840621
0.418523	1.29381
0.462407	1.37355
0.0584125	0.78543
0.530699	1.51703
1.05919	0.62082
0.622557	0.841862
-0.996725	-0.992514
0.383584	0.236318
-0.0779801	-0.742843
-0.236245	0.89385
-0.496792	-0.384991
-1.41916	0.174908
-0.797483	-0.0147189
-0.628424	-0.532095
1.2566	0.623456
-0.980868	-1.74425
1.42577	0.457333
-0.457698	-1.64777
-1.72243	-0.634302
0.177528	-0.374417
1.41764	0.914195
0.0972724	0.785457
0.961783	0.221221
0.942207	1.93257
-0.313789	-1.82041
-1.31257	0.665273
0.189968	-1.14248
0.162045	-0.351395
0.790076	0.842397
0.116815	-1.16925
0.962199	1.56145
-2.61741	-3.52565
-0.539581	-0.153725
0.329466	0.2744
-1.36334	0.150385
0.259286	-2.57185
0.373355	0.293982
-1.36008	0.0225856
-0.621183	0.579807
-0.529361	0.181923
-1.04051	-2.38229
1.30461	-0.149012
-0.21798	-0.716101
0.243509	0.309322
0.9662	1.62345
-0.310463	-0.0187211
0.308043	0.565648
1.6507	0.290248
-0.0291417	0.0355971
0.258356	-1.5717
-1.34969	-1.15426
-0.118096	0.798387
-0.350477	0.105265
-0.917237	0.185176
1.56837	0.0837556
-0.330897	-0.483238
0.109481	0.354242
1.35669	0.130725
-0.381488	-1.52179
0.835997	-0.159212
-1.32453	1.42893
0.334047	0.777813
-1.4522	0.889566
0.136694	0.68203
-0.191766	1.03605
1.15091	0.664964
-0.668537	0.459074
-0.536132	-2.09304
-0.268009	-1.06232
1.26939	0.824945
0.404357	-0.255719
-0.471946	-1.65299
-1.14533	-0.6127
-3.11564	-2.33644
0.339722	-0.393959
0.581087	0.502213
-0.976922	0.310645
-0.0727902	0.779181
0.139883	1.51199
0.510885	0.506753
-0.14283	-0.542534
-0.714025	-0.711187
-0.326111	1.03268
0.878173	1.50783
0.761732	1.24806
-0.664065	0.417609
-0.851004	-0.844503
0.542301	1.30428
0.710952	0.156035
-0.952031	0.338503
-0.16676	0.849184
-1.77636	-2.66341
0.638294	-0.0361752
0.570958	-0.0114124
-1.52672	-0.204453
0.850545	0.618023
0.982348	1.72314
-0.285191	-0.224893
0.596481	-0.0756332
-1.24296	-0.491645
-0.898574	-0.820315
-1.0895	0.202883
-0.469899	0.235543
-1.21095	0.158418
0.575315	-0.709609
-0.219036	0.764094
-1.3319	-0.50634
0.225164	-0.9976
1.06814	0.247549
1.23186	0.0223459
-3.03417	1.43679
-1.8619	-2.44673
2.26079	-0.182207
-1.33095	-1.96982
1.77691	1.35392
0.498789	1.63881
-1.61843	-0.499299
0.142207	-0.256496
-0.89163	-0.893091
1.18542	1.49626
-1.09684	-0.263722
-0.26335	-0.416313
-0.140308	0.123883
-0.541419	-2.13057
0.695396	1.47528
1.1525	1.43814
-1.22338	-1.20989
-0.228227	-2.2312
-1.36258	-1.40229
-0.192534	-1.14326
0.0968062	0.899765
0.366869	-0.442119
0.859235	-0.774967
-0.87396	-0.839712
2.02032	1.45629
1.82813	1.83201
0.784596	0.977413
-0.121073	-0.0240629
-0.260689	0.208075
-0.14654	-1.84006
-0.336419	0.462489
0.0869055	2.04632
0.891203	0.82098
0.542687	0.433308
-0.144898	0.665327
-0.740641	0.894681
0.209874	0.600797
-1.01223	0.668217
0.075535	0.929735
0.258299	0.642611
1.61398	1.24221
-1.22653	-0.44054
-0.227065	-1.77798
-0.278183	-1.19436
-0.398956	1.0018
-1.28778	-2.35183
1.68292	0.329735
1.05912	0.875431
-0.244278	1.14482
-0.470671	0.0304827
-0.647387	-1.56971
1.38831	1.11114
0.789917	0.8795
0.995379	1.87477
-2.08796	-1.16856
-0.088083	0.215064
-0.567361	-1.95477
0.00906726	-1.08115
0.476801	-0.21524
1.08388	1.76468
-0.492603	-0.570347
0.94606	1.05087
0.297784	-1.70498
0.776713	1.56747
-2.51133	-2.24523
1.27797	0.251673
0.818008	-0.483907
1.31268	0.650147
1.33908	1.62821
-1.33828	0.313605
0.708476	-0.260242
-1.39674	-1.17083
-1.6318	-0.0480333
-0.807529	-1.83404
-0.798884	-0.267107
-0.869001	-0.415376
-0.080882	1.72849
-0.363395	-0.264927
-0.288988	0.683207
0.857076	0.0502927
-1.56761	-1.08171
-1.17427	0.237188
-2.36391	-0.647206
0.644324	-0.0227499
-2.41183	-1.99913
0.0873336	0.135824
-1.17103	-0.846606
0.420347	-0.946793
-0.203883	0.166675
1.25342	-0.565289
-2.22096	-0.817437
-0.0378088	-0.795647
-0.359011	-0.505725
0.834326	0.258592
-0.974477	-1.18024
1.80404	1.78808
0.327558	0.0502245
-1.53968	-0.671834
0.654025	0.862088
1.05755	1.18451
1.12797	0.0945695
-0.69161	0.0653121
0.183769	0.178736
3.15427	0.853053
-0.0171426	-0.880161
-0.426382	-1.50972
-1.4139	-1.4822
1.70276	0.72592
-0.131398	0.352261
0.757802	0.272458
-1.55779	-0.903773
-0.408262	0.0853618
-0.451212	-0.941812
-0.257232	-0.410612
1.20342	0.95043
-0.139195	-0.298284
-0.244285	-0.584525
2.391	0.627821
-0.0173177	0.572821
0.0173976	0.734915
0.446905	-0.200705
2.06134	-0.152665
-0.198918	1.07874
1.2833	1.48689
0.419184	-0.343124
0.989268	0.36281
-0.945009	0.514623
-0.392864	1.29376
-1.15353	-3.61386
-0.917599	-0.183371
-0.494637	0.33858
1.85177	0.33039
1.35444	-0.769198
-0.135954	1.66181
1.0698	-0.00666097
-1.04438	-0.528374
0.827162	0.394866
0.944107	0.400421
-1.38052	-0.686744
0.225675	0.993838
-0.455523	-0.980228
1.94112	1.59541
-0.351169	0.708253
0.450463	0.562219
0.739467	-0.870442
-0.342629	-0.557286
1.51483	0.78361
0.596219	0.921169
0.300889	-1.53973
0.943075	0.639372
-0.639069	0.412921
0.968778	1.58766
-0.578029	-0.0967831
0.833844	0.377263
-0.692415	-0.139882
-1.89856	-1.57892
0.434454	0.82058
0.198466	0.733296
1.27419	0.0243256
-0.422754	-0.977791
2.5138	2.25967
-0.225877	-1.89323
-1.02421	-1.97996
-0.0212155	1.96428
-0.135985	-0.780494
-0.214882	1.42192
0.0340825	0.721355
2.22749	0.0894053
0.14762	0.165673
1.231	1.36743
-0.408027	-0.531586
-0.171027	-0.505056
1.68808	0.81026
0.104232	0.173704
-1.50914	0.558672
-0.655461	-0.351796
-0.2432	0.969555
-0.170123	0.336521
1.21747	0.943403
0.779522	0.849038
1.011	1.92385
1.34759	0.903716
0.762878	0.736549
0.00546844	-2.4796
0.610232	0.332157
-0.0898554	-2.09815
-0.141041	0.819067
0.393571	0.443106
0.539565	-0.361004
0.17959	-0.981835
-0.225588	-0.887843
-0.931506	-0.149989
0.468777	1.20982
-0.421664	0.797986
-0.113151	-0.221132
-0.0322904	-1.15494
-0.937524	-0.772061
0.943329	0.436788
-0.793618	-0.00817222
-0.672097	0.242235
0.292931	-0.44707
-0.447333	-0.833125
0.6108	1.21809
-0.340149	-0.88854
-0.372409	-0.066226
-1.2496	0.0967391
-0.588758	1.23996
-0.599303	-0.662359
0.753859	0.511248
1.6261	-0.803585
-0.682849	-2.75028
-0.195174	-0.583157
-2.84111	-1.70902
-0.180098	0.132974
-0.339061	-0.792769
-0.631588	0.0294653
1.76017	1.50824
-0.823351	-0.0836923
1.99487	1.38067
0.533209	1.24185
-0.240521	1.3589
-0.768758	0.663224
-0.0613283	1.94846
1.38262	0.763759
-0.788609	-0.360431
-1.38469	0.0748946
-0.477403	-0.941277
0.371005	0.0102992
0.112759	0.605508
0.836479	1.73796
0.261899	-1.27433
-0.321371	0.0454742
0.716068	-0.937501
-1.09311	-0.612539
-0.666579	-0.816717
1.55379	1.24574
-0.706801	0.185081
-1.07149	-0.567029
0.748536	0.191051
-1.13232	-0.166909
-0.272596	0.830778
-0.265639	-0.172006
-0.362229	-0.732575
1.74104	0.737363
-0.257857	-1.30495
-0.00179994	-0.205631
-0.785589	0.665446
0.706356	0.489939
-2.93359	-0.201923
0.877225	1.65817
0.41123	0.150413
-0.508474	0.223845
-0.493538	-0.82911
2.26562	0.746025
2.19572	0.867508
0.686249	0.373597
-0.232034	0.335568
0.0756919	-1.283
1.02796	0.476502
-0.300036	0.248555
0.731818	0.855943
1.1379	-0.706664
-0.674795	0.0973024
0.219757	-0.229082
-1.60766	-0.354018
0.41762	0.804504
-0.816007	-0.288351
0.6683	-0.940178
-0.0802926	-0.18103
-1.03625	-0.275367
-1.36361	0.16594
1.48447	0.815492
-0.503984	0.310661
2.84561	0.380075
1.55447	-0.944088
-0.583498	-0.520047
-0.566329	0.462007
0.816801	-0.717814
1.32914	1.33158
0.912165	0.254926
1.14756	-0.00338059
-1.41666	-0.195592
0.892477	0.722827
-0.629853	0.601129
-1.01621	-0.123969
-0.688124	0.473196
-1.03224	-0.332522
-1.31578	-1.60799
-0.818077	-0.137472
-0.909559	-0.0509805
0.853696	-1.57627
0.64273	0.416456
1.4215	0.909176
-1.86352	-1.18007
1.39644	0.568001
-2.75956	-3.317
1.11231	-0.186142
-0.48496	1.58807
-0.76435	0.545434
-0.767321	1.12248
1.38518	1.0338
0.367846	1.34395
-0.930152	1.03131
0.631346	0.0673199
-0.163114	-0.146522
1.57958	0.961714
-0.709808	-0.365315
0.77012	-0.165542
1.12502	0.11153
-0.738879	-1.09108
0.35492	0.825759
0.0896486	0.750135
-0.788925	0.332784
-0.686211	-1.21527
0.0527587	0.279284
-0.213691	-1.8425
1.66796	0.672354
-1.64085	0.393621
-1.12575	-1.25703
0.949483	0.402683
-0.240062	0.40856
0.633373	1.07114
0.374723	-0.0935037
0.656953	-0.449468
0.396114	1.67337
-2.28901	-1.23484
0.878841	0.934728
-0.183081	0.666813
-0.2189	0.961605
0.0910262	0.402601
0.389266	0.643093
-1.23769	-0.593771
1.53366	0.585376
1.76999	0.0859506
-0.959087	-2.21715
0.0935269	0.948995
0.446669	0.865633
-0.385225	0.353733
-1.46803	1.35139
0.557652	-2.27778
0.0565123	1.35612
-0.342022	-0.56332
0.492303	0.0822028
-0.801833	1.1231
-0.0472049	-0.0787132
1.22055	0.437496
-0.652914	0.677386
-0.304601	0.224796
1.32723	0.122305
-0.201079	-0.331078
-0.0796006	-0.940446
-0.479042	0.0254633
1.14672	1.2415
-0.590087	-1.3847
-0.683911	-1.31057
0.100162	0.384933
-0.17951	0.0231196
0.343178	0.501732
-3.13024	-2.033
0.256683	-1.34377
-1.95606	-0.63275
0.0542835	-1.48378
-0.318339	-1.2755
1.67547	-0.0258297
0.20559	1.56309
-0.316359	0.875526
-0.453522	-0.408523
-0.732224	-0.900319
-0.614591	-0.140795
-0.944479	0.830256
-0.583995	-1.64881
-0.4249	-0.393396
0.635778	-0.259333
-0.555847	-0.51041
-0.0493684	0.132974
-1.4155	-1.29438
0.243761	0.139384
0.951595	1.50298
0.782424	-0.875958
0.703985	0.39164
-1.10194	-0.934852
0.13557	-0.878261
0.372159	-0.692152
-1.73602	-0.0665071
1.82177	1.41772
0.199257	0.119629
0.448477	1.97304
-0.652882	0.395401
-1.31453	-1.65082
0.471403	0.591213
-0.424736	-0.192647
0.767609	-1.23706
1.56721	-0.272958
1.141	0.16424
0.0964071	-0.411895
0.559585	1.08382
0.610304	0.0502927
-1.2038	-0.968303
0.159633	0.938315
1.18983	0.510125
0.351468	-0.0906003
0.515992	-0.193183
1.4789	0.345729
2.03619	0.923444
0.23359	-2.14208
-0.646598	0.12652
-0.788187	0.721491
-0.390795	0.379407
0.276078	0.31094
0.7452	0.748822
0.937378	1.28514
-1.14747	-1.87583
0.103172	1.02864
0.790167	-0.248102
-1.7393	0.0588602
-2.43194	-0.867821
0.651156	0.676316
-0.805905	-1.09657
-0.00359911	0.790169
0.000172277	0.561337
0.926146	0.320751
0.647748	0.539839
1.00576	1.701
-0.355668	1.07859
-0.393915	-0.501068
0.0854817	0.225464
0.875367	-0.214225
0.0144448	0.308999

## Sheet: Figure7A_0bk
subject	roi	value
0	lAI	0.012218
0	lFEF	0.010771
0	lIPL	0.011162
0	lMFG	0.01103
0	lPCC	0.010308
0	lVMPFC	0.010562
0	rAI	0.012151
0	rDMPFC	0.011828
0	rFEF	0.010741
0	rIPL	0.010868
0	rMFG	0.010472
1	lAI	0.0065252
1	lFEF	0.0059488
1	lIPL	0.0062408
1	lMFG	0.0060979
1	lPCC	0.0061258
1	lVMPFC	0.0060059
1	rAI	0.0059669
1	rDMPFC	0.0068479
1	rFEF	0.0063971
1	rIPL	0.0062899
1	rMFG	0.0063877
2	lAI	0.0038467
2	lFEF	0.0044436
2	lIPL	0.0039937
2	lMFG	0.0040615
2	lPCC	0.0041519
2	lVMPFC	0.0039914
2	rAI	0.004117
2	rDMPFC	0.0038581
2	rFEF	0.0040429
2	rIPL	0.003923
2	rMFG	0.0040125
3	lAI	0.015072
3	lFEF	0.014884
3	lIPL	0.015309
3	lMFG	0.015905
3	lPCC	0.015263
3	lVMPFC	0.015295
3	rAI	0.016465
3	rDMPFC	0.016288
3	rFEF	0.015377
3	rIPL	0.014812
3	rMFG	0.015566
4	lAI	0.0096825
4	lFEF	0.0092837
4	lIPL	0.0094174
4	lMFG	0.0092242
4	lPCC	0.010452
4	lVMPFC	0.0091859
4	rAI	0.010209
4	rDMPFC	0.010092
4	rFEF	0.0095125
4	rIPL	0.0095188
4	rMFG	0.0098626
5	lAI	0.0084029
5	lFEF	0.0075584
5	lIPL	0.0075653
5	lMFG	0.0073374
5	lPCC	0.0081091
5	lVMPFC	0.0077485
5	rAI	0.0081461
5	rDMPFC	0.0074644
5	rFEF	0.0077215
5	rIPL	0.0073333
5	rMFG	0.0079361
6	lAI	0.01071
6	lFEF	0.010703
6	lIPL	0.010789
6	lMFG	0.011044
6	lPCC	0.011153
6	lVMPFC	0.010522
6	rAI	0.010447
6	rDMPFC	0.012338
6	rFEF	0.0105
6	rIPL	0.011233
6	rMFG	0.010315
7	lAI	0.014865
7	lFEF	0.015877
7	lIPL	0.015579
7	lMFG	0.016206
7	lPCC	0.01596
7	lVMPFC	0.014978
7	rAI	0.014712
7	rDMPFC	0.015238
7	rFEF	0.016146
7	rIPL	0.01503
7	rMFG	0.015233
8	lAI	0.006741
8	lFEF	0.0063274
8	lIPL	0.0069223
8	lMFG	0.0066961
8	lPCC	0.0072309
8	lVMPFC	0.0063108
8	rAI	0.0064349
8	rDMPFC	0.006884
8	rFEF	0.0062795
8	rIPL	0.00653
8	rMFG	0.0066787
9	lAI	0.013487
9	lFEF	0.014175
9	lIPL	0.013555
9	lMFG	0.014175
9	lPCC	0.013366
9	lVMPFC	0.012786
9	rAI	0.013492
9	rDMPFC	0.013632
9	rFEF	0.015022
9	rIPL	0.013454
9	rMFG	0.014304
10	lAI	0.0066354
10	lFEF	0.0069108
10	lIPL	0.0073394
10	lMFG	0.0067114
10	lPCC	0.0066274
10	lVMPFC	0.0065621
10	rAI	0.0071304
10	rDMPFC	0.0076767
10	rFEF	0.0066852
10	rIPL	0.006537
10	rMFG	0.0069931
11	lAI	0.019155
11	lFEF	0.017937
11	lIPL	0.017865
11	lMFG	0.017744
11	lPCC	0.018756
11	lVMPFC	0.01784
11	rAI	0.018959
11	rDMPFC	0.018658
11	rFEF	0.017277
11	rIPL	0.018589
11	rMFG	0.018262
12	lAI	0.0065806
12	lFEF	0.0066401
12	lIPL	0.0065738
12	lMFG	0.0074132
12	lPCC	0.0062263
12	lVMPFC	0.0063274
12	rAI	0.006577
12	rDMPFC	0.0065531
12	rFEF	0.0063934
12	rIPL	0.006165
12	rMFG	0.006306
13	lAI	0.011569
13	lFEF	0.011445
13	lIPL	0.011448
13	lMFG	0.012006
13	lPCC	0.011389
13	lVMPFC	0.011107
13	rAI	0.011621
13	rDMPFC	0.011939
13	rFEF	0.011431
13	rIPL	0.011736
13	rMFG	0.01117
14	lAI	0.0067501
14	lFEF	0.0067558
14	lIPL	0.0066437
14	lMFG	0.0066961
14	lPCC	0.0069194
14	lVMPFC	0.0064904
14	rAI	0.0065467
14	rDMPFC	0.0076126
14	rFEF	0.0069581
14	rIPL	0.0067957
14	rMFG	0.0064234
15	lAI	0.020363
15	lFEF	0.021472
15	lIPL	0.019616
15	lMFG	0.021081
15	lPCC	0.020374
15	lVMPFC	0.01944
15	rAI	0.020182
15	rDMPFC	0.022167
15	rFEF	0.020503
15	rIPL	0.021639
15	rMFG	0.020202
16	lAI	0.0062507
16	lFEF	0.0059841
16	lIPL	0.005577
16	lMFG	0.005798
16	lPCC	0.0056344
16	lVMPFC	0.005708
16	rAI	0.0064195
16	rDMPFC	0.0057705
16	rFEF	0.0058676
16	rIPL	0.0057914
16	rMFG	0.0057189
17	lAI	0.0078117
17	lFEF	0.009564
17	lIPL	0.0077201
17	lMFG	0.0080387
17	lPCC	0.0075401
17	lVMPFC	0.0075529
17	rAI	0.0083998
17	rDMPFC	0.0080864
17	rFEF	0.0078293
17	rIPL	0.0077614
17	rMFG	0.0079662
18	lAI	0.030566
18	lFEF	0.029599
18	lIPL	0.029343
18	lMFG	0.027511
18	lPCC	0.028332
18	lVMPFC	0.03368
18	rAI	0.031466
18	rDMPFC	0.027649
18	rFEF	0.02954
18	rIPL	0.028812
18	rMFG	0.02928
19	lAI	0.014406
19	lFEF	0.012818
19	lIPL	0.013016
19	lMFG	0.013152
19	lPCC	0.013252
19	lVMPFC	0.012173
19	rAI	0.012909
19	rDMPFC	0.012455
19	rFEF	0.013134
19	rIPL	0.013331
19	rMFG	0.013222
20	lAI	0.010083
20	lFEF	0.0092612
20	lIPL	0.010642
20	lMFG	0.0099918
20	lPCC	0.009543
20	lVMPFC	0.010288
20	rAI	0.010645
20	rDMPFC	0.010481
20	rFEF	0.009994
20	rIPL	0.0096977
20	rMFG	0.0097425
21	lAI	0.0096276
21	lFEF	0.010067
21	lIPL	0.0098854
21	lMFG	0.0092877
21	lPCC	0.0089241
21	lVMPFC	0.0092463
21	rAI	0.009707
21	rDMPFC	0.0099797
21	rFEF	0.0097413
21	rIPL	0.0092612
21	rMFG	0.0096245
22	lAI	0.015309
22	lFEF	0.01461
22	lIPL	0.015126
22	lMFG	0.014184
22	lPCC	0.014698
22	lVMPFC	0.014785
22	rAI	0.014911
22	rDMPFC	0.016971
22	rFEF	0.018252
22	rIPL	0.01476
22	rMFG	0.015325
23	lAI	0.016963
23	lFEF	0.017096
23	lIPL	0.017228
23	lMFG	0.016783
23	lPCC	0.016003
23	lVMPFC	0.014876
23	rAI	0.016276
23	rDMPFC	0.01614
23	rFEF	0.017168
23	rIPL	0.015627
23	rMFG	0.015287
24	lAI	0.0082679
24	lFEF	0.0089402
24	lIPL	0.0080995
24	lMFG	0.0083333
24	lPCC	0.0080761
24	lVMPFC	0.0083154
24	rAI	0.0090353
24	rDMPFC	0.0081352
24	rFEF	0.0081011
24	rIPL	0.0083969
24	rMFG	0.0081913
25	lAI	0.0055367
25	lFEF	0.0053419
25	lIPL	0.0050616
25	lMFG	0.0049569
25	lPCC	0.005057
25	lVMPFC	0.005432
25	rAI	0.0050804
25	rDMPFC	0.0053134
25	rFEF	0.0050151
25	rIPL	0.0052694
25	rMFG	0.0050542
26	lAI	0.0091021
26	lFEF	0.0084915
26	lIPL	0.0087172
26	lMFG	0.0091377
26	lPCC	0.0085187
26	lVMPFC	0.0084264
26	rAI	0.0086603
26	rDMPFC	0.0092658
26	rFEF	0.0083392
26	rIPL	0.0088642
26	rMFG	0.0081348
27	lAI	0.0062834
27	lFEF	0.0061445
27	lIPL	0.0056933
27	lMFG	0.0062126
27	lPCC	0.0059232
27	lVMPFC	0.0058086
27	rAI	0.0058668
27	rDMPFC	0.0058112
27	rFEF	0.0057575
27	rIPL	0.0060966
27	rMFG	0.0059724
28	lAI	0.0082996
28	lFEF	0.0091135
28	lIPL	0.0090231
28	lMFG	0.0081223
28	lPCC	0.0085726
28	lVMPFC	0.0084195
28	rAI	0.0088051
28	rDMPFC	0.0087607
28	rFEF	0.0092589
28	rIPL	0.0091487
28	rMFG	0.0083904
29	lAI	0.014411
29	lFEF	0.01526
29	lIPL	0.016472
29	lMFG	0.015965
29	lPCC	0.016525
29	lVMPFC	0.014186
29	rAI	0.015809
29	rDMPFC	0.01431
29	rFEF	0.014387
29	rIPL	0.015162
29	rMFG	0.015829
30	lAI	0.010081
30	lFEF	0.010258
30	lIPL	0.0098191
30	lMFG	0.0091215
30	lPCC	0.0089472
30	lVMPFC	0.0088958
30	rAI	0.0098183
30	rDMPFC	0.0091385
30	rFEF	0.0090357
30	rIPL	0.0094353
30	rMFG	0.0089996
31	lAI	0.014693
31	lFEF	0.015651
31	lIPL	0.014266
31	lMFG	0.014028
31	lPCC	0.014517
31	lVMPFC	0.013823
31	rAI	0.014922
31	rDMPFC	0.014794
31	rFEF	0.014239
31	rIPL	0.013532
31	rMFG	0.014826
32	lAI	0.007264
32	lFEF	0.0068901
32	lIPL	0.0071734
32	lMFG	0.0069819
32	lPCC	0.0067615
32	lVMPFC	0.0072034
32	rAI	0.007156
32	rDMPFC	0.00707
32	rFEF	0.0072468
32	rIPL	0.0070683
32	rMFG	0.0065981
33	lAI	0.014844
33	lFEF	0.015257
33	lIPL	0.015208
33	lMFG	0.015813
33	lPCC	0.014898
33	lVMPFC	0.016305
33	rAI	0.015886
33	rDMPFC	0.016397
33	rFEF	0.014905
33	rIPL	0.015154
33	rMFG	0.016643
34	lAI	0.010116
34	lFEF	0.01006
34	lIPL	0.010731
34	lMFG	0.010196
34	lPCC	0.010311
34	lVMPFC	0.00979
34	rAI	0.01081
34	rDMPFC	0.0095326
34	rFEF	0.010513
34	rIPL	0.0097494
34	rMFG	0.010421
35	lAI	0.014654
35	lFEF	0.012218
35	lIPL	0.012777
35	lMFG	0.013369
35	lPCC	0.012828
35	lVMPFC	0.012893
35	rAI	0.013704
35	rDMPFC	0.012821
35	rFEF	0.014265
35	rIPL	0.012537
35	rMFG	0.012461
36	lAI	0.008765
36	lFEF	0.0083606
36	lIPL	0.0091544
36	lMFG	0.0091517
36	lPCC	0.0093362
36	lVMPFC	0.0081528
36	rAI	0.0081529
36	rDMPFC	0.0083446
36	rFEF	0.0082727
36	rIPL	0.0081598
36	rMFG	0.0079577
37	lAI	0.0066681
37	lFEF	0.0067935
37	lIPL	0.0068277
37	lMFG	0.0072806
37	lPCC	0.0069627
37	lVMPFC	0.0076961
37	rAI	0.0072251
37	rDMPFC	0.006874
37	rFEF	0.0066184
37	rIPL	0.0072974
37	rMFG	0.006766
38	lAI	0.011334
38	lFEF	0.012332
38	lIPL	0.012827
38	lMFG	0.011425
38	lPCC	0.01067
38	lVMPFC	0.010669
38	rAI	0.011883
38	rDMPFC	0.011563
38	rFEF	0.01097
38	rIPL	0.010989
38	rMFG	0.010828
39	lAI	0.0046927
39	lFEF	0.0046514
39	lIPL	0.0046107
39	lMFG	0.0046301
39	lPCC	0.0044947
39	lVMPFC	0.0043915
39	rAI	0.0045849
39	rDMPFC	0.0045683
39	rFEF	0.0045785
39	rIPL	0.0047692
39	rMFG	0.0043499
40	lAI	0.013983
40	lFEF	0.013419
40	lIPL	0.013296
40	lMFG	0.014826
40	lPCC	0.013404
40	lVMPFC	0.013039
40	rAI	0.013902
40	rDMPFC	0.013357
40	rFEF	0.013348
40	rIPL	0.013175
40	rMFG	0.014112
41	lAI	0.015274
41	lFEF	0.014289
41	lIPL	0.01574
41	lMFG	0.014871
41	lPCC	0.013658
41	lVMPFC	0.013915
41	rAI	0.015399
41	rDMPFC	0.014833
41	rFEF	0.014592
41	rIPL	0.01461
41	rMFG	0.014554
42	lAI	0.0092128
42	lFEF	0.0090096
42	lIPL	0.0081127
42	lMFG	0.0083427
42	lPCC	0.0078872
42	lVMPFC	0.0080017
42	rAI	0.0081143
42	rDMPFC	0.0079633
42	rFEF	0.008101
42	rIPL	0.0082798
42	rMFG	0.0082197
43	lAI	0.0043309
43	lFEF	0.0042793
43	lIPL	0.0043438
43	lMFG	0.0044087
43	lPCC	0.0046636
43	lVMPFC	0.0043211
43	rAI	0.0046255
43	rDMPFC	0.0046703
43	rFEF	0.0048975
43	rIPL	0.004406
43	rMFG	0.0044228
44	lAI	0.0082106
44	lFEF	0.0083076
44	lIPL	0.0079845
44	lMFG	0.0081919
44	lPCC	0.0085949
44	lVMPFC	0.0086169
44	rAI	0.0080867
44	rDMPFC	0.0079528
44	rFEF	0.0088869
44	rIPL	0.0085482
44	rMFG	0.0082172
45	lAI	0.0047619
45	lFEF	0.0046222
45	lIPL	0.0045641
45	lMFG	0.0049423
45	lPCC	0.0046203
45	lVMPFC	0.004594
45	rAI	0.0049125
45	rDMPFC	0.004435
45	rFEF	0.004503
45	rIPL	0.0048494
45	rMFG	0.0044713
46	lAI	0.01711
46	lFEF	0.016411
46	lIPL	0.015232
46	lMFG	0.014928
46	lPCC	0.015633
46	lVMPFC	0.015347
46	rAI	0.016667
46	rDMPFC	0.01544
46	rFEF	0.016135
46	rIPL	0.01467
46	rMFG	0.016399
47	lAI	0.0068085
47	lFEF	0.0069927
47	lIPL	0.0064502
47	lMFG	0.0065972
47	lPCC	0.0062579
47	lVMPFC	0.006812
47	rAI	0.0066946
47	rDMPFC	0.00634
47	rFEF	0.0066102
47	rIPL	0.0062655
47	rMFG	0.006562
48	lAI	0.0063061
48	lFEF	0.0070203
48	lIPL	0.0061529
48	lMFG	0.0059795
48	lPCC	0.0064248
48	lVMPFC	0.0060128
48	rAI	0.0061939
48	rDMPFC	0.0069684
48	rFEF	0.0060837
48	rIPL	0.0060089
48	rMFG	0.0065365
49	lAI	0.01165
49	lFEF	0.011253
49	lIPL	0.011397
49	lMFG	0.010889
49	lPCC	0.010964
49	lVMPFC	0.010709
49	rAI	0.01093
49	rDMPFC	0.011253
49	rFEF	0.011012
49	rIPL	0.011689
49	rMFG	0.010555
50	lAI	0.017835
50	lFEF	0.016948
50	lIPL	0.016829
50	lMFG	0.019145
50	lPCC	0.01855
50	lVMPFC	0.017073
50	rAI	0.017078
50	rDMPFC	0.018753
50	rFEF	0.018753
50	rIPL	0.017481
50	rMFG	0.016996
51	lAI	0.0058968
51	lFEF	0.0064917
51	lIPL	0.0063693
51	lMFG	0.0064027
51	lPCC	0.0062661
51	lVMPFC	0.0059368
51	rAI	0.006669
51	rDMPFC	0.0063143
51	rFEF	0.0060426
51	rIPL	0.0058919
51	rMFG	0.0063731
52	lAI	0.0084512
52	lFEF	0.0089628
52	lIPL	0.0085726
52	lMFG	0.0081717
52	lPCC	0.0090609
52	lVMPFC	0.0084352
52	rAI	0.0086378
52	rDMPFC	0.0090589
52	rFEF	0.0087596
52	rIPL	0.0082317
52	rMFG	0.0084469
53	lAI	0.0042463
53	lFEF	0.0041241
53	lIPL	0.004311
53	lMFG	0.004281
53	lPCC	0.0042282
53	lVMPFC	0.0040971
53	rAI	0.0046228
53	rDMPFC	0.0043839
53	rFEF	0.0040866
53	rIPL	0.0047349
53	rMFG	0.004125
54	lAI	0.0076478
54	lFEF	0.0086885
54	lIPL	0.0075814
54	lMFG	0.0075032
54	lPCC	0.0073669
54	lVMPFC	0.0073283
54	rAI	0.0081709
54	rDMPFC	0.0072591
54	rFEF	0.00748
54	rIPL	0.0075784
54	rMFG	0.0076544
55	lAI	0.011848
55	lFEF	0.012885
55	lIPL	0.011653
55	lMFG	0.012135
55	lPCC	0.012148
55	lVMPFC	0.011346
55	rAI	0.011629
55	rDMPFC	0.012015
55	rFEF	0.011812
55	rIPL	0.01178
55	rMFG	0.011317
56	lAI	0.011276
56	lFEF	0.010818
56	lIPL	0.010736
56	lMFG	0.010945
56	lPCC	0.010829
56	lVMPFC	0.010823
56	rAI	0.011784
56	rDMPFC	0.011371
56	rFEF	0.013494
56	rIPL	0.011225
56	rMFG	0.01085
57	lAI	0.0046721
57	lFEF	0.0046166
57	lIPL	0.0046811
57	lMFG	0.004708
57	lPCC	0.0046435
57	lVMPFC	0.0046045
57	rAI	0.0047516
57	rDMPFC	0.004576
57	rFEF	0.0046498
57	rIPL	0.0048831
57	rMFG	0.0045807
58	lAI	0.0079413
58	lFEF	0.008096
58	lIPL	0.0075825
58	lMFG	0.007613
58	lPCC	0.0076155
58	lVMPFC	0.0077262
58	rAI	0.0081867
58	rDMPFC	0.0081439
58	rFEF	0.0080943
58	rIPL	0.0087452
58	rMFG	0.0077096
59	lAI	0.0060181
59	lFEF	0.0052088
59	lIPL	0.0052274
59	lMFG	0.0051908
59	lPCC	0.0052256
59	lVMPFC	0.0052527
59	rAI	0.0058002
59	rDMPFC	0.0055473
59	rFEF	0.0055538
59	rIPL	0.0058286
59	rMFG	0.0053996
60	lAI	0.0052493
60	lFEF	0.0053357
60	lIPL	0.0049434
60	lMFG	0.0050089
60	lPCC	0.0052511
60	lVMPFC	0.00514
60	rAI	0.0055414
60	rDMPFC	0.0051567
60	rFEF	0.0054861
60	rIPL	0.0051506
60	rMFG	0.0050747
61	lAI	0.011781
61	lFEF	0.01285
61	lIPL	0.012439
61	lMFG	0.012243
61	lPCC	0.011822
61	lVMPFC	0.01122
61	rAI	0.012267
61	rDMPFC	0.012333
61	rFEF	0.012047
61	rIPL	0.011432
61	rMFG	0.012068
62	lAI	0.010072
62	lFEF	0.011246
62	lIPL	0.010053
62	lMFG	0.010268
62	lPCC	0.010553
62	lVMPFC	0.010498
62	rAI	0.011529
62	rDMPFC	0.011806
62	rFEF	0.011212
62	rIPL	0.01086
62	rMFG	0.010124
63	lAI	0.012057
63	lFEF	0.011887
63	lIPL	0.0125
63	lMFG	0.012274
63	lPCC	0.01194
63	lVMPFC	0.011688
63	rAI	0.013076
63	rDMPFC	0.011291
63	rFEF	0.011718
63	rIPL	0.011842
63	rMFG	0.012176
64	lAI	0.010489
64	lFEF	0.010105
64	lIPL	0.0098176
64	lMFG	0.0095993
64	lPCC	0.0096018
64	lVMPFC	0.0099179
64	rAI	0.0094577
64	rDMPFC	0.0094289
64	rFEF	0.0098801
64	rIPL	0.0096323
64	rMFG	0.0099329
65	lAI	0.0062633
65	lFEF	0.0065146
65	lIPL	0.0064311
65	lMFG	0.0063807
65	lPCC	0.0059853
65	lVMPFC	0.0064144
65	rAI	0.0063604
65	rDMPFC	0.0060619
65	rFEF	0.0063669
65	rIPL	0.0059226
65	rMFG	0.0061672
66	lAI	0.01373
66	lFEF	0.0131
66	lIPL	0.013209
66	lMFG	0.012944
66	lPCC	0.014198
66	lVMPFC	0.013675
66	rAI	0.013572
66	rDMPFC	0.014529
66	rFEF	0.01261
66	rIPL	0.014019
66	rMFG	0.012618
67	lAI	0.0083829
67	lFEF	0.0084487
67	lIPL	0.0084441
67	lMFG	0.008766
67	lPCC	0.0097414
67	lVMPFC	0.0084563
67	rAI	0.0087808
67	rDMPFC	0.0096743
67	rFEF	0.0085028
67	rIPL	0.0084593
67	rMFG	0.0087337
68	lAI	0.01049
68	lFEF	0.01072
68	lIPL	0.010307
68	lMFG	0.010879
68	lPCC	0.01001
68	lVMPFC	0.010035
68	rAI	0.011122
68	rDMPFC	0.010053
68	rFEF	0.01027
68	rIPL	0.010332
68	rMFG	0.010128
69	lAI	0.0071043
69	lFEF	0.0063282
69	lIPL	0.0063467
69	lMFG	0.006669
69	lPCC	0.006549
69	lVMPFC	0.0065666
69	rAI	0.0069624
69	rDMPFC	0.0069859
69	rFEF	0.0064665
69	rIPL	0.0070881
69	rMFG	0.006394
70	lAI	0.0051744
70	lFEF	0.0051651
70	lIPL	0.0051502
70	lMFG	0.0051904
70	lPCC	0.0054553
70	lVMPFC	0.0054303
70	rAI	0.0056395
70	rDMPFC	0.0060122
70	rFEF	0.0053531
70	rIPL	0.0050662
70	rMFG	0.0053675
71	lAI	0.004091
71	lFEF	0.004079
71	lIPL	0.0042594
71	lMFG	0.0046706
71	lPCC	0.0039358
71	lVMPFC	0.0039302
71	rAI	0.0040275
71	rDMPFC	0.0039633
71	rFEF	0.0041169
71	rIPL	0.0039909
71	rMFG	0.0039897
72	lAI	0.0088112
72	lFEF	0.0077894
72	lIPL	0.0075356
72	lMFG	0.0075898
72	lPCC	0.0079434
72	lVMPFC	0.0078254
72	rAI	0.0081424
72	rDMPFC	0.0074973
72	rFEF	0.0075478
72	rIPL	0.0076904
72	rMFG	0.0076671
73	lAI	0.0057138
73	lFEF	0.0059724
73	lIPL	0.0053964
73	lMFG	0.005492
73	lPCC	0.0052997
73	lVMPFC	0.005309
73	rAI	0.0059649
73	rDMPFC	0.0057585
73	rFEF	0.0054366
73	rIPL	0.005402
73	rMFG	0.0053463
74	lAI	0.0070293
74	lFEF	0.0082135
74	lIPL	0.0074507
74	lMFG	0.0074231
74	lPCC	0.0072359
74	lVMPFC	0.0073459
74	rAI	0.0075904
74	rDMPFC	0.0074432
74	rFEF	0.0074827
74	rIPL	0.0072753
74	rMFG	0.0076355
75	lAI	0.010389
75	lFEF	0.0098451
75	lIPL	0.009292
75	lMFG	0.010161
75	lPCC	0.009518
75	lVMPFC	0.010057
75	rAI	0.00948
75	rDMPFC	0.01019
75	rFEF	0.0097168
75	rIPL	0.0092961
75	rMFG	0.0092591
76	lAI	0.012069
76	lFEF	0.01216
76	lIPL	0.012327
76	lMFG	0.011837
76	lPCC	0.012155
76	lVMPFC	0.012334
76	rAI	0.012033
76	rDMPFC	0.012865
76	rFEF	0.012019
76	rIPL	0.013582
76	rMFG	0.01241
77	lAI	0.0062849
77	lFEF	0.0060413
77	lIPL	0.0059544
77	lMFG	0.005857
77	lPCC	0.0059326
77	lVMPFC	0.0061611
77	rAI	0.0064347
77	rDMPFC	0.0064021
77	rFEF	0.0061993
77	rIPL	0.0058026
77	rMFG	0.0058589
78	lAI	0.015095
78	lFEF	0.014354
78	lIPL	0.014167
78	lMFG	0.01322
78	lPCC	0.014243
78	lVMPFC	0.014356
78	rAI	0.014024
78	rDMPFC	0.013945
78	rFEF	0.013975
78	rIPL	0.0146
78	rMFG	0.013659
79	lAI	0.0085128
79	lFEF	0.0087024
79	lIPL	0.0085365
79	lMFG	0.0086966
79	lPCC	0.0092431
79	lVMPFC	0.0086673
79	rAI	0.0089421
79	rDMPFC	0.0098396
79	rFEF	0.0088484
79	rIPL	0.0084457
79	rMFG	0.009619
80	lAI	0.010774
80	lFEF	0.0091895
80	lIPL	0.0095115
80	lMFG	0.009837
80	lPCC	0.0091436
80	lVMPFC	0.010442
80	rAI	0.0095699
80	rDMPFC	0.0096447
80	rFEF	0.0095756
80	rIPL	0.0099419
80	rMFG	0.010301
81	lAI	0.0057979
81	lFEF	0.0057826
81	lIPL	0.0057699
81	lMFG	0.0060219
81	lPCC	0.0059676
81	lVMPFC	0.0056648
81	rAI	0.006688
81	rDMPFC	0.0060979
81	rFEF	0.0061802
81	rIPL	0.0058215
81	rMFG	0.0060664
82	lAI	0.01868
82	lFEF	0.015446
82	lIPL	0.015066
82	lMFG	0.016414
82	lPCC	0.015942
82	lVMPFC	0.015229
82	rAI	0.015789
82	rDMPFC	0.015605
82	rFEF	0.016302
82	rIPL	0.015694
82	rMFG	0.016738
83	lAI	0.014045
83	lFEF	0.01294
83	lIPL	0.014209
83	lMFG	0.013683
83	lPCC	0.013251
83	lVMPFC	0.013095
83	rAI	0.014706
83	rDMPFC	0.013792
83	rFEF	0.013549
83	rIPL	0.012564
83	rMFG	0.013377
84	lAI	0.011496
84	lFEF	0.010945
84	lIPL	0.01175
84	lMFG	0.011375
84	lPCC	0.011233
84	lVMPFC	0.011135
84	rAI	0.011461
84	rDMPFC	0.011369
84	rFEF	0.012646
84	rIPL	0.011332
84	rMFG	0.011687
85	lAI	0.01551
85	lFEF	0.013452
85	lIPL	0.013821
85	lMFG	0.015631
85	lPCC	0.015103
85	lVMPFC	0.013653
85	rAI	0.017085
85	rDMPFC	0.014834
85	rFEF	0.013735
85	rIPL	0.014392
85	rMFG	0.014263
86	lAI	0.019164
86	lFEF	0.02203
86	lIPL	0.019199
86	lMFG	0.018472
86	lPCC	0.018959
86	lVMPFC	0.019632
86	rAI	0.018102
86	rDMPFC	0.019647
86	rFEF	0.018272
86	rIPL	0.018059
86	rMFG	0.018115
87	lAI	0.014888
87	lFEF	0.015812
87	lIPL	0.015772
87	lMFG	0.016363
87	lPCC	0.014699
87	lVMPFC	0.015892
87	rAI	0.01474
87	rDMPFC	0.015687
87	rFEF	0.015445
87	rIPL	0.014978
87	rMFG	0.0154
88	lAI	0.01471
88	lFEF	0.014541
88	lIPL	0.013456
88	lMFG	0.015767
88	lPCC	0.014206
88	lVMPFC	0.013428
88	rAI	0.013576
88	rDMPFC	0.01429
88	rFEF	0.013892
88	rIPL	0.014198
88	rMFG	0.013923
89	lAI	0.0068292
89	lFEF	0.0066575
89	lIPL	0.0068686
89	lMFG	0.0069381
89	lPCC	0.0073631
89	lVMPFC	0.0068827
89	rAI	0.0068958
89	rDMPFC	0.0069753
89	rFEF	0.0067509
89	rIPL	0.0066516
89	rMFG	0.0067766
90	lAI	0.0071219
90	lFEF	0.0074039
90	lIPL	0.0078842
90	lMFG	0.0073895
90	lPCC	0.0072876
90	lVMPFC	0.0071316
90	rAI	0.0078152
90	rDMPFC	0.0078235
90	rFEF	0.0073878
90	rIPL	0.0079399
90	rMFG	0.0076213
91	lAI	0.0068307
91	lFEF	0.0063472
91	lIPL	0.0069793
91	lMFG	0.0070766
91	lPCC	0.0063431
91	lVMPFC	0.0063875
91	rAI	0.006489
91	rDMPFC	0.0071674
91	rFEF	0.0068673
91	rIPL	0.0067569
91	rMFG	0.0067334
92	lAI	0.0093467
92	lFEF	0.0097104
92	lIPL	0.0090197
92	lMFG	0.0086508
92	lPCC	0.00833
92	lVMPFC	0.0083846
92	rAI	0.0093138
92	rDMPFC	0.0090406
92	rFEF	0.0087187
92	rIPL	0.0085509
92	rMFG	0.0089236
93	lAI	0.0080952
93	lFEF	0.0086993
93	lIPL	0.0084054
93	lMFG	0.0083735
93	lPCC	0.0083318
93	lVMPFC	0.0083371
93	rAI	0.0091136
93	rDMPFC	0.0082192
93	rFEF	0.0088093
93	rIPL	0.0084974
93	rMFG	0.0090911
94	lAI	0.016901
94	lFEF	0.015974
94	lIPL	0.016205
94	lMFG	0.017475
94	lPCC	0.015919
94	lVMPFC	0.015516
94	rAI	0.016228
94	rDMPFC	0.017735
94	rFEF	0.015906
94	rIPL	0.019663
94	rMFG	0.016557
95	lAI	0.0034781
95	lFEF	0.0033957
95	lIPL	0.0034096
95	lMFG	0.0033453
95	lPCC	0.0033124
95	lVMPFC	0.0033838
95	rAI	0.0038576
95	rDMPFC	0.003366
95	rFEF	0.0033547
95	rIPL	0.0035078
95	rMFG	0.0035742
96	lAI	0.022321
96	lFEF	0.02028
96	lIPL	0.019984
96	lMFG	0.020923
96	lPCC	0.019272
96	lVMPFC	0.020469
96	rAI	0.019989
96	rDMPFC	0.023998
96	rFEF	0.021494
96	rIPL	0.021816
96	rMFG	0.020616
97	lAI	0.0067915
97	lFEF	0.0063798
97	lIPL	0.0063392
97	lMFG	0.0065524
97	lPCC	0.0068071
97	lVMPFC	0.0064262
97	rAI	0.0071538
97	rDMPFC	0.0063756
97	rFEF	0.0066341
97	rIPL	0.0063524
97	rMFG	0.0064647
98	lAI	0.0057934
98	lFEF	0.0053775
98	lIPL	0.0052549
98	lMFG	0.0052744
98	lPCC	0.0056281
98	lVMPFC	0.0055257
98	rAI	0.005388
98	rDMPFC	0.0060516
98	rFEF	0.0053407
98	rIPL	0.0054709
98	rMFG	0.005915
99	lAI	0.020353
99	lFEF	0.023281
99	lIPL	0.020326
99	lMFG	0.021061
99	lPCC	0.023973
99	lVMPFC	0.02296
99	rAI	0.019679
99	rDMPFC	0.019683
99	rFEF	0.022805
99	rIPL	0.020616
99	rMFG	0.021957
100	lAI	0.013622
100	lFEF	0.012774
100	lIPL	0.012697
100	lMFG	0.013395
100	lPCC	0.012092
100	lVMPFC	0.012515
100	rAI	0.013075
100	rDMPFC	0.013408
100	rFEF	0.013106
100	rIPL	0.012933
100	rMFG	0.012006
101	lAI	0.02223
101	lFEF	0.022327
101	lIPL	0.021962
101	lMFG	0.023258
101	lPCC	0.021774
101	lVMPFC	0.022484
101	rAI	0.022196
101	rDMPFC	0.022264
101	rFEF	0.024666
101	rIPL	0.02353
101	rMFG	0.021859
102	lAI	0.011927
102	lFEF	0.013415
102	lIPL	0.013319
102	lMFG	0.012326
102	lPCC	0.012175
102	lVMPFC	0.012895
102	rAI	0.012014
102	rDMPFC	0.012586
102	rFEF	0.011767
102	rIPL	0.012659
102	rMFG	0.011925
103	lAI	0.015228
103	lFEF	0.014345
103	lIPL	0.014475
103	lMFG	0.014844
103	lPCC	0.015869
103	lVMPFC	0.014687
103	rAI	0.014706
103	rDMPFC	0.017518
103	rFEF	0.015495
103	rIPL	0.015132
103	rMFG	0.015562
104	lAI	0.0069775
104	lFEF	0.0064766
104	lIPL	0.0071097
104	lMFG	0.0068373
104	lPCC	0.0065606
104	lVMPFC	0.0064062
104	rAI	0.0065638
104	rDMPFC	0.0064867
104	rFEF	0.0062684
104	rIPL	0.0063898
104	rMFG	0.0064617
105	lAI	0.016595
105	lFEF	0.015852
105	lIPL	0.015664
105	lMFG	0.015963
105	lPCC	0.016902
105	lVMPFC	0.016253
105	rAI	0.016025
105	rDMPFC	0.017082
105	rFEF	0.015847
105	rIPL	0.016683
105	rMFG	0.015679
106	lAI	0.0071855
106	lFEF	0.0072895
106	lIPL	0.0072873
106	lMFG	0.007303
106	lPCC	0.0067266
106	lVMPFC	0.0068412
106	rAI	0.0073325
106	rDMPFC	0.007383
106	rFEF	0.0074857
106	rIPL	0.0071067
106	rMFG	0.0067645
107	lAI	0.015909
107	lFEF	0.019617
107	lIPL	0.01726
107	lMFG	0.015401
107	lPCC	0.017658
107	lVMPFC	0.015254
107	rAI	0.016796
107	rDMPFC	0.016347
107	rFEF	0.015875
107	rIPL	0.015198
107	rMFG	0.015028
108	lAI	0.012753
108	lFEF	0.011929
108	lIPL	0.011417
108	lMFG	0.01321
108	lPCC	0.011206
108	lVMPFC	0.011142
108	rAI	0.011945
108	rDMPFC	0.011284
108	rFEF	0.011071
108	rIPL	0.011751
108	rMFG	0.011012
109	lAI	0.0046202
109	lFEF	0.0046009
109	lIPL	0.0052433
109	lMFG	0.0047964
109	lPCC	0.0050198
109	lVMPFC	0.0048235
109	rAI	0.0052953
109	rDMPFC	0.0048652
109	rFEF	0.0046642
109	rIPL	0.0046898
109	rMFG	0.004672
110	lAI	0.01531
110	lFEF	0.01522
110	lIPL	0.016564
110	lMFG	0.016454
110	lPCC	0.016316
110	lVMPFC	0.016098
110	rAI	0.015293
110	rDMPFC	0.015518
110	rFEF	0.016625
110	rIPL	0.016997
110	rMFG	0.015228
111	lAI	0.0042371
111	lFEF	0.0042562
111	lIPL	0.0043185
111	lMFG	0.0043382
111	lPCC	0.004369
111	lVMPFC	0.0043299
111	rAI	0.0042593
111	rDMPFC	0.0048446
111	rFEF	0.004265
111	rIPL	0.0041281
111	rMFG	0.0041684
112	lAI	0.0081696
112	lFEF	0.0087386
112	lIPL	0.0079144
112	lMFG	0.0079897
112	lPCC	0.0080128
112	lVMPFC	0.0090679
112	rAI	0.0086742
112	rDMPFC	0.0084443
112	rFEF	0.0085311
112	rIPL	0.0082654
112	rMFG	0.0085208
113	lAI	0.0070642
113	lFEF	0.006627
113	lIPL	0.0061538
113	lMFG	0.0064009
113	lPCC	0.0061361
113	lVMPFC	0.0063182
113	rAI	0.0062861
113	rDMPFC	0.0061514
113	rFEF	0.0061195
113	rIPL	0.0069204
113	rMFG	0.0063915
114	lAI	0.0077636
114	lFEF	0.0088379
114	lIPL	0.0078469
114	lMFG	0.0077486
114	lPCC	0.0077683
114	lVMPFC	0.0075929
114	rAI	0.0085485
114	rDMPFC	0.0088672
114	rFEF	0.0081507
114	rIPL	0.0078993
114	rMFG	0.0079568
115	lAI	0.0090812
115	lFEF	0.0092098
115	lIPL	0.0095387
115	lMFG	0.0093691
115	lPCC	0.0087241
115	lVMPFC	0.0087247
115	rAI	0.0096402
115	rDMPFC	0.0083898
115	rFEF	0.0090744
115	rIPL	0.0086549
115	rMFG	0.0085758
116	lAI	0.022977
116	lFEF	0.022218
116	lIPL	0.019263
116	lMFG	0.022593
116	lPCC	0.019868
116	lVMPFC	0.018612
116	rAI	0.01895
116	rDMPFC	0.019934
116	rFEF	0.019315
116	rIPL	0.018553
116	rMFG	0.021468
117	lAI	0.0053277
117	lFEF	0.0063748
117	lIPL	0.0053619
117	lMFG	0.00533
117	lPCC	0.0055253
117	lVMPFC	0.0051895
117	rAI	0.0054661
117	rDMPFC	0.0052383
117	rFEF	0.0053309
117	rIPL	0.0053475
117	rMFG	0.0060366
118	lAI	0.0078627
118	lFEF	0.008278
118	lIPL	0.0079712
118	lMFG	0.0080757
118	lPCC	0.0081512
118	lVMPFC	0.007992
118	rAI	0.0089301
118	rDMPFC	0.0079554
118	rFEF	0.0079686
118	rIPL	0.00798
118	rMFG	0.0081123
119	lAI	0.0092659
119	lFEF	0.0095552
119	lIPL	0.0089723
119	lMFG	0.0088569
119	lPCC	0.0092008
119	lVMPFC	0.0092598
119	rAI	0.0089447
119	rDMPFC	0.0094855
119	rFEF	0.0089564
119	rIPL	0.0091827
119	rMFG	0.0096586
120	lAI	0.007601
120	lFEF	0.0076385
120	lIPL	0.007512
120	lMFG	0.0076972
120	lPCC	0.0078132
120	lVMPFC	0.007412
120	rAI	0.0080119
120	rDMPFC	0.0084521
120	rFEF	0.0074389
120	rIPL	0.0080107
120	rMFG	0.0072714
121	lAI	0.0043576
121	lFEF	0.0043819
121	lIPL	0.0043721
121	lMFG	0.0048406
121	lPCC	0.004368
121	lVMPFC	0.0043842
121	rAI	0.0043504
121	rDMPFC	0.0043981
121	rFEF	0.0045554
121	rIPL	0.0044746
121	rMFG	0.0046126
122	lAI	0.011808
122	lFEF	0.010553
122	lIPL	0.011081
122	lMFG	0.011284
122	lPCC	0.010557
122	lVMPFC	0.010894
122	rAI	0.011117
122	rDMPFC	0.011089
122	rFEF	0.011118
122	rIPL	0.011343
122	rMFG	0.010582
123	lAI	0.0079504
123	lFEF	0.0076225
123	lIPL	0.00862
123	lMFG	0.0074787
123	lPCC	0.0075231
123	lVMPFC	0.0072637
123	rAI	0.0077936
123	rDMPFC	0.0073967
123	rFEF	0.0076278
123	rIPL	0.0074791
123	rMFG	0.0079383
124	lAI	0.0065452
124	lFEF	0.0071143
124	lIPL	0.0061515
124	lMFG	0.0061455
124	lPCC	0.0062085
124	lVMPFC	0.0062183
124	rAI	0.0064463
124	rDMPFC	0.0061119
124	rFEF	0.0060985
124	rIPL	0.0059774
124	rMFG	0.0059232
125	lAI	0.010824
125	lFEF	0.010289
125	lIPL	0.0093866
125	lMFG	0.010064
125	lPCC	0.010584
125	lVMPFC	0.010461
125	rAI	0.0096561
125	rDMPFC	0.010234
125	rFEF	0.010521
125	rIPL	0.0098737
125	rMFG	0.0099051
126	lAI	0.0070577
126	lFEF	0.0068115
126	lIPL	0.0073668
126	lMFG	0.0069317
126	lPCC	0.0071407
126	lVMPFC	0.0068031
126	rAI	0.007037
126	rDMPFC	0.0065965
126	rFEF	0.0071455
126	rIPL	0.0067087
126	rMFG	0.0069326
127	lAI	0.0040144
127	lFEF	0.003987
127	lIPL	0.0039686
127	lMFG	0.0038569
127	lPCC	0.0039982
127	lVMPFC	0.0037852
127	rAI	0.0044821
127	rDMPFC	0.0037878
127	rFEF	0.00406
127	rIPL	0.0039371
127	rMFG	0.0039064
128	lAI	0.0051743
128	lFEF	0.0049641
128	lIPL	0.0048621
128	lMFG	0.0050247
128	lPCC	0.005123
128	lVMPFC	0.0048482
128	rAI	0.0055114
128	rDMPFC	0.0052979
128	rFEF	0.0053852
128	rIPL	0.0048231
128	rMFG	0.0048229
129	lAI	0.0081792
129	lFEF	0.0088311
129	lIPL	0.0090076
129	lMFG	0.0081879
129	lPCC	0.007801
129	lVMPFC	0.0078486
129	rAI	0.0083009
129	rDMPFC	0.0085678
129	rFEF	0.0077641
129	rIPL	0.0076735
129	rMFG	0.0077302
130	lAI	0.012703
130	lFEF	0.012374
130	lIPL	0.011419
130	lMFG	0.011638
130	lPCC	0.011198
130	lVMPFC	0.011804
130	rAI	0.011832
130	rDMPFC	0.013432
130	rFEF	0.012161
130	rIPL	0.013136
130	rMFG	0.012323
131	lAI	0.010011
131	lFEF	0.010256
131	lIPL	0.010294
131	lMFG	0.010073
131	lPCC	0.010535
131	lVMPFC	0.0097923
131	rAI	0.010081
131	rDMPFC	0.010851
131	rFEF	0.01018
131	rIPL	0.0097673
131	rMFG	0.0099669
132	lAI	0.0087206
132	lFEF	0.0093377
132	lIPL	0.0089611
132	lMFG	0.0083571
132	lPCC	0.0087335
132	lVMPFC	0.008199
132	rAI	0.0083868
132	rDMPFC	0.0089609
132	rFEF	0.0085206
132	rIPL	0.0086412
132	rMFG	0.0085494
133	lAI	0.0070485
133	lFEF	0.0070758
133	lIPL	0.0070688
133	lMFG	0.0077107
133	lPCC	0.0069865
133	lVMPFC	0.0071039
133	rAI	0.0073467
133	rDMPFC	0.0070803
133	rFEF	0.0078357
133	rIPL	0.007437
133	rMFG	0.0072853
134	lAI	0.014003
134	lFEF	0.013423
134	lIPL	0.013052
134	lMFG	0.013925
134	lPCC	0.01317
134	lVMPFC	0.013456
134	rAI	0.013633
134	rDMPFC	0.013547
134	rFEF	0.015128
134	rIPL	0.013438
134	rMFG	0.014144
135	lAI	0.0067811
135	lFEF	0.0065759
135	lIPL	0.0067898
135	lMFG	0.0063579
135	lPCC	0.0072598
135	lVMPFC	0.0071915
135	rAI	0.0067943
135	rDMPFC	0.0065875
135	rFEF	0.0064044
135	rIPL	0.0064614
135	rMFG	0.0066623
136	lAI	0.0095983
136	lFEF	0.009401
136	lIPL	0.010005
136	lMFG	0.0093664
136	lPCC	0.0093575
136	lVMPFC	0.0091227
136	rAI	0.0092485
136	rDMPFC	0.0092663
136	rFEF	0.010033
136	rIPL	0.0095318
136	rMFG	0.0092581
137	lAI	0.016262
137	lFEF	0.017141
137	lIPL	0.0177
137	lMFG	0.016906
137	lPCC	0.018038
137	lVMPFC	0.017325
137	rAI	0.017222
137	rDMPFC	0.020254
137	rFEF	0.016459
137	rIPL	0.017578
137	rMFG	0.017089
138	lAI	0.0062061
138	lFEF	0.0061569
138	lIPL	0.0063701
138	lMFG	0.0062664
138	lPCC	0.0059321
138	lVMPFC	0.0062321
138	rAI	0.0063497
138	rDMPFC	0.006901
138	rFEF	0.0059325
138	rIPL	0.0059196
138	rMFG	0.0060171
139	lAI	0.0068987
139	lFEF	0.0070502
139	lIPL	0.0064482
139	lMFG	0.0072055
139	lPCC	0.006781
139	lVMPFC	0.0065961
139	rAI	0.0067206
139	rDMPFC	0.0071349
139	rFEF	0.0068759
139	rIPL	0.0068423
139	rMFG	0.006761
140	lAI	0.014102
140	lFEF	0.013504
140	lIPL	0.011902
140	lMFG	0.012804
140	lPCC	0.012257
140	lVMPFC	0.012198
140	rAI	0.012157
140	rDMPFC	0.013928
140	rFEF	0.014076
140	rIPL	0.012593
140	rMFG	0.012389
141	lAI	0.007172
141	lFEF	0.0075901
141	lIPL	0.0075203
141	lMFG	0.0078511
141	lPCC	0.0070366
141	lVMPFC	0.0074297
141	rAI	0.0072527
141	rDMPFC	0.0074973
141	rFEF	0.00707
141	rIPL	0.0074693
141	rMFG	0.0070257
142	lAI	0.0083049
142	lFEF	0.0094082
142	lIPL	0.0094644
142	lMFG	0.0091919
142	lPCC	0.0087494
142	lVMPFC	0.0084902
142	rAI	0.0092266
142	rDMPFC	0.0092119
142	rFEF	0.008554
142	rIPL	0.009322
142	rMFG	0.0083584
143	lAI	0.012026
143	lFEF	0.012036
143	lIPL	0.012707
143	lMFG	0.012489
143	lPCC	0.012695
143	lVMPFC	0.012362
143	rAI	0.011819
143	rDMPFC	0.012565
143	rFEF	0.011942
143	rIPL	0.01236
143	rMFG	0.012309
144	lAI	0.029491
144	lFEF	0.02599
144	lIPL	0.024094
144	lMFG	0.0263
144	lPCC	0.02291
144	lVMPFC	0.023425
144	rAI	0.024743
144	rDMPFC	0.024341
144	rFEF	0.023033
144	rIPL	0.023444
144	rMFG	0.022715
145	lAI	0.0071081
145	lFEF	0.0077473
145	lIPL	0.0068742
145	lMFG	0.007386
145	lPCC	0.0073516
145	lVMPFC	0.0071915
145	rAI	0.0073474
145	rDMPFC	0.0073
145	rFEF	0.0070157
145	rIPL	0.0075287
145	rMFG	0.007274
146	lAI	0.018523
146	lFEF	0.019119
146	lIPL	0.017371
146	lMFG	0.017522
146	lPCC	0.016022
146	lVMPFC	0.017394
146	rAI	0.016614
146	rDMPFC	0.018804
146	rFEF	0.016644
146	rIPL	0.016433
146	rMFG	0.016767
147	lAI	0.0058977
147	lFEF	0.0052064
147	lIPL	0.0053231
147	lMFG	0.0057862
147	lPCC	0.0052442
147	lVMPFC	0.0055464
147	rAI	0.0052325
147	rDMPFC	0.0060887
147	rFEF	0.0052457
147	rIPL	0.0053169
147	rMFG	0.0053775
148	lAI	0.0074957
148	lFEF	0.0074052
148	lIPL	0.0074987
148	lMFG	0.0074828
148	lPCC	0.0071232
148	lVMPFC	0.0082367
148	rAI	0.007121
148	rDMPFC	0.0071876
148	rFEF	0.007114
148	rIPL	0.0070513
148	rMFG	0.0071162
149	lAI	0.013593
149	lFEF	0.0129
149	lIPL	0.012938
149	lMFG	0.013584
149	lPCC	0.012877
149	lVMPFC	0.014678
149	rAI	0.012877
149	rDMPFC	0.014324
149	rFEF	0.012988
149	rIPL	0.012963
149	rMFG	0.012593
150	lAI	0.0076105
150	lFEF	0.0072468
150	lIPL	0.0073023
150	lMFG	0.007497
150	lPCC	0.0067754
150	lVMPFC	0.0068418
150	rAI	0.0072078
150	rDMPFC	0.0077423
150	rFEF	0.0067951
150	rIPL	0.0070311
150	rMFG	0.0073259
151	lAI	0.0064935
151	lFEF	0.006647
151	lIPL	0.0061465
151	lMFG	0.0061847
151	lPCC	0.0061932
151	lVMPFC	0.0066081
151	rAI	0.0063756
151	rDMPFC	0.006266
151	rFEF	0.0067927
151	rIPL	0.0064178
151	rMFG	0.0069831
152	lAI	0.017176
152	lFEF	0.015409
152	lIPL	0.013814
152	lMFG	0.01523
152	lPCC	0.015068
152	lVMPFC	0.013414
152	rAI	0.01353
152	rDMPFC	0.014495
152	rFEF	0.013231
152	rIPL	0.013358
152	rMFG	0.013469
153	lAI	0.0083397
153	lFEF	0.0079986
153	lIPL	0.0078638
153	lMFG	0.0078689
153	lPCC	0.0077941
153	lVMPFC	0.0075607
153	rAI	0.0080101
153	rDMPFC	0.0079835
153	rFEF	0.0076314
153	rIPL	0.008428
153	rMFG	0.0077373
154	lAI	0.0079373
154	lFEF	0.0084266
154	lIPL	0.0071807
154	lMFG	0.0082258
154	lPCC	0.0078076
154	lVMPFC	0.0077221
154	rAI	0.0073757
154	rDMPFC	0.0073715
154	rFEF	0.0074229
154	rIPL	0.0074126
154	rMFG	0.0078727
155	lAI	0.020213
155	lFEF	0.021045
155	lIPL	0.020849
155	lMFG	0.019662
155	lPCC	0.020012
155	lVMPFC	0.018755
155	rAI	0.018944
155	rDMPFC	0.021905
155	rFEF	0.02008
155	rIPL	0.020074
155	rMFG	0.019245
156	lAI	0.0058379
156	lFEF	0.0061229
156	lIPL	0.0057251
156	lMFG	0.0060263
156	lPCC	0.005868
156	lVMPFC	0.0059957
156	rAI	0.0063207
156	rDMPFC	0.0065216
156	rFEF	0.0059786
156	rIPL	0.0060764
156	rMFG	0.0058075
157	lAI	0.011181
157	lFEF	0.01066
157	lIPL	0.010804
157	lMFG	0.010514
157	lPCC	0.010748
157	lVMPFC	0.010245
157	rAI	0.011773
157	rDMPFC	0.010534
157	rFEF	0.010406
157	rIPL	0.010733
157	rMFG	0.010209
158	lAI	0.017565
158	lFEF	0.017265
158	lIPL	0.016737
158	lMFG	0.016853
158	lPCC	0.016484
158	lVMPFC	0.017335
158	rAI	0.017276
158	rDMPFC	0.017501
158	rFEF	0.016914
158	rIPL	0.015715
158	rMFG	0.01784
159	lAI	0.0052953
159	lFEF	0.0052976
159	lIPL	0.0053033
159	lMFG	0.0058261
159	lPCC	0.0053249
159	lVMPFC	0.005216
159	rAI	0.0058259
159	rDMPFC	0.0052359
159	rFEF	0.0052813
159	rIPL	0.0052815
159	rMFG	0.0055205
160	lAI	0.0038541
160	lFEF	0.0039652
160	lIPL	0.0037947
160	lMFG	0.0036724
160	lPCC	0.0037306
160	lVMPFC	0.0037683
160	rAI	0.0039145
160	rDMPFC	0.0037559
160	rFEF	0.004111
160	rIPL	0.0037263
160	rMFG	0.0036834
161	lAI	0.0048857
161	lFEF	0.0054077
161	lIPL	0.0046307
161	lMFG	0.0048678
161	lPCC	0.0046877
161	lVMPFC	0.0050637
161	rAI	0.0050355
161	rDMPFC	0.0048516
161	rFEF	0.0050402
161	rIPL	0.0047123
161	rMFG	0.0049444
162	lAI	0.0086561
162	lFEF	0.008093
162	lIPL	0.0083065
162	lMFG	0.0080794
162	lPCC	0.007724
162	lVMPFC	0.0080868
162	rAI	0.0083174
162	rDMPFC	0.0079591
162	rFEF	0.0076458
162	rIPL	0.0081659
162	rMFG	0.0084372
163	lAI	0.0073173
163	lFEF	0.0069039
163	lIPL	0.0066122
163	lMFG	0.0070918
163	lPCC	0.0068396
163	lVMPFC	0.0067746
163	rAI	0.0070481
163	rDMPFC	0.0071489
163	rFEF	0.0067456
163	rIPL	0.0069246
163	rMFG	0.0070044
164	lAI	0.0078054
164	lFEF	0.0078773
164	lIPL	0.0087991
164	lMFG	0.0079431
164	lPCC	0.0076943
164	lVMPFC	0.007486
164	rAI	0.0079882
164	rDMPFC	0.008443
164	rFEF	0.0079153
164	rIPL	0.0079892
164	rMFG	0.0081651
165	lAI	0.0066624
165	lFEF	0.0070442
165	lIPL	0.0068114
165	lMFG	0.0066657
165	lPCC	0.0066941
165	lVMPFC	0.0066448
165	rAI	0.0070307
165	rDMPFC	0.007351
165	rFEF	0.0078571
165	rIPL	0.0066634
165	rMFG	0.0070026
166	lAI	0.0095464
166	lFEF	0.010202
166	lIPL	0.009678
166	lMFG	0.010004
166	lPCC	0.0095451
166	lVMPFC	0.010525
166	rAI	0.010147
166	rDMPFC	0.0094962
166	rFEF	0.0093912
166	rIPL	0.0092723
166	rMFG	0.0095504
167	lAI	0.015227
167	lFEF	0.014248
167	lIPL	0.013701
167	lMFG	0.013432
167	lPCC	0.013128
167	lVMPFC	0.013793
167	rAI	0.013687
167	rDMPFC	0.014715
167	rFEF	0.014545
167	rIPL	0.01358
167	rMFG	0.015505
168	lAI	0.010293
168	lFEF	0.010617
168	lIPL	0.0098825
168	lMFG	0.010079
168	lPCC	0.010293
168	lVMPFC	0.010013
168	rAI	0.011225
168	rDMPFC	0.010152
168	rFEF	0.010068
168	rIPL	0.010698
168	rMFG	0.0099891
169	lAI	0.0096492
169	lFEF	0.0098519
169	lIPL	0.0096609
169	lMFG	0.011279
169	lPCC	0.010352
169	lVMPFC	0.0093312
169	rAI	0.0095101
169	rDMPFC	0.0092157
169	rFEF	0.010588
169	rIPL	0.0092667
169	rMFG	0.0097045
170	lAI	0.013914
170	lFEF	0.014583
170	lIPL	0.014537
170	lMFG	0.012997
170	lPCC	0.013836
170	lVMPFC	0.013602
170	rAI	0.013677
170	rDMPFC	0.013935
170	rFEF	0.013852
170	rIPL	0.013354
170	rMFG	0.014019
171	lAI	0.0066231
171	lFEF	0.0062942
171	lIPL	0.0060215
171	lMFG	0.0058059
171	lPCC	0.0057523
171	lVMPFC	0.0062007
171	rAI	0.0059557
171	rDMPFC	0.0066136
171	rFEF	0.0058816
171	rIPL	0.0058705
171	rMFG	0.0058035
172	lAI	0.019015
172	lFEF	0.018194
172	lIPL	0.016575
172	lMFG	0.017519
172	lPCC	0.017147
172	lVMPFC	0.017227
172	rAI	0.017489
172	rDMPFC	0.018348
172	rFEF	0.018168
172	rIPL	0.016769
172	rMFG	0.016835
173	lAI	0.0076393
173	lFEF	0.0082243
173	lIPL	0.0078905
173	lMFG	0.0078629
173	lPCC	0.0075355
173	lVMPFC	0.0077178
173	rAI	0.0088529
173	rDMPFC	0.0075694
173	rFEF	0.0081624
173	rIPL	0.0082851
173	rMFG	0.0078613
174	lAI	0.01053
174	lFEF	0.010509
174	lIPL	0.011157
174	lMFG	0.010611
174	lPCC	0.010683
174	lVMPFC	0.0106
174	rAI	0.010648
174	rDMPFC	0.010063
174	rFEF	0.011252
174	rIPL	0.010483
174	rMFG	0.011608
175	lAI	0.015889
175	lFEF	0.015599
175	lIPL	0.014941
175	lMFG	0.014589
175	lPCC	0.01468
175	lVMPFC	0.015147
175	rAI	0.015617
175	rDMPFC	0.017299
175	rFEF	0.015439
175	rIPL	0.016047
175	rMFG	0.014661
176	lAI	0.0073146
176	lFEF	0.0069156
176	lIPL	0.0070438
176	lMFG	0.0073491
176	lPCC	0.0073278
176	lVMPFC	0.0074785
176	rAI	0.0078239
176	rDMPFC	0.007425
176	rFEF	0.0078516
176	rIPL	0.0072081
176	rMFG	0.0074783
177	lAI	0.0092029
177	lFEF	0.0090974
177	lIPL	0.0098408
177	lMFG	0.010217
177	lPCC	0.0088568
177	lVMPFC	0.0090209
177	rAI	0.0093648
177	rDMPFC	0.010304
177	rFEF	0.0088834
177	rIPL	0.0096092
177	rMFG	0.0097285
178	lAI	0.018098
178	lFEF	0.019082
178	lIPL	0.019586
178	lMFG	0.018231
178	lPCC	0.018054
178	lVMPFC	0.017781
178	rAI	0.018686
178	rDMPFC	0.019616
178	rFEF	0.017288
178	rIPL	0.018651
178	rMFG	0.0177
179	lAI	0.039032
179	lFEF	0.037541
179	lIPL	0.036509
179	lMFG	0.040624
179	lPCC	0.034156
179	lVMPFC	0.035961
179	rAI	0.038939
179	rDMPFC	0.048402
179	rFEF	0.037567
179	rIPL	0.035293
179	rMFG	0.033889
180	lAI	0.0055913
180	lFEF	0.0052735
180	lIPL	0.0057348
180	lMFG	0.0053963
180	lPCC	0.0052655
180	lVMPFC	0.0052707
180	rAI	0.0054817
180	rDMPFC	0.0053124
180	rFEF	0.0051726
180	rIPL	0.005197
180	rMFG	0.0052834
181	lAI	0.010094
181	lFEF	0.0099621
181	lIPL	0.010143
181	lMFG	0.010005
181	lPCC	0.0097777
181	lVMPFC	0.0098215
181	rAI	0.011102
181	rDMPFC	0.01098
[truncated: 6,108 more rows]

## Sheet: Figure7A_2bk
subject	roi	value
0	lAI	0.0057197
0	lFEF	0.0055133
0	lIPL	0.0053858
0	lMFG	0.0050886
0	lPCC	0.0054141
0	lVMPFC	0.0052926
0	rAI	0.0058709
0	rDMPFC	0.0051878
0	rFEF	0.0051515
0	rIPL	0.0052191
0	rMFG	0.0053475
1	lAI	0.0054264
1	lFEF	0.0053624
1	lIPL	0.0054777
1	lMFG	0.0055739
1	lPCC	0.0057358
1	lVMPFC	0.0058034
1	rAI	0.0058386
1	rDMPFC	0.0061128
1	rFEF	0.0057975
1	rIPL	0.0056651
1	rMFG	0.0053452
2	lAI	0.0079639
2	lFEF	0.0084359
2	lIPL	0.0076252
2	lMFG	0.0076113
2	lPCC	0.0080138
2	lVMPFC	0.0077253
2	rAI	0.0089067
2	rDMPFC	0.007634
2	rFEF	0.0086589
2	rIPL	0.0081616
2	rMFG	0.0076669
3	lAI	0.011269
3	lFEF	0.010355
3	lIPL	0.01151
3	lMFG	0.011051
3	lPCC	0.0107
3	lVMPFC	0.010201
3	rAI	0.010646
3	rDMPFC	0.010541
3	rFEF	0.010734
3	rIPL	0.010142
3	rMFG	0.011184
4	lAI	0.0072517
4	lFEF	0.0071052
4	lIPL	0.0072603
4	lMFG	0.007081
4	lPCC	0.0070398
4	lVMPFC	0.00734
4	rAI	0.0075625
4	rDMPFC	0.0077658
4	rFEF	0.0077853
4	rIPL	0.0075951
4	rMFG	0.0074243
5	lAI	0.0038647
5	lFEF	0.0033366
5	lIPL	0.0033332
5	lMFG	0.0034966
5	lPCC	0.0037768
5	lVMPFC	0.0034245
5	rAI	0.0035283
5	rDMPFC	0.0033353
5	rFEF	0.0033818
5	rIPL	0.0033957
5	rMFG	0.0034201
6	lAI	0.0084327
6	lFEF	0.0083294
6	lIPL	0.0082609
6	lMFG	0.0081361
6	lPCC	0.0084255
6	lVMPFC	0.0084799
6	rAI	0.0088347
6	rDMPFC	0.0090749
6	rFEF	0.0079316
6	rIPL	0.0084499
6	rMFG	0.0084058
7	lAI	0.012749
7	lFEF	0.011988
7	lIPL	0.013097
7	lMFG	0.013029
7	lPCC	0.011777
7	lVMPFC	0.011881
7	rAI	0.012042
7	rDMPFC	0.01237
7	rFEF	0.011651
7	rIPL	0.012425
7	rMFG	0.012396
8	lAI	0.0067383
8	lFEF	0.0067155
8	lIPL	0.00605
8	lMFG	0.006076
8	lPCC	0.0065585
8	lVMPFC	0.0062357
8	rAI	0.0061218
8	rDMPFC	0.0066365
8	rFEF	0.0061969
8	rIPL	0.0068742
8	rMFG	0.0062542
9	lAI	0.0061011
9	lFEF	0.0059069
9	lIPL	0.005681
9	lMFG	0.005998
9	lPCC	0.0056514
9	lVMPFC	0.0060326
9	rAI	0.0062414
9	rDMPFC	0.0060117
9	rFEF	0.0062616
9	rIPL	0.0063067
9	rMFG	0.0059621
10	lAI	0.004199
10	lFEF	0.0044615
10	lIPL	0.0042623
10	lMFG	0.0042507
10	lPCC	0.0041871
10	lVMPFC	0.0043163
10	rAI	0.0045635
10	rDMPFC	0.0045143
10	rFEF	0.0042796
10	rIPL	0.0041888
10	rMFG	0.0043694
11	lAI	0.015579
11	lFEF	0.015658
11	lIPL	0.013852
11	lMFG	0.013698
11	lPCC	0.014351
11	lVMPFC	0.013535
11	rAI	0.01372
11	rDMPFC	0.014054
11	rFEF	0.014017
11	rIPL	0.014167
11	rMFG	0.013459
12	lAI	0.010888
12	lFEF	0.010215
12	lIPL	0.010508
12	lMFG	0.010083
12	lPCC	0.01011
12	lVMPFC	0.010978
12	rAI	0.010867
12	rDMPFC	0.0096483
12	rFEF	0.010107
12	rIPL	0.010093
12	rMFG	0.0099927
13	lAI	0.0076183
13	lFEF	0.0075928
13	lIPL	0.0080803
13	lMFG	0.0077179
13	lPCC	0.0077007
13	lVMPFC	0.0074779
13	rAI	0.0079597
13	rDMPFC	0.0082873
13	rFEF	0.0080171
13	rIPL	0.0080397
13	rMFG	0.0078453
14	lAI	0.0077013
14	lFEF	0.0068602
14	lIPL	0.0068776
14	lMFG	0.0067538
14	lPCC	0.0076354
14	lVMPFC	0.0068173
14	rAI	0.0072679
14	rDMPFC	0.0069878
14	rFEF	0.0069412
14	rIPL	0.0068166
14	rMFG	0.0066304
15	lAI	0.0055997
15	lFEF	0.0051905
15	lIPL	0.0051699
15	lMFG	0.0059845
15	lPCC	0.0052448
15	lVMPFC	0.0051785
15	rAI	0.0051331
15	rDMPFC	0.005262
15	rFEF	0.0053035
15	rIPL	0.0057
15	rMFG	0.0053752
16	lAI	0.0079425
16	lFEF	0.0082863
16	lIPL	0.008123
16	lMFG	0.0079152
16	lPCC	0.0080631
16	lVMPFC	0.0082882
16	rAI	0.0080545
16	rDMPFC	0.0085974
16	rFEF	0.0085719
16	rIPL	0.0083668
16	rMFG	0.0075871
17	lAI	0.008712
17	lFEF	0.0090783
17	lIPL	0.0085929
17	lMFG	0.0095706
17	lPCC	0.0086513
17	lVMPFC	0.0087001
17	rAI	0.0084472
17	rDMPFC	0.0090748
17	rFEF	0.0090137
17	rIPL	0.0086203
17	rMFG	0.0092335
18	lAI	0.030913
18	lFEF	0.030734
18	lIPL	0.029779
18	lMFG	0.034
18	lPCC	0.028458
18	lVMPFC	0.029526
18	rAI	0.032406
18	rDMPFC	0.029035
18	rFEF	0.029421
18	rIPL	0.029054
18	rMFG	0.03236
19	lAI	0.017746
19	lFEF	0.018442
19	lIPL	0.018527
19	lMFG	0.018509
19	lPCC	0.016501
19	lVMPFC	0.016587
19	rAI	0.0175
19	rDMPFC	0.017313
19	rFEF	0.017729
19	rIPL	0.019296
19	rMFG	0.017245
20	lAI	0.0095001
20	lFEF	0.0091254
20	lIPL	0.0099089
20	lMFG	0.010209
20	lPCC	0.0089524
20	lVMPFC	0.0091378
20	rAI	0.0094182
20	rDMPFC	0.0088013
20	rFEF	0.0092956
20	rIPL	0.0092945
20	rMFG	0.0088892
21	lAI	0.0065562
21	lFEF	0.0067903
21	lIPL	0.0064067
21	lMFG	0.0064142
21	lPCC	0.0064446
21	lVMPFC	0.0063261
21	rAI	0.0064085
21	rDMPFC	0.0070962
21	rFEF	0.0069312
21	rIPL	0.0065271
21	rMFG	0.0070416
22	lAI	0.011032
22	lFEF	0.012556
22	lIPL	0.011173
22	lMFG	0.010903
22	lPCC	0.011778
22	lVMPFC	0.010853
22	rAI	0.011764
22	rDMPFC	0.012566
22	rFEF	0.013112
22	rIPL	0.011324
22	rMFG	0.011373
23	lAI	0.0093203
23	lFEF	0.008852
23	lIPL	0.010089
23	lMFG	0.0098217
23	lPCC	0.0092413
23	lVMPFC	0.0086202
23	rAI	0.0085499
23	rDMPFC	0.0084158
23	rFEF	0.0092593
23	rIPL	0.0087332
23	rMFG	0.0083829
24	lAI	0.0090093
24	lFEF	0.0096487
24	lIPL	0.0092727
24	lMFG	0.0089441
24	lPCC	0.0085848
24	lVMPFC	0.0085226
24	rAI	0.0089235
24	rDMPFC	0.0087402
24	rFEF	0.0086013
24	rIPL	0.0092412
24	rMFG	0.0096412
25	lAI	0.0060038
25	lFEF	0.0061931
25	lIPL	0.0058541
25	lMFG	0.0059586
25	lPCC	0.0062216
25	lVMPFC	0.0060026
25	rAI	0.0061763
25	rDMPFC	0.0063543
25	rFEF	0.0062555
25	rIPL	0.0060858
25	rMFG	0.0060637
26	lAI	0.0041681
26	lFEF	0.0039875
26	lIPL	0.0042855
26	lMFG	0.0044858
26	lPCC	0.0040819
26	lVMPFC	0.0040075
26	rAI	0.0040899
26	rDMPFC	0.0042184
26	rFEF	0.0041148
26	rIPL	0.0041714
26	rMFG	0.0040033
27	lAI	0.0094569
27	lFEF	0.0090804
27	lIPL	0.0083823
27	lMFG	0.0084291
27	lPCC	0.0092668
27	lVMPFC	0.0089441
27	rAI	0.009353
27	rDMPFC	0.008264
27	rFEF	0.0092897
27	rIPL	0.0085032
27	rMFG	0.0082735
28	lAI	0.0084263
28	lFEF	0.008537
28	lIPL	0.0087963
28	lMFG	0.008283
28	lPCC	0.0085977
28	lVMPFC	0.0081971
28	rAI	0.0093976
28	rDMPFC	0.008333
28	rFEF	0.0085998
28	rIPL	0.0083901
28	rMFG	0.0081592
29	lAI	0.014657
29	lFEF	0.014382
29	lIPL	0.014603
29	lMFG	0.016803
29	lPCC	0.015658
29	lVMPFC	0.015358
29	rAI	0.01746
29	rDMPFC	0.013939
29	rFEF	0.015321
29	rIPL	0.015554
29	rMFG	0.014371
30	lAI	0.0072489
30	lFEF	0.0074589
30	lIPL	0.0064951
30	lMFG	0.0070336
30	lPCC	0.0072339
30	lVMPFC	0.0066357
30	rAI	0.0068982
30	rDMPFC	0.0070391
30	rFEF	0.0067858
30	rIPL	0.006639
30	rMFG	0.0068766
31	lAI	0.0067121
31	lFEF	0.0071407
31	lIPL	0.0061408
31	lMFG	0.0063268
31	lPCC	0.006607
31	lVMPFC	0.0064906
31	rAI	0.007091
31	rDMPFC	0.0064239
31	rFEF	0.006219
31	rIPL	0.0063307
31	rMFG	0.0063087
32	lAI	0.0037417
32	lFEF	0.0036983
32	lIPL	0.0041639
32	lMFG	0.0036372
32	lPCC	0.0037166
32	lVMPFC	0.0037426
32	rAI	0.0037148
32	rDMPFC	0.0039728
32	rFEF	0.0037102
32	rIPL	0.0037941
32	rMFG	0.0038142
33	lAI	0.017241
33	lFEF	0.016071
33	lIPL	0.016568
33	lMFG	0.016102
33	lPCC	0.015475
33	lVMPFC	0.015844
33	rAI	0.017556
33	rDMPFC	0.017214
33	rFEF	0.015865
33	rIPL	0.015743
33	rMFG	0.017074
34	lAI	0.0058248
34	lFEF	0.0055096
34	lIPL	0.0058896
34	lMFG	0.0056125
34	lPCC	0.0061693
34	lVMPFC	0.0055495
34	rAI	0.005651
34	rDMPFC	0.0055331
34	rFEF	0.0058082
34	rIPL	0.0056216
34	rMFG	0.0057256
35	lAI	0.0051149
35	lFEF	0.0044721
35	lIPL	0.004385
35	lMFG	0.0048064
35	lPCC	0.0043536
35	lVMPFC	0.0044693
35	rAI	0.0047142
35	rDMPFC	0.0043467
35	rFEF	0.0046485
35	rIPL	0.0046476
35	rMFG	0.0043548
36	lAI	0.0059072
36	lFEF	0.0062409
36	lIPL	0.0064407
36	lMFG	0.0059342
36	lPCC	0.0059268
36	lVMPFC	0.0061929
36	rAI	0.0064547
36	rDMPFC	0.0063635
36	rFEF	0.0057952
36	rIPL	0.0061325
36	rMFG	0.0059217
37	lAI	0.0076259
37	lFEF	0.0075945
37	lIPL	0.0075324
37	lMFG	0.0086572
37	lPCC	0.0074397
37	lVMPFC	0.0075252
37	rAI	0.0081701
37	rDMPFC	0.0071825
37	rFEF	0.0073388
37	rIPL	0.007645
37	rMFG	0.0071978
38	lAI	0.0075331
38	lFEF	0.0072686
38	lIPL	0.0081735
38	lMFG	0.0083692
38	lPCC	0.007748
38	lVMPFC	0.0077911
38	rAI	0.0074454
38	rDMPFC	0.0072014
38	rFEF	0.0075726
38	rIPL	0.0072614
38	rMFG	0.007345
39	lAI	0.0039639
39	lFEF	0.0041631
39	lIPL	0.0040444
39	lMFG	0.0040211
39	lPCC	0.0040222
39	lVMPFC	0.0039068
39	rAI	0.0040677
39	rDMPFC	0.0039412
39	rFEF	0.0043662
39	rIPL	0.0044581
39	rMFG	0.003985
40	lAI	0.011996
40	lFEF	0.01215
40	lIPL	0.011657
40	lMFG	0.01205
40	lPCC	0.011385
40	lVMPFC	0.011546
40	rAI	0.01128
40	rDMPFC	0.011994
40	rFEF	0.011806
40	rIPL	0.011491
40	rMFG	0.012224
41	lAI	0.01128
41	lFEF	0.011528
41	lIPL	0.01174
41	lMFG	0.012389
41	lPCC	0.012513
41	lVMPFC	0.011794
41	rAI	0.011343
41	rDMPFC	0.012846
41	rFEF	0.011325
41	rIPL	0.011945
41	rMFG	0.010974
42	lAI	0.0080731
42	lFEF	0.0088148
42	lIPL	0.008116
42	lMFG	0.0085951
42	lPCC	0.0081547
42	lVMPFC	0.0078761
42	rAI	0.0084709
42	rDMPFC	0.0082004
42	rFEF	0.0085406
42	rIPL	0.0079994
42	rMFG	0.0080185
43	lAI	0.0083343
43	lFEF	0.0083871
43	lIPL	0.0080852
43	lMFG	0.0089487
43	lPCC	0.0088943
43	lVMPFC	0.008283
43	rAI	0.0091806
43	rDMPFC	0.0083774
43	rFEF	0.0085131
43	rIPL	0.0081876
43	rMFG	0.0084577
44	lAI	0.0035242
44	lFEF	0.004039
44	lIPL	0.0036496
44	lMFG	0.0037254
44	lPCC	0.0036778
44	lVMPFC	0.0035523
44	rAI	0.0035954
44	rDMPFC	0.0036048
44	rFEF	0.0036979
44	rIPL	0.0037319
44	rMFG	0.0035354
45	lAI	0.0084967
45	lFEF	0.0079419
45	lIPL	0.0077863
45	lMFG	0.0095487
45	lPCC	0.0085973
45	lVMPFC	0.0080522
45	rAI	0.0081778
45	rDMPFC	0.0077445
45	rFEF	0.0082642
45	rIPL	0.0080256
45	rMFG	0.0085415
46	lAI	0.0090752
46	lFEF	0.0081907
46	lIPL	0.0085375
46	lMFG	0.008114
46	lPCC	0.0081192
46	lVMPFC	0.0081293
46	rAI	0.0081163
46	rDMPFC	0.0090906
46	rFEF	0.0081898
46	rIPL	0.008088
46	rMFG	0.0088153
47	lAI	0.0039811
47	lFEF	0.0045026
47	lIPL	0.0039656
47	lMFG	0.0042443
47	lPCC	0.0043176
47	lVMPFC	0.0039468
47	rAI	0.0040025
47	rDMPFC	0.0040571
47	rFEF	0.0041324
47	rIPL	0.0038953
47	rMFG	0.0040524
48	lAI	0.012169
48	lFEF	0.0114
48	lIPL	0.011181
48	lMFG	0.01149
48	lPCC	0.011873
48	lVMPFC	0.010757
48	rAI	0.010973
48	rDMPFC	0.01146
48	rFEF	0.010511
48	rIPL	0.010578
48	rMFG	0.011705
49	lAI	0.01441
49	lFEF	0.014745
49	lIPL	0.014545
49	lMFG	0.014661
49	lPCC	0.014333
49	lVMPFC	0.014161
49	rAI	0.015075
49	rDMPFC	0.014954
49	rFEF	0.014118
49	rIPL	0.014876
49	rMFG	0.014181
50	lAI	0.014866
50	lFEF	0.014131
50	lIPL	0.013774
50	lMFG	0.015529
50	lPCC	0.01451
50	lVMPFC	0.01382
50	rAI	0.01541
50	rDMPFC	0.014026
50	rFEF	0.014238
50	rIPL	0.015171
50	rMFG	0.014611
51	lAI	0.0053887
51	lFEF	0.0056455
51	lIPL	0.0054206
51	lMFG	0.0052268
51	lPCC	0.0055594
51	lVMPFC	0.0056387
51	rAI	0.0058167
51	rDMPFC	0.0053492
51	rFEF	0.005807
51	rIPL	0.005273
51	rMFG	0.0053765
52	lAI	0.0062816
52	lFEF	0.0062359
52	lIPL	0.0060856
52	lMFG	0.0064812
52	lPCC	0.0062987
52	lVMPFC	0.0068249
52	rAI	0.0065185
52	rDMPFC	0.0065477
52	rFEF	0.0072255
52	rIPL	0.0064547
52	rMFG	0.006259
53	lAI	0.0080582
53	lFEF	0.0084042
53	lIPL	0.0080662
53	lMFG	0.0081511
53	lPCC	0.008345
53	lVMPFC	0.0081972
53	rAI	0.0082349
53	rDMPFC	0.009381
53	rFEF	0.0086894
53	rIPL	0.0085541
53	rMFG	0.0085211
54	lAI	0.0090428
54	lFEF	0.0092114
54	lIPL	0.0094987
54	lMFG	0.008714
54	lPCC	0.0091357
54	lVMPFC	0.0092606
54	rAI	0.009672
54	rDMPFC	0.0094111
54	rFEF	0.0089456
54	rIPL	0.0091203
54	rMFG	0.0095315
55	lAI	0.012464
55	lFEF	0.013801
55	lIPL	0.012609
55	lMFG	0.012936
55	lPCC	0.012592
55	lVMPFC	0.01329
55	rAI	0.012846
55	rDMPFC	0.012837
55	rFEF	0.012726
55	rIPL	0.013564
55	rMFG	0.012524
56	lAI	0.01855
56	lFEF	0.020234
56	lIPL	0.018177
56	lMFG	0.019344
56	lPCC	0.018741
56	lVMPFC	0.018207
56	rAI	0.019124
56	rDMPFC	0.018686
56	rFEF	0.021205
56	rIPL	0.018729
56	rMFG	0.018525
57	lAI	0.0030525
57	lFEF	0.0031935
57	lIPL	0.0031726
57	lMFG	0.0033609
57	lPCC	0.0031932
57	lVMPFC	0.0031209
57	rAI	0.0031183
57	rDMPFC	0.0030916
57	rFEF	0.0031161
57	rIPL	0.0031278
57	rMFG	0.0031458
58	lAI	0.0093735
58	lFEF	0.0091729
58	lIPL	0.0094162
58	lMFG	0.0087771
58	lPCC	0.0090634
58	lVMPFC	0.0088013
58	rAI	0.009082
58	rDMPFC	0.0088412
58	rFEF	0.0086334
58	rIPL	0.0090347
58	rMFG	0.0084375
59	lAI	0.0089124
59	lFEF	0.008134
59	lIPL	0.0085971
59	lMFG	0.0082882
59	lPCC	0.0080084
59	lVMPFC	0.0079561
59	rAI	0.008924
59	rDMPFC	0.0088913
59	rFEF	0.0082842
59	rIPL	0.0086895
59	rMFG	0.0080303
60	lAI	0.016195
60	lFEF	0.016327
60	lIPL	0.016106
60	lMFG	0.016358
60	lPCC	0.016107
60	lVMPFC	0.01712
60	rAI	0.016039
60	rDMPFC	0.016926
60	rFEF	0.016187
60	rIPL	0.015412
60	rMFG	0.015456
61	lAI	0.0045148
61	lFEF	0.0045187
61	lIPL	0.0050661
61	lMFG	0.0045277
61	lPCC	0.0046392
61	lVMPFC	0.0042945
61	rAI	0.0045803
61	rDMPFC	0.0043848
61	rFEF	0.0043363
61	rIPL	0.0043506
61	rMFG	0.0043778
62	lAI	0.0096707
62	lFEF	0.0098352
62	lIPL	0.0090178
62	lMFG	0.0099889
62	lPCC	0.0099419
62	lVMPFC	0.009363
62	rAI	0.0091018
62	rDMPFC	0.0098292
62	rFEF	0.0097906
62	rIPL	0.0094079
62	rMFG	0.0091224
63	lAI	0.0085677
63	lFEF	0.0083516
63	lIPL	0.009475
63	lMFG	0.0089584
63	lPCC	0.0087571
63	lVMPFC	0.0088261
63	rAI	0.008646
63	rDMPFC	0.0085271
63	rFEF	0.0082423
63	rIPL	0.0082294
63	rMFG	0.0085096
64	lAI	0.011934
64	lFEF	0.010619
64	lIPL	0.01092
64	lMFG	0.011026
64	lPCC	0.010508
64	lVMPFC	0.010393
64	rAI	0.011814
64	rDMPFC	0.01046
64	rFEF	0.010518
64	rIPL	0.010313
64	rMFG	0.010497
65	lAI	0.008893
65	lFEF	0.0097871
65	lIPL	0.0086357
65	lMFG	0.0083428
65	lPCC	0.0090352
65	lVMPFC	0.0086093
65	rAI	0.0089527
65	rDMPFC	0.008743
65	rFEF	0.0086182
65	rIPL	0.0086591
65	rMFG	0.009851
66	lAI	0.016686
66	lFEF	0.016384
66	lIPL	0.015463
66	lMFG	0.01724
66	lPCC	0.016125
66	lVMPFC	0.015761
66	rAI	0.016564
66	rDMPFC	0.017013
66	rFEF	0.017718
66	rIPL	0.016369
66	rMFG	0.016018
67	lAI	0.010285
67	lFEF	0.01062
67	lIPL	0.01033
67	lMFG	0.010785
67	lPCC	0.010995
67	lVMPFC	0.010453
67	rAI	0.010826
67	rDMPFC	0.011371
67	rFEF	0.010292
67	rIPL	0.01051
67	rMFG	0.010178
68	lAI	0.0087317
68	lFEF	0.0094666
68	lIPL	0.0089321
68	lMFG	0.0089648
68	lPCC	0.0089513
68	lVMPFC	0.0087583
68	rAI	0.0088851
68	rDMPFC	0.009134
68	rFEF	0.0091524
68	rIPL	0.0088549
68	rMFG	0.0092025
69	lAI	0.010143
69	lFEF	0.0096822
69	lIPL	0.010224
69	lMFG	0.0098352
69	lPCC	0.010565
69	lVMPFC	0.0094618
69	rAI	0.01044
69	rDMPFC	0.0097264
69	rFEF	0.0097478
69	rIPL	0.0094588
69	rMFG	0.0094814
70	lAI	0.0054572
70	lFEF	0.0053802
70	lIPL	0.0054232
70	lMFG	0.0058811
70	lPCC	0.0054942
70	lVMPFC	0.0057977
70	rAI	0.0056803
70	rDMPFC	0.005669
70	rFEF	0.0053376
70	rIPL	0.0053773
70	rMFG	0.0053742
71	lAI	0.0049377
71	lFEF	0.0046582
71	lIPL	0.0046343
71	lMFG	0.0052092
71	lPCC	0.0046499
71	lVMPFC	0.0048385
71	rAI	0.0047007
71	rDMPFC	0.0046783
71	rFEF	0.005056
71	rIPL	0.0047015
71	rMFG	0.0046403
72	lAI	0.010514
72	lFEF	0.010257
72	lIPL	0.010209
72	lMFG	0.010466
72	lPCC	0.010644
72	lVMPFC	0.010014
72	rAI	0.010136
72	rDMPFC	0.0098073
72	rFEF	0.0099512
72	rIPL	0.010998
72	rMFG	0.0097385
73	lAI	0.0071857
73	lFEF	0.0073253
73	lIPL	0.0067358
73	lMFG	0.0065967
73	lPCC	0.0066274
73	lVMPFC	0.0064448
73	rAI	0.0070311
73	rDMPFC	0.0065984
73	rFEF	0.0064791
73	rIPL	0.0064453
73	rMFG	0.0062835
74	lAI	0.0067479
74	lFEF	0.0069418
74	lIPL	0.0067729
74	lMFG	0.0073385
74	lPCC	0.0073907
74	lVMPFC	0.0072545
74	rAI	0.006823
74	rDMPFC	0.0079952
74	rFEF	0.0068843
74	rIPL	0.0073682
74	rMFG	0.0068029
75	lAI	0.0085616
75	lFEF	0.0090563
75	lIPL	0.0090743
75	lMFG	0.0087458
75	lPCC	0.0088571
75	lVMPFC	0.0091798
75	rAI	0.0086694
75	rDMPFC	0.010151
75	rFEF	0.0085332
75	rIPL	0.0089793
75	rMFG	0.0088201
76	lAI	0.0080538
76	lFEF	0.0086368
76	lIPL	0.0082338
76	lMFG	0.0081529
76	lPCC	0.0087404
76	lVMPFC	0.0083143
76	rAI	0.0080634
76	rDMPFC	0.0090097
76	rFEF	0.0079505
76	rIPL	0.0082945
76	rMFG	0.0081527
77	lAI	0.0043004
77	lFEF	0.0041166
77	lIPL	0.0043103
77	lMFG	0.0040648
77	lPCC	0.0041212
77	lVMPFC	0.0041456
77	rAI	0.0042482
77	rDMPFC	0.0044923
77	rFEF	0.0043272
77	rIPL	0.0040843
77	rMFG	0.0040936
78	lAI	0.013163
78	lFEF	0.014058
78	lIPL	0.012991
78	lMFG	0.01303
78	lPCC	0.013326
78	lVMPFC	0.014512
78	rAI	0.013695
78	rDMPFC	0.013769
78	rFEF	0.013044
78	rIPL	0.012871
78	rMFG	0.012581
79	lAI	0.007734
79	lFEF	0.0080779
79	lIPL	0.0078028
79	lMFG	0.0082704
79	lPCC	0.0079046
79	lVMPFC	0.0079351
79	rAI	0.0077767
79	rDMPFC	0.0083456
79	rFEF	0.0079877
79	rIPL	0.0083816
79	rMFG	0.0090406
80	lAI	0.0089436
80	lFEF	0.0085327
80	lIPL	0.0087546
80	lMFG	0.0085997
80	lPCC	0.0089134
80	lVMPFC	0.0088868
80	rAI	0.0082329
80	rDMPFC	0.0080384
80	rFEF	0.0083043
80	rIPL	0.0082579
80	rMFG	0.0086051
81	lAI	0.0040917
81	lFEF	0.0042403
81	lIPL	0.0043329
81	lMFG	0.004092
81	lPCC	0.0042446
81	lVMPFC	0.0042131
81	rAI	0.0041681
81	rDMPFC	0.0044034
81	rFEF	0.0044393
81	rIPL	0.0045198
81	rMFG	0.0042458
82	lAI	0.019618
82	lFEF	0.019565
82	lIPL	0.017217
82	lMFG	0.017895
82	lPCC	0.018474
82	lVMPFC	0.017256
82	rAI	0.017907
82	rDMPFC	0.016727
82	rFEF	0.017271
82	rIPL	0.017456
82	rMFG	0.018205
83	lAI	0.012906
83	lFEF	0.011629
83	lIPL	0.012584
83	lMFG	0.011246
83	lPCC	0.012127
83	lVMPFC	0.012295
83	rAI	0.01178
83	rDMPFC	0.012382
83	rFEF	0.013577
83	rIPL	0.011623
83	rMFG	0.011252
84	lAI	0.0092076
84	lFEF	0.0094603
84	lIPL	0.010079
84	lMFG	0.0095266
84	lPCC	0.0098545
84	lVMPFC	0.0090814
84	rAI	0.0092564
84	rDMPFC	0.010217
84	rFEF	0.0097103
84	rIPL	0.0092654
84	rMFG	0.0091168
85	lAI	0.0072352
85	lFEF	0.0071355
85	lIPL	0.0077206
85	lMFG	0.0070792
85	lPCC	0.00748
85	lVMPFC	0.0073467
85	rAI	0.0074262
85	rDMPFC	0.0075802
85	rFEF	0.0076244
85	rIPL	0.0080539
85	rMFG	0.0071574
86	lAI	0.0092604
86	lFEF	0.0096053
86	lIPL	0.0094526
86	lMFG	0.0091472
86	lPCC	0.0094036
86	lVMPFC	0.0094748
86	rAI	0.0096175
86	rDMPFC	0.010389
86	rFEF	0.0089217
86	rIPL	0.0093933
86	rMFG	0.0099224
87	lAI	0.013178
87	lFEF	0.013388
87	lIPL	0.014974
87	lMFG	0.013717
87	lPCC	0.014588
87	lVMPFC	0.01438
87	rAI	0.01385
87	rDMPFC	0.013351
87	rFEF	0.013132
87	rIPL	0.013598
87	rMFG	0.014323
88	lAI	0.0076135
88	lFEF	0.0074825
88	lIPL	0.0075012
88	lMFG	0.0070393
88	lPCC	0.0069249
88	lVMPFC	0.0068655
88	rAI	0.007498
88	rDMPFC	0.0074177
88	rFEF	0.0068164
88	rIPL	0.0074504
88	rMFG	0.007304
89	lAI	0.0050718
89	lFEF	0.0053436
89	lIPL	0.005642
89	lMFG	0.0053457
89	lPCC	0.0054698
89	lVMPFC	0.0056647
89	rAI	0.0051364
89	rDMPFC	0.0053489
89	rFEF	0.0054309
89	rIPL	0.005401
89	rMFG	0.0051588
90	lAI	0.007865
90	lFEF	0.0089008
90	lIPL	0.0087253
90	lMFG	0.0086098
90	lPCC	0.0081636
90	lVMPFC	0.0079303
90	rAI	0.0077729
90	rDMPFC	0.0082054
90	rFEF	0.0080792
90	rIPL	0.0081849
90	rMFG	0.0080609
91	lAI	0.0081845
91	lFEF	0.008181
91	lIPL	0.0082247
91	lMFG	0.0096878
91	lPCC	0.0089197
91	lVMPFC	0.0082319
91	rAI	0.0081199
91	rDMPFC	0.0093685
91	rFEF	0.008141
91	rIPL	0.0084969
91	rMFG	0.0083222
92	lAI	0.0052611
92	lFEF	0.0059681
92	lIPL	0.005108
92	lMFG	0.0052127
92	lPCC	0.0052657
92	lVMPFC	0.0051825
92	rAI	0.0052458
92	rDMPFC	0.0050271
92	rFEF	0.0053655
92	rIPL	0.0051921
92	rMFG	0.0050719
93	lAI	0.0040326
93	lFEF	0.0040674
93	lIPL	0.0042746
93	lMFG	0.0040652
93	lPCC	0.0040412
93	lVMPFC	0.0039148
93	rAI	0.0042189
93	rDMPFC	0.0041102
93	rFEF	0.0039066
93	rIPL	0.0042124
93	rMFG	0.0041832
94	lAI	0.016471
94	lFEF	0.017454
94	lIPL	0.017313
94	lMFG	0.019034
94	lPCC	0.018227
94	lVMPFC	0.016634
94	rAI	0.017311
94	rDMPFC	0.019001
94	rFEF	0.019125
94	rIPL	0.017393
94	rMFG	0.017101
95	lAI	0.0045174
95	lFEF	0.0045086
95	lIPL	0.0048058
95	lMFG	0.0047601
95	lPCC	0.00462
95	lVMPFC	0.0046362
95	rAI	0.004779
95	rDMPFC	0.0044306
95	rFEF	0.0046417
95	rIPL	0.0048233
95	rMFG	0.0045073
96	lAI	0.018297
96	lFEF	0.016345
96	lIPL	0.015893
96	lMFG	0.015932
96	lPCC	0.016425
96	lVMPFC	0.016657
96	rAI	0.016086
96	rDMPFC	0.01677
96	rFEF	0.016917
96	rIPL	0.016336
96	rMFG	0.017638
97	lAI	0.0056042
97	lFEF	0.0055731
97	lIPL	0.005579
97	lMFG	0.0057241
97	lPCC	0.0055468
97	lVMPFC	0.0053337
97	rAI	0.0058596
97	rDMPFC	0.0053006
97	rFEF	0.005684
97	rIPL	0.0053038
97	rMFG	0.0054046
98	lAI	0.012519
98	lFEF	0.011671
98	lIPL	0.011747
98	lMFG	0.011952
98	lPCC	0.011679
98	lVMPFC	0.011204
98	rAI	0.011989
98	rDMPFC	0.011847
98	rFEF	0.012015
98	rIPL	0.012004
98	rMFG	0.012179
99	lAI	0.0059835
99	lFEF	0.0063718
99	lIPL	0.0062046
99	lMFG	0.0059305
99	lPCC	0.0057874
99	lVMPFC	0.0063876
99	rAI	0.0059597
99	rDMPFC	0.005786
99	rFEF	0.0064166
99	rIPL	0.0060844
99	rMFG	0.0062997
100	lAI	0.0086603
100	lFEF	0.007928
100	lIPL	0.0079404
100	lMFG	0.0086931
100	lPCC	0.0081179
100	lVMPFC	0.0085134
100	rAI	0.0083866
100	rDMPFC	0.0090432
100	rFEF	0.0087718
100	rIPL	0.008211
100	rMFG	0.0087465
101	lAI	0.018817
101	lFEF	0.017348
101	lIPL	0.017279
101	lMFG	0.018916
101	lPCC	0.017822
101	lVMPFC	0.017824
101	rAI	0.018719
101	rDMPFC	0.019651
101	rFEF	0.018641
101	rIPL	0.018762
101	rMFG	0.017559
102	lAI	0.013109
102	lFEF	0.01265
102	lIPL	0.011525
102	lMFG	0.012239
102	lPCC	0.011713
102	lVMPFC	0.011381
102	rAI	0.011752
102	rDMPFC	0.012752
102	rFEF	0.011697
102	rIPL	0.011527
102	rMFG	0.012065
103	lAI	0.011827
103	lFEF	0.013024
103	lIPL	0.010847
103	lMFG	0.011093
103	lPCC	0.011515
103	lVMPFC	0.010862
103	rAI	0.010934
103	rDMPFC	0.012963
103	rFEF	0.011682
103	rIPL	0.01084
103	rMFG	0.011407
104	lAI	0.0068442
104	lFEF	0.0063055
104	lIPL	0.0067511
104	lMFG	0.0074522
104	lPCC	0.0066221
104	lVMPFC	0.0063432
104	rAI	0.0065748
104	rDMPFC	0.0065006
104	rFEF	0.0062704
104	rIPL	0.0064304
104	rMFG	0.0063804
105	lAI	0.010943
105	lFEF	0.01076
105	lIPL	0.011032
105	lMFG	0.010935
105	lPCC	0.010408
105	lVMPFC	0.010947
105	rAI	0.010968
105	rDMPFC	0.011172
105	rFEF	0.01084
105	rIPL	0.01074
105	rMFG	0.010993
106	lAI	0.0059743
106	lFEF	0.0057057
106	lIPL	0.0059807
106	lMFG	0.0063633
106	lPCC	0.0059677
106	lVMPFC	0.0058838
106	rAI	0.006013
106	rDMPFC	0.0058506
106	rFEF	0.0065903
106	rIPL	0.0060677
106	rMFG	0.0056864
107	lAI	0.014745
107	lFEF	0.015361
107	lIPL	0.016889
107	lMFG	0.014926
107	lPCC	0.018444
107	lVMPFC	0.014794
107	rAI	0.016094
107	rDMPFC	0.019237
107	rFEF	0.015028
107	rIPL	0.014811
107	rMFG	0.01526
108	lAI	0.012053
108	lFEF	0.011329
108	lIPL	0.011144
108	lMFG	0.012728
108	lPCC	0.011771
108	lVMPFC	0.011057
108	rAI	0.011599
108	rDMPFC	0.011631
108	rFEF	0.012018
108	rIPL	0.011993
108	rMFG	0.01112
109	lAI	0.0074048
109	lFEF	0.007792
109	lIPL	0.0076811
109	lMFG	0.0071337
109	lPCC	0.0075382
109	lVMPFC	0.0074728
109	rAI	0.0075068
109	rDMPFC	0.0086786
109	rFEF	0.0075377
109	rIPL	0.0074119
109	rMFG	0.0071986
110	lAI	0.015445
110	lFEF	0.017284
110	lIPL	0.016167
110	lMFG	0.015479
110	lPCC	0.016361
110	lVMPFC	0.016258
110	rAI	0.015241
110	rDMPFC	0.015769
110	rFEF	0.016537
110	rIPL	0.017139
110	rMFG	0.015583
111	lAI	0.0059818
111	lFEF	0.0058508
111	lIPL	0.0057962
111	lMFG	0.0058053
111	lPCC	0.0061441
111	lVMPFC	0.0056442
111	rAI	0.0055021
111	rDMPFC	0.0063826
111	rFEF	0.0055296
111	rIPL	0.0059227
111	rMFG	0.0056055
112	lAI	0.01074
112	lFEF	0.011154
112	lIPL	0.011299
112	lMFG	0.010298
112	lPCC	0.010528
112	lVMPFC	0.010594
112	rAI	0.010714
112	rDMPFC	0.010658
112	rFEF	0.011004
112	rIPL	0.010453
112	rMFG	0.011132
113	lAI	0.0063328
113	lFEF	0.0070662
113	lIPL	0.0069046
113	lMFG	0.0064789
113	lPCC	0.0064433
113	lVMPFC	0.0068539
113	rAI	0.0069062
113	rDMPFC	0.0064057
113	rFEF	0.0066314
113	rIPL	0.0069292
113	rMFG	0.0067676
114	lAI	0.010581
114	lFEF	0.010181
114	lIPL	0.01103
114	lMFG	0.0094503
114	lPCC	0.0091854
114	lVMPFC	0.00946
114	rAI	0.0095186
114	rDMPFC	0.0097791
114	rFEF	0.0092327
114	rIPL	0.0093753
114	rMFG	0.0095376
115	lAI	0.0046183
115	lFEF	0.0052003
115	lIPL	0.0045829
115	lMFG	0.0045494
115	lPCC	0.0047145
115	lVMPFC	0.0046896
115	rAI	0.0048754
115	rDMPFC	0.0048094
115	rFEF	0.0048006
115	rIPL	0.0049731
115	rMFG	0.0047277
116	lAI	0.0087862
116	lFEF	0.0091607
116	lIPL	0.0078744
116	lMFG	0.010243
116	lPCC	0.0083916
116	lVMPFC	0.0082432
116	rAI	0.0081925
116	rDMPFC	0.0081816
116	rFEF	0.00791
116	rIPL	0.0090682
116	rMFG	0.0079191
117	lAI	0.0049451
117	lFEF	0.005331
117	lIPL	0.0052795
117	lMFG	0.0050661
117	lPCC	0.004891
117	lVMPFC	0.0051326
117	rAI	0.0051488
117	rDMPFC	0.0049498
117	rFEF	0.0049569
117	rIPL	0.0048105
117	rMFG	0.0048964
118	lAI	0.010462
118	lFEF	0.011814
118	lIPL	0.010551
118	lMFG	0.010514
118	lPCC	0.010409
118	lVMPFC	0.010301
118	rAI	0.011762
118	rDMPFC	0.010661
118	rFEF	0.010532
118	rIPL	0.010774
118	rMFG	0.010615
119	lAI	0.0081752
119	lFEF	0.0083452
119	lIPL	0.0086203
119	lMFG	0.0079653
119	lPCC	0.007772
119	lVMPFC	0.0080283
119	rAI	0.0077942
119	rDMPFC	0.0083227
119	rFEF	0.0078694
119	rIPL	0.0078907
119	rMFG	0.0078849
120	lAI	0.010341
120	lFEF	0.010558
120	lIPL	0.01063
120	lMFG	0.010704
120	lPCC	0.010932
120	lVMPFC	0.010276
120	rAI	0.011056
120	rDMPFC	0.011215
120	rFEF	0.010097
120	rIPL	0.010961
120	rMFG	0.0098777
121	lAI	0.0046234
121	lFEF	0.0052343
121	lIPL	0.0048172
121	lMFG	0.0047052
121	lPCC	0.0046413
121	lVMPFC	0.0047514
121	rAI	0.0049066
121	rDMPFC	0.004609
121	rFEF	0.0047328
121	rIPL	0.0045575
121	rMFG	0.0046762
122	lAI	0.010154
122	lFEF	0.010137
122	lIPL	0.010202
122	lMFG	0.010052
122	lPCC	0.009605
122	lVMPFC	0.0095233
122	rAI	0.010023
122	rDMPFC	0.0098071
122	rFEF	0.0099543
122	rIPL	0.01042
122	rMFG	0.0097033
123	lAI	0.0046298
123	lFEF	0.0042535
123	lIPL	0.0044752
123	lMFG	0.004184
123	lPCC	0.0043059
123	lVMPFC	0.0042414
123	rAI	0.0042756
123	rDMPFC	0.0043373
123	rFEF	0.0042794
123	rIPL	0.0041764
123	rMFG	0.0045218
124	lAI	0.0041156
124	lFEF	0.0046702
124	lIPL	0.0040635
124	lMFG	0.0042147
124	lPCC	0.0043394
124	lVMPFC	0.0043864
124	rAI	0.0041465
124	rDMPFC	0.0040953
124	rFEF	0.0041118
124	rIPL	0.0040747
124	rMFG	0.0043131
125	lAI	0.0029942
125	lFEF	0.0032846
125	lIPL	0.0031137
125	lMFG	0.0030404
125	lPCC	0.0030057
125	lVMPFC	0.0031129
125	rAI	0.003353
125	rDMPFC	0.0031621
125	rFEF	0.0034293
125	rIPL	0.0031416
125	rMFG	0.0030609
126	lAI	0.0055429
126	lFEF	0.0052242
126	lIPL	0.0051702
126	lMFG	0.005658
126	lPCC	0.0052234
126	lVMPFC	0.0050256
126	rAI	0.0051832
126	rDMPFC	0.0049577
126	rFEF	0.0052894
126	rIPL	0.0049982
126	rMFG	0.0052093
127	lAI	0.0076306
127	lFEF	0.0072378
127	lIPL	0.007415
127	lMFG	0.0068861
127	lPCC	0.0076014
127	lVMPFC	0.0068355
127	rAI	0.0075146
127	rDMPFC	0.0071438
127	rFEF	0.0068254
127	rIPL	0.006979
127	rMFG	0.0071573
128	lAI	0.004749
128	lFEF	0.0042696
128	lIPL	0.0044115
128	lMFG	0.0042683
128	lPCC	0.004228
128	lVMPFC	0.0046101
128	rAI	0.0043271
128	rDMPFC	0.0041529
128	rFEF	0.0043151
128	rIPL	0.0042804
128	rMFG	0.0041628
129	lAI	0.0088305
129	lFEF	0.0087103
129	lIPL	0.0096768
129	lMFG	0.010128
129	lPCC	0.0089606
129	lVMPFC	0.0089472
129	rAI	0.0087484
129	rDMPFC	0.0092507
129	rFEF	0.0091878
129	rIPL	0.0086221
129	rMFG	0.0089853
130	lAI	0.010344
130	lFEF	0.0094661
130	lIPL	0.0095541
130	lMFG	0.0090698
130	lPCC	0.0089863
130	lVMPFC	0.0098081
130	rAI	0.0089218
130	rDMPFC	0.0093845
130	rFEF	0.010015
130	rIPL	0.010116
130	rMFG	0.0098721
131	lAI	0.0079306
131	lFEF	0.0082395
131	lIPL	0.0084596
131	lMFG	0.0077945
131	lPCC	0.0082655
131	lVMPFC	0.0078842
131	rAI	0.0082753
131	rDMPFC	0.0083098
131	rFEF	0.0081032
131	rIPL	0.0079081
131	rMFG	0.0079474
132	lAI	0.0069819
132	lFEF	0.0065794
132	lIPL	0.0062109
132	lMFG	0.0063996
132	lPCC	0.0062859
132	lVMPFC	0.0061954
132	rAI	0.0062529
132	rDMPFC	0.00695
132	rFEF	0.0060597
132	rIPL	0.0064425
132	rMFG	0.00639
133	lAI	0.010935
133	lFEF	0.011438
133	lIPL	0.011362
133	lMFG	0.011437
133	lPCC	0.010894
133	lVMPFC	0.011875
133	rAI	0.011063
133	rDMPFC	0.011144
133	rFEF	0.010719
133	rIPL	0.01116
133	rMFG	0.010713
134	lAI	0.013254
134	lFEF	0.013213
134	lIPL	0.012992
134	lMFG	0.013724
134	lPCC	0.013605
134	lVMPFC	0.012806
134	rAI	0.014065
134	rDMPFC	0.013077
134	rFEF	0.013201
134	rIPL	0.012567
134	rMFG	0.013008
135	lAI	0.0067169
135	lFEF	0.0071089
135	lIPL	0.0063857
135	lMFG	0.00635
135	lPCC	0.0063766
135	lVMPFC	0.006375
135	rAI	0.0071716
135	rDMPFC	0.0066278
135	rFEF	0.0069126
135	rIPL	0.0066078
135	rMFG	0.0066936
136	lAI	0.0066713
136	lFEF	0.0065862
136	lIPL	0.0064745
136	lMFG	0.0071101
136	lPCC	0.0065538
136	lVMPFC	0.0064133
136	rAI	0.0070032
136	rDMPFC	0.0067093
136	rFEF	0.0068099
136	rIPL	0.0068918
136	rMFG	0.0066327
137	lAI	0.0084011
137	lFEF	0.0078768
137	lIPL	0.0081107
137	lMFG	0.0081334
137	lPCC	0.0081672
137	lVMPFC	0.0088616
137	rAI	0.0091395
137	rDMPFC	0.009451
137	rFEF	0.0080181
137	rIPL	0.0083405
137	rMFG	0.007982
138	lAI	0.0034625
138	lFEF	0.003515
138	lIPL	0.0034511
138	lMFG	0.0035177
138	lPCC	0.0034688
138	lVMPFC	0.0034784
138	rAI	0.0036263
138	rDMPFC	0.0034326
138	rFEF	0.0033449
138	rIPL	0.0034394
138	rMFG	0.0035834
139	lAI	0.0075781
139	lFEF	0.0076149
139	lIPL	0.0070482
139	lMFG	0.0077619
139	lPCC	0.0072917
139	lVMPFC	0.0072892
139	rAI	0.0077494
139	rDMPFC	0.0075561
139	rFEF	0.0078924
139	rIPL	0.0074733
139	rMFG	0.0073053
140	lAI	0.0079906
140	lFEF	0.010028
140	lIPL	0.0079242
140	lMFG	0.008112
140	lPCC	0.0081723
140	lVMPFC	0.0081684
140	rAI	0.008329
140	rDMPFC	0.0080613
140	rFEF	0.0078958
140	rIPL	0.0091161
140	rMFG	0.0085059
141	lAI	0.0073265
141	lFEF	0.0076331
141	lIPL	0.0077006
141	lMFG	0.0081306
141	lPCC	0.0075251
141	lVMPFC	0.0075193
141	rAI	0.0071208
141	rDMPFC	0.0076643
141	rFEF	0.0076122
141	rIPL	0.0073621
141	rMFG	0.0082105
142	lAI	0.0096907
142	lFEF	0.0099975
142	lIPL	0.010484
142	lMFG	0.0095934
142	lPCC	0.010589
142	lVMPFC	0.0093515
142	rAI	0.01062
142	rDMPFC	0.010495
142	rFEF	0.0099263
142	rIPL	0.010001
142	rMFG	0.010178
143	lAI	0.008506
143	lFEF	0.009239
143	lIPL	0.0090776
143	lMFG	0.008656
143	lPCC	0.0086701
143	lVMPFC	0.0088619
143	rAI	0.0088472
143	rDMPFC	0.010031
143	rFEF	0.0087235
143	rIPL	0.0087118
143	rMFG	0.0094061
144	lAI	0.026871
144	lFEF	0.022074
144	lIPL	0.02149
144	lMFG	0.022941
144	lPCC	0.020792
144	lVMPFC	0.020726
144	rAI	0.021404
144	rDMPFC	0.024374
144	rFEF	0.022165
144	rIPL	0.022494
144	rMFG	0.023279
145	lAI	0.0043789
145	lFEF	0.0043986
145	lIPL	0.0046075
145	lMFG	0.0048138
145	lPCC	0.0046624
145	lVMPFC	0.0045064
145	rAI	0.0047335
145	rDMPFC	0.0046547
145	rFEF	0.0045627
145	rIPL	0.0044105
145	rMFG	0.0044513
146	lAI	0.016666
146	lFEF	0.017023
146	lIPL	0.015251
146	lMFG	0.016274
146	lPCC	0.016548
146	lVMPFC	0.01681
146	rAI	0.016049
146	rDMPFC	0.019221
146	rFEF	0.01591
146	rIPL	0.016918
146	rMFG	0.016812
147	lAI	0.0036949
147	lFEF	0.003729
147	lIPL	0.0037467
147	lMFG	0.0035602
147	lPCC	0.0036352
147	lVMPFC	0.0035434
147	rAI	0.0037443
147	rDMPFC	0.0038812
147	rFEF	0.0038379
147	rIPL	0.0037389
147	rMFG	0.0036486
148	lAI	0.0085468
148	lFEF	0.0091804
148	lIPL	0.0084992
148	lMFG	0.0086805
148	lPCC	0.0084615
148	lVMPFC	0.0083873
148	rAI	0.0082736
148	rDMPFC	0.0085652
148	rFEF	0.0085059
148	rIPL	0.0086455
148	rMFG	0.0083181
149	lAI	0.0058291
149	lFEF	0.0060082
149	lIPL	0.0060372
149	lMFG	0.006245
149	lPCC	0.0057941
149	lVMPFC	0.0057501
149	rAI	0.0061588
149	rDMPFC	0.0064853
149	rFEF	0.0062025
149	rIPL	0.0063336
149	rMFG	0.0059769
150	lAI	0.0085211
150	lFEF	0.0095432
150	lIPL	0.0090804
150	lMFG	0.0086646
150	lPCC	0.0093221
150	lVMPFC	0.0084425
150	rAI	0.0088493
150	rDMPFC	0.0095234
150	rFEF	0.0093534
150	rIPL	0.0094143
150	rMFG	0.0093272
151	lAI	0.0053814
151	lFEF	0.0055026
151	lIPL	0.0055112
151	lMFG	0.0054415
151	lPCC	0.0054572
151	lVMPFC	0.0058092
151	rAI	0.0053539
151	rDMPFC	0.0054342
151	rFEF	0.0061122
151	rIPL	0.0052915
151	rMFG	0.0056663
152	lAI	0.018789
152	lFEF	0.018628
152	lIPL	0.017987
152	lMFG	0.02167
152	lPCC	0.017426
152	lVMPFC	0.016969
152	rAI	0.01744
152	rDMPFC	0.01733
152	rFEF	0.018203
152	rIPL	0.017028
152	rMFG	0.017139
153	lAI	0.007966
153	lFEF	0.0084612
153	lIPL	0.0086178
153	lMFG	0.0081869
153	lPCC	0.007742
153	lVMPFC	0.0087156
153	rAI	0.0078117
153	rDMPFC	0.0086442
153	rFEF	0.0080339
153	rIPL	0.0082056
153	rMFG	0.0079464
154	lAI	0.0099305
154	lFEF	0.010237
154	lIPL	0.0096816
154	lMFG	0.0097717
154	lPCC	0.010137
154	lVMPFC	0.0094404
154	rAI	0.0099556
154	rDMPFC	0.009566
154	rFEF	0.01065
154	rIPL	0.01055
154	rMFG	0.0098279
155	lAI	0.016965
155	lFEF	0.016289
155	lIPL	0.01727
155	lMFG	0.016367
155	lPCC	0.016105
155	lVMPFC	0.016757
155	rAI	0.01801
155	rDMPFC	0.017952
155	rFEF	0.016396
155	rIPL	0.016966
155	rMFG	0.016802
156	lAI	0.0096574
156	lFEF	0.010845
156	lIPL	0.010203
156	lMFG	0.010181
156	lPCC	0.010156
156	lVMPFC	0.010656
156	rAI	0.010037
156	rDMPFC	0.011071
156	rFEF	0.0098923
156	rIPL	0.010069
156	rMFG	0.0096379
157	lAI	0.0076559
157	lFEF	0.0086907
157	lIPL	0.0081739
157	lMFG	0.0078129
157	lPCC	0.0081961
157	lVMPFC	0.0078725
157	rAI	0.0086741
157	rDMPFC	0.008716
157	rFEF	0.008071
157	rIPL	0.0081345
157	rMFG	0.0077448
158	lAI	0.011178
158	lFEF	0.010361
158	lIPL	0.010767
158	lMFG	0.011665
158	lPCC	0.010985
158	lVMPFC	0.010965
158	rAI	0.010558
158	rDMPFC	0.011506
158	rFEF	0.010902
158	rIPL	0.010561
158	rMFG	0.010082
159	lAI	0.0052768
159	lFEF	0.004904
159	lIPL	0.0052033
159	lMFG	0.0053467
159	lPCC	0.0053184
159	lVMPFC	0.0050379
159	rAI	0.0052228
159	rDMPFC	0.0052059
159	rFEF	0.0049739
159	rIPL	0.0051846
159	rMFG	0.0050894
160	lAI	0.0037925
160	lFEF	0.003539
160	lIPL	0.0036112
160	lMFG	0.0036185
160	lPCC	0.0037803
160	lVMPFC	0.003687
160	rAI	0.0040371
160	rDMPFC	0.003565
160	rFEF	0.0038777
160	rIPL	0.003587
160	rMFG	0.0035888
161	lAI	0.0056689
161	lFEF	0.005898
161	lIPL	0.0054736
161	lMFG	0.0060028
161	lPCC	0.0059969
161	lVMPFC	0.0055173
161	rAI	0.0056178
161	rDMPFC	0.0056505
161	rFEF	0.0059255
161	rIPL	0.0061428
161	rMFG	0.0058908
162	lAI	0.0050566
162	lFEF	0.0051831
162	lIPL	0.0048148
162	lMFG	0.0047316
162	lPCC	0.0045861
162	lVMPFC	0.0045681
162	rAI	0.0047624
162	rDMPFC	0.0045484
162	rFEF	0.004617
162	rIPL	0.0046144
162	rMFG	0.0049183
163	lAI	0.010748
163	lFEF	0.0096634
163	lIPL	0.0093588
163	lMFG	0.0095512
163	lPCC	0.0099549
163	lVMPFC	0.0094586
163	rAI	0.01056
163	rDMPFC	0.0096667
163	rFEF	0.0095715
163	rIPL	0.0099041
163	rMFG	0.0096176
164	lAI	0.0074096
164	lFEF	0.0081161
164	lIPL	0.0087009
164	lMFG	0.0073931
164	lPCC	0.0073889
164	lVMPFC	0.0074025
164	rAI	0.0075409
164	rDMPFC	0.0079371
164	rFEF	0.0076113
164	rIPL	0.008233
164	rMFG	0.0083902
165	lAI	0.011617
165	lFEF	0.012645
165	lIPL	0.012467
165	lMFG	0.011559
165	lPCC	0.011735
165	lVMPFC	0.011973
165	rAI	0.011679
165	rDMPFC	0.011951
165	rFEF	0.013362
165	rIPL	0.011399
165	rMFG	0.012113
166	lAI	0.008642
166	lFEF	0.0090785
166	lIPL	0.0087251
166	lMFG	0.0090103
166	lPCC	0.0088883
166	lVMPFC	0.009058
166	rAI	0.0091528
166	rDMPFC	0.0086502
166	rFEF	0.0086822
166	rIPL	0.008913
166	rMFG	0.010105
167	lAI	0.0093333
167	lFEF	0.0082962
167	lIPL	0.0082984
167	lMFG	0.0081081
167	lPCC	0.0079962
167	lVMPFC	0.0078014
167	rAI	0.0082686
167	rDMPFC	0.0081017
167	rFEF	0.0085465
167	rIPL	0.0086928
167	rMFG	0.0080205
168	lAI	0.0066328
168	lFEF	0.0072454
168	lIPL	0.0068619
168	lMFG	0.007449
168	lPCC	0.0070951
168	lVMPFC	0.0069368
168	rAI	0.00694
168	rDMPFC	0.0072967
168	rFEF	0.0067315
168	rIPL	0.0074936
168	rMFG	0.0070769
169	lAI	0.016446
169	lFEF	0.017631
169	lIPL	0.016373
169	lMFG	0.015001
169	lPCC	0.015704
169	lVMPFC	0.015019
169	rAI	0.017148
169	rDMPFC	0.01765
169	rFEF	0.017463
169	rIPL	0.015615
169	rMFG	0.015556
170	lAI	0.0070686
170	lFEF	0.0069975
170	lIPL	0.0074927
170	lMFG	0.0070317
170	lPCC	0.0072743
170	lVMPFC	0.0072025
170	rAI	0.0074626
170	rDMPFC	0.0075189
170	rFEF	0.0072927
170	rIPL	0.0072221
170	rMFG	0.0070174
171	lAI	0.0089126
171	lFEF	0.010354
171	lIPL	0.0098097
171	lMFG	0.0090491
171	lPCC	0.0091672
171	lVMPFC	0.0095797
171	rAI	0.0091618
171	rDMPFC	0.0098153
171	rFEF	0.010081
171	rIPL	0.0095141
171	rMFG	0.0092233
172	lAI	0.013855
172	lFEF	0.012409
172	lIPL	0.01217
172	lMFG	0.012715
172	lPCC	0.011973
172	lVMPFC	0.01233
172	rAI	0.012723
172	rDMPFC	0.011911
172	rFEF	0.012997
172	rIPL	0.012101
172	rMFG	0.0118
173	lAI	0.0076355
173	lFEF	0.0078811
173	lIPL	0.0079827
173	lMFG	0.0069933
173	lPCC	0.00768
173	lVMPFC	0.0074695
173	rAI	0.007406
173	rDMPFC	0.0070249
173	rFEF	0.0077568
173	rIPL	0.0072414
173	rMFG	0.0070841
174	lAI	0.0054118
174	lFEF	0.0056832
174	lIPL	0.0056981
174	lMFG	0.0054647
174	lPCC	0.0055171
174	lVMPFC	0.0055562
174	rAI	0.0059879
174	rDMPFC	0.0056548
174	rFEF	0.005447
174	rIPL	0.0053946
174	rMFG	0.0055417
175	lAI	0.017391
175	lFEF	0.017764
175	lIPL	0.017287
175	lMFG	0.017646
175	lPCC	0.017406
175	lVMPFC	0.018345
175	rAI	0.018925
175	rDMPFC	0.018527
175	rFEF	0.018451
175	rIPL	0.017719
175	rMFG	0.017436
176	lAI	0.0063675
176	lFEF	0.0064891
176	lIPL	0.0065542
176	lMFG	0.0068547
176	lPCC	0.0069107
176	lVMPFC	0.0065675
176	rAI	0.0070864
176	rDMPFC	0.0067995
176	rFEF	0.0074309
176	rIPL	0.0065512
176	rMFG	0.0065776
177	lAI	0.017273
177	lFEF	0.016995
177	lIPL	0.017161
177	lMFG	0.017481
177	lPCC	0.017048
177	lVMPFC	0.016943
177	rAI	0.016115
177	rDMPFC	0.019511
177	rFEF	0.017422
177	rIPL	0.016942
177	rMFG	0.019365
178	lAI	0.010919
178	lFEF	0.01148
178	lIPL	0.01054
178	lMFG	0.010381
178	lPCC	0.010903
178	lVMPFC	0.010247
178	rAI	0.010792
178	rDMPFC	0.010898
178	rFEF	0.010557
178	rIPL	0.010592
178	rMFG	0.011061
179	lAI	0.014665
179	lFEF	0.015372
179	lIPL	0.013599
179	lMFG	0.015957
179	lPCC	0.013595
179	lVMPFC	0.013003
179	rAI	0.014949
179	rDMPFC	0.01408
179	rFEF	0.013212
179	rIPL	0.013443
179	rMFG	0.013746
180	lAI	0.0055447
180	lFEF	0.0055983
180	lIPL	0.0057748
180	lMFG	0.0055024
180	lPCC	0.0053335
180	lVMPFC	0.0052434
180	rAI	0.0059805
180	rDMPFC	0.0052108
180	rFEF	0.0052219
180	rIPL	0.0053061
180	rMFG	0.005259
181	lAI	0.014201
181	lFEF	0.012883
181	lIPL	0.0142
181	lMFG	0.0137
181	lPCC	0.012582
181	lVMPFC	0.013124
181	rAI	0.013574
181	rDMPFC	0.014309
[truncated: 6,108 more rows]

## Sheet: Figure7B_0bk
level_0	roi	value
0	DMN	0.010435
0	LCEN	0.010988
0	RCEN	0.010694
0	SN	0.012066
1	DMN	0.0060659
1	LCEN	0.0060958
1	RCEN	0.0063582
1	SN	0.0064467
2	DMN	0.0040716
2	LCEN	0.0041662
2	RCEN	0.0039928
2	SN	0.0039406
3	DMN	0.015279
3	LCEN	0.015366
3	RCEN	0.015252
3	SN	0.015942
4	DMN	0.0098188
4	LCEN	0.0093084
4	RCEN	0.0096313
4	SN	0.0099945
5	DMN	0.0079288
5	LCEN	0.007487
5	RCEN	0.0076636
5	SN	0.0080045
6	DMN	0.010837
6	LCEN	0.010845
6	RCEN	0.010683
6	SN	0.011165
7	DMN	0.015469
7	LCEN	0.015887
7	RCEN	0.015469
7	SN	0.014938
8	DMN	0.0067708
8	LCEN	0.0066486
8	RCEN	0.0064961
8	SN	0.0066866
9	DMN	0.013076
9	LCEN	0.013968
9	RCEN	0.01426
9	SN	0.013537
10	DMN	0.0065947
10	LCEN	0.0069872
10	RCEN	0.0067384
10	SN	0.0071475
11	DMN	0.018298
11	LCEN	0.017848
11	RCEN	0.018043
11	SN	0.018924
12	DMN	0.0062768
12	LCEN	0.0068757
12	RCEN	0.0062881
12	SN	0.0065703
13	DMN	0.011248
13	LCEN	0.011633
13	RCEN	0.011446
13	SN	0.01171
14	DMN	0.0067049
14	LCEN	0.0066985
14	RCEN	0.0067258
14	SN	0.0069698
15	DMN	0.019907
15	LCEN	0.020723
15	RCEN	0.020782
15	SN	0.020904
16	DMN	0.0056712
16	LCEN	0.0057864
16	RCEN	0.0057927
16	SN	0.0061469
17	DMN	0.0075465
17	LCEN	0.0084409
17	RCEN	0.0078523
17	SN	0.0080993
18	DMN	0.031006
18	LCEN	0.028818
18	RCEN	0.029211
18	SN	0.029893
19	DMN	0.012712
19	LCEN	0.012995
19	RCEN	0.013229
19	SN	0.013257
20	DMN	0.0099154
20	LCEN	0.0099649
20	RCEN	0.0098114
20	SN	0.010403
21	DMN	0.0090852
21	LCEN	0.0097467
21	RCEN	0.0095423
21	SN	0.0097714
22	DMN	0.014742
22	LCEN	0.01464
22	RCEN	0.016112
22	SN	0.01573
23	DMN	0.015439
23	LCEN	0.017036
23	RCEN	0.016027
23	SN	0.01646
24	DMN	0.0081957
24	LCEN	0.0084577
24	RCEN	0.0082298
24	SN	0.0084795
25	DMN	0.0052445
25	LCEN	0.0051201
25	RCEN	0.0051129
25	SN	0.0053101
26	DMN	0.0084725
26	LCEN	0.0087821
26	RCEN	0.0084461
26	SN	0.0090094
27	DMN	0.0058659
27	LCEN	0.0060168
27	RCEN	0.0059422
27	SN	0.0059871
28	DMN	0.0084961
28	LCEN	0.008753
28	RCEN	0.0089327
28	SN	0.0086218
29	DMN	0.015355
29	LCEN	0.015899
29	RCEN	0.015126
29	SN	0.014844
30	DMN	0.0089215
30	LCEN	0.0097329
30	RCEN	0.0091569
30	SN	0.0096792
31	DMN	0.01417
31	LCEN	0.014648
31	RCEN	0.014199
31	SN	0.014803
32	DMN	0.0069824
32	LCEN	0.0070151
32	RCEN	0.0069711
32	SN	0.0071634
33	DMN	0.015602
33	LCEN	0.015426
33	RCEN	0.015567
33	SN	0.015709
34	DMN	0.010051
34	LCEN	0.010329
34	RCEN	0.010228
34	SN	0.010153
35	DMN	0.012861
35	LCEN	0.012788
35	RCEN	0.013088
35	SN	0.013726
36	DMN	0.0087445
36	LCEN	0.0088889
36	RCEN	0.0081301
36	SN	0.0084208
37	DMN	0.0073294
37	LCEN	0.0069672
37	RCEN	0.0068939
37	SN	0.0069224
38	DMN	0.01067
38	LCEN	0.012195
38	RCEN	0.010929
38	SN	0.011594
39	DMN	0.0044431
39	LCEN	0.0046308
39	RCEN	0.0045659
39	SN	0.0046153
40	DMN	0.013221
40	LCEN	0.013847
40	RCEN	0.013545
40	SN	0.013747
41	DMN	0.013786
41	LCEN	0.014967
41	RCEN	0.014585
41	SN	0.015169
42	DMN	0.0079444
42	LCEN	0.0084883
42	RCEN	0.0082002
42	SN	0.0084301
43	DMN	0.0044923
43	LCEN	0.004344
43	RCEN	0.0045754
43	SN	0.0045422
44	DMN	0.0086059
44	LCEN	0.0081613
44	RCEN	0.0085507
44	SN	0.0080834
45	DMN	0.0046071
45	LCEN	0.0047095
45	RCEN	0.0046079
45	SN	0.0047031
46	DMN	0.01549
46	LCEN	0.015524
46	RCEN	0.015735
46	SN	0.016405
47	DMN	0.0065349
47	LCEN	0.0066801
47	RCEN	0.0064792
47	SN	0.0066144
48	DMN	0.0062188
48	LCEN	0.0063842
48	RCEN	0.0062097
48	SN	0.0064895
49	DMN	0.010837
49	LCEN	0.01118
49	RCEN	0.011085
49	SN	0.011278
50	DMN	0.017811
50	LCEN	0.017641
50	RCEN	0.017743
50	SN	0.017889
51	DMN	0.0061015
51	LCEN	0.0064213
51	RCEN	0.0061025
51	SN	0.0062934
52	DMN	0.0087481
52	LCEN	0.008569
52	RCEN	0.0084794
52	SN	0.008716
53	DMN	0.0041626
53	LCEN	0.0042387
53	RCEN	0.0043155
53	SN	0.0044177
54	DMN	0.0073476
54	LCEN	0.0079243
54	RCEN	0.0075709
54	SN	0.0076926
55	DMN	0.011747
55	LCEN	0.012224
55	RCEN	0.011636
55	SN	0.011831
56	DMN	0.010826
56	LCEN	0.010833
56	RCEN	0.011857
56	SN	0.011477
57	DMN	0.004624
57	LCEN	0.0046685
57	RCEN	0.0047045
57	SN	0.0046666
58	DMN	0.0076708
58	LCEN	0.0077638
58	RCEN	0.008183
58	SN	0.0080906
59	DMN	0.0052391
59	LCEN	0.005209
59	RCEN	0.005594
59	SN	0.0057885
60	DMN	0.0051955
60	LCEN	0.005096
60	RCEN	0.0052371
60	SN	0.0053158
61	DMN	0.011521
61	LCEN	0.012511
61	RCEN	0.011849
61	SN	0.012127
62	DMN	0.010525
62	LCEN	0.010522
62	RCEN	0.010732
62	SN	0.011136
63	DMN	0.011814
63	LCEN	0.01222
63	RCEN	0.011912
63	SN	0.012141
64	DMN	0.0097599
64	LCEN	0.0098405
64	RCEN	0.0098151
64	SN	0.0097919
65	DMN	0.0061999
65	LCEN	0.0064421
65	RCEN	0.0061523
65	SN	0.0062285
66	DMN	0.013936
66	LCEN	0.013084
66	RCEN	0.013082
66	SN	0.013944
67	DMN	0.0090989
67	LCEN	0.0085529
67	RCEN	0.0085653
67	SN	0.008946
68	DMN	0.010023
68	LCEN	0.010635
68	RCEN	0.010244
68	SN	0.010555
69	DMN	0.0065578
69	LCEN	0.006448
69	RCEN	0.0066496
69	SN	0.0070175
70	DMN	0.0054428
70	LCEN	0.0051686
70	RCEN	0.0052623
70	SN	0.0056087
71	DMN	0.003933
71	LCEN	0.0043363
71	RCEN	0.0040325
71	SN	0.0040273
72	DMN	0.0078844
72	LCEN	0.0076383
72	RCEN	0.0076351
72	SN	0.0081503
73	DMN	0.0053044
73	LCEN	0.0056203
73	RCEN	0.005395
73	SN	0.0058124
74	DMN	0.0072909
74	LCEN	0.0076958
74	RCEN	0.0074645
74	SN	0.0073543
75	DMN	0.0097876
75	LCEN	0.009766
75	RCEN	0.009424
75	SN	0.01002
76	DMN	0.012244
76	LCEN	0.012108
76	RCEN	0.01267
76	SN	0.012322
77	DMN	0.0060469
77	LCEN	0.0059509
77	RCEN	0.0059536
77	SN	0.0063739
78	DMN	0.014299
78	LCEN	0.013914
78	RCEN	0.014078
78	SN	0.014355
79	DMN	0.0089552
79	LCEN	0.0086452
79	RCEN	0.008971
79	SN	0.0090982
80	DMN	0.009793
80	LCEN	0.0095127
80	RCEN	0.0099395
80	SN	0.0099962
81	DMN	0.0058162
81	LCEN	0.0058581
81	RCEN	0.0060227
81	SN	0.0061946
82	DMN	0.015585
82	LCEN	0.015642
82	RCEN	0.016244
82	SN	0.016691
83	DMN	0.013173
83	LCEN	0.013611
83	RCEN	0.013163
83	SN	0.014181
84	DMN	0.011184
84	LCEN	0.011357
84	RCEN	0.011888
84	SN	0.011442
85	DMN	0.014378
85	LCEN	0.014301
85	RCEN	0.01413
85	SN	0.01581
86	DMN	0.019296
86	LCEN	0.019901
86	RCEN	0.018149
86	SN	0.018971
87	DMN	0.015296
87	LCEN	0.015982
87	RCEN	0.015275
87	SN	0.015105
88	DMN	0.013817
88	LCEN	0.014588
88	RCEN	0.014004
88	SN	0.014192
89	DMN	0.0071229
89	LCEN	0.0068214
89	RCEN	0.0067264
89	SN	0.0069001
90	DMN	0.0072096
90	LCEN	0.0075592
90	RCEN	0.0076497
90	SN	0.0075869
91	DMN	0.0063653
91	LCEN	0.0068011
91	RCEN	0.0067859
91	SN	0.006829
92	DMN	0.0083573
92	LCEN	0.009127
92	RCEN	0.008731
92	SN	0.0092337
93	DMN	0.0083344
93	LCEN	0.0084927
93	RCEN	0.0087993
93	SN	0.008476
94	DMN	0.015718
94	LCEN	0.016552
94	RCEN	0.017376
94	SN	0.016955
95	DMN	0.0033481
95	LCEN	0.0033835
95	RCEN	0.0034789
95	SN	0.0035672
96	DMN	0.01987
96	LCEN	0.020396
96	RCEN	0.021309
96	SN	0.022103
97	DMN	0.0066166
97	LCEN	0.0064238
97	RCEN	0.0064838
97	SN	0.0067736
98	DMN	0.0055769
98	LCEN	0.0053022
98	RCEN	0.0055755
98	SN	0.0057443
99	DMN	0.023467
99	LCEN	0.021556
99	RCEN	0.021793
99	SN	0.019905
100	DMN	0.012303
100	LCEN	0.012955
100	RCEN	0.012681
100	SN	0.013368
101	DMN	0.022129
101	LCEN	0.022516
101	RCEN	0.023352
101	SN	0.02223
102	DMN	0.012535
102	LCEN	0.01302
102	RCEN	0.012117
102	SN	0.012176
103	DMN	0.015278
103	LCEN	0.014555
103	RCEN	0.015397
103	SN	0.015818
104	DMN	0.0064834
104	LCEN	0.0068079
104	RCEN	0.0063733
104	SN	0.006676
105	DMN	0.016578
105	LCEN	0.015826
105	RCEN	0.01607
105	SN	0.016567
106	DMN	0.0067839
106	LCEN	0.0072933
106	RCEN	0.007119
106	SN	0.0073003
107	DMN	0.016456
107	LCEN	0.017426
107	RCEN	0.015367
107	SN	0.016351
108	DMN	0.011174
108	LCEN	0.012185
108	RCEN	0.011278
108	SN	0.011994
109	DMN	0.0049216
109	LCEN	0.0048802
109	RCEN	0.0046753
109	SN	0.0049269
110	DMN	0.016207
110	LCEN	0.016079
110	RCEN	0.016283
110	SN	0.015374
111	DMN	0.0043495
111	LCEN	0.0043043
111	RCEN	0.0041872
111	SN	0.004447
112	DMN	0.0085404
112	LCEN	0.0082143
112	RCEN	0.0084391
112	SN	0.0084293
113	DMN	0.0062272
113	LCEN	0.0063939
113	RCEN	0.0064772
113	SN	0.0065006
114	DMN	0.0076806
114	LCEN	0.0081445
114	RCEN	0.0080022
114	SN	0.0083931
115	DMN	0.0087244
115	LCEN	0.0093726
115	RCEN	0.0087684
115	SN	0.0090371
116	DMN	0.01924
116	LCEN	0.021358
116	RCEN	0.019779
116	SN	0.02062
117	DMN	0.0053574
117	LCEN	0.0056889
117	RCEN	0.0055716
117	SN	0.005344
118	DMN	0.0080716
118	LCEN	0.0081083
118	RCEN	0.0080203
118	SN	0.0082494
119	DMN	0.0092303
119	LCEN	0.0091281
119	RCEN	0.0092659
119	SN	0.009232
120	DMN	0.0076126
120	LCEN	0.0076159
120	RCEN	0.0075737
120	SN	0.0080217
121	DMN	0.0043761
121	LCEN	0.0045315
121	RCEN	0.0045475
121	SN	0.0043687
122	DMN	0.010726
122	LCEN	0.010973
122	RCEN	0.011014
122	SN	0.011338
123	DMN	0.0073934
123	LCEN	0.0079071
123	RCEN	0.0076817
123	SN	0.0077136
124	DMN	0.0062134
124	LCEN	0.0064704
124	RCEN	0.0059997
124	SN	0.0063678
125	DMN	0.010523
125	LCEN	0.0099129
125	RCEN	0.0101
125	SN	0.010238
126	DMN	0.0069719
126	LCEN	0.0070367
126	RCEN	0.0069289
126	SN	0.006897
127	DMN	0.0038917
127	LCEN	0.0039375
127	RCEN	0.0039678
127	SN	0.0040948
128	DMN	0.0049856
128	LCEN	0.0049503
128	RCEN	0.0050104
128	SN	0.0053279
129	DMN	0.0078248
129	LCEN	0.0086755
129	RCEN	0.0077226
129	SN	0.0083493
130	DMN	0.011501
130	LCEN	0.01181
130	RCEN	0.01254
130	SN	0.012656
131	DMN	0.010164
131	LCEN	0.010208
131	RCEN	0.0099716
131	SN	0.010314
132	DMN	0.0084663
132	LCEN	0.0088853
132	RCEN	0.0085704
132	SN	0.0086895
133	DMN	0.0070452
133	LCEN	0.0072851
133	RCEN	0.0075193
133	SN	0.0071585
134	DMN	0.013313
134	LCEN	0.013466
134	RCEN	0.014237
134	SN	0.013728
135	DMN	0.0072256
135	LCEN	0.0065746
135	RCEN	0.0065093
135	SN	0.006721
136	DMN	0.0092401
136	LCEN	0.0095909
136	RCEN	0.0096075
136	SN	0.0093711
137	DMN	0.017682
137	LCEN	0.017249
137	RCEN	0.017042
137	SN	0.017912
138	DMN	0.0060821
138	LCEN	0.0062645
138	RCEN	0.0059564
138	SN	0.0064856
139	DMN	0.0066885
139	LCEN	0.0069013
139	RCEN	0.0068264
139	SN	0.0069181
140	DMN	0.012228
140	LCEN	0.012737
140	RCEN	0.01302
140	SN	0.013396
141	DMN	0.0072332
141	LCEN	0.0076538
141	RCEN	0.0071883
141	SN	0.0073073
142	DMN	0.0086198
142	LCEN	0.0093548
142	RCEN	0.0087448
142	SN	0.0089145
143	DMN	0.012529
143	LCEN	0.012411
143	RCEN	0.012204
143	SN	0.012137
144	DMN	0.023167
144	LCEN	0.025461
144	RCEN	0.023064
144	SN	0.026192
145	DMN	0.0072715
145	LCEN	0.0073358
145	RCEN	0.0072728
145	SN	0.0072519
146	DMN	0.016708
146	LCEN	0.018004
146	RCEN	0.016615
146	SN	0.017981
147	DMN	0.0053953
147	LCEN	0.0054386
147	RCEN	0.0053134
147	SN	0.0057396
148	DMN	0.0076799
148	LCEN	0.0074622
148	RCEN	0.0070938
148	SN	0.0072681
149	DMN	0.013777
149	LCEN	0.013141
149	RCEN	0.012848
149	SN	0.013598
150	DMN	0.0068086
150	LCEN	0.0073487
150	RCEN	0.0070507
150	SN	0.0075202
151	DMN	0.0064007
151	LCEN	0.0063261
151	RCEN	0.0067312
151	SN	0.0063784
152	DMN	0.014241
152	LCEN	0.014817
152	RCEN	0.013353
152	SN	0.015067
153	DMN	0.0076774
153	LCEN	0.0079104
153	RCEN	0.0079322
153	SN	0.0081111
154	DMN	0.0077649
154	LCEN	0.0079444
154	RCEN	0.0075694
154	SN	0.0075615
155	DMN	0.019384
155	LCEN	0.020518
155	RCEN	0.0198
155	SN	0.020354
156	DMN	0.0059319
156	LCEN	0.0059581
156	RCEN	0.0059541
156	SN	0.0062267
157	DMN	0.010496
157	LCEN	0.010659
157	RCEN	0.010449
157	SN	0.011163
158	DMN	0.01691
158	LCEN	0.016952
158	RCEN	0.016823
158	SN	0.017447
159	DMN	0.0052704
159	LCEN	0.0054757
159	RCEN	0.0053611
159	SN	0.0054524
160	DMN	0.0037494
160	LCEN	0.0038108
160	RCEN	0.0038403
160	SN	0.0038415
161	DMN	0.0048757
161	LCEN	0.0049687
161	RCEN	0.0048989
161	SN	0.0049243
162	DMN	0.0079054
162	LCEN	0.0081596
162	RCEN	0.008083
162	SN	0.0083109
163	DMN	0.0068071
163	LCEN	0.0068693
163	RCEN	0.0068915
163	SN	0.0071714
164	DMN	0.0075901
164	LCEN	0.0082065
164	RCEN	0.0080232
164	SN	0.0080789
165	DMN	0.0066694
165	LCEN	0.0068404
165	RCEN	0.0071744
165	SN	0.0070147
166	DMN	0.010035
166	LCEN	0.0099615
166	RCEN	0.0094046
166	SN	0.0097298
167	DMN	0.01346
167	LCEN	0.013794
167	RCEN	0.014543
167	SN	0.014543
168	DMN	0.010153
168	LCEN	0.010193
168	RCEN	0.010252
168	SN	0.010557
169	DMN	0.0098414
169	LCEN	0.010264
169	RCEN	0.0098529
169	SN	0.0094583
170	DMN	0.013719
170	LCEN	0.014039
170	RCEN	0.013742
170	SN	0.013842
171	DMN	0.0059765
171	LCEN	0.0060406
171	RCEN	0.0058519
171	SN	0.0063975
172	DMN	0.017187
172	LCEN	0.017429
172	RCEN	0.017257
172	SN	0.018284
173	DMN	0.0076267
173	LCEN	0.0079926
173	RCEN	0.0081029
173	SN	0.0080205
174	DMN	0.010642
174	LCEN	0.010759
174	RCEN	0.011114
174	SN	0.010414
175	DMN	0.014914
175	LCEN	0.015043
175	RCEN	0.015383
175	SN	0.016268
176	DMN	0.0074031
176	LCEN	0.0071028
176	RCEN	0.0075126
176	SN	0.0075212
177	DMN	0.0089389
177	LCEN	0.0097184
177	RCEN	0.009407
177	SN	0.009624
178	DMN	0.017917
178	LCEN	0.018966
178	RCEN	0.017879
178	SN	0.0188
179	DMN	0.035059
179	LCEN	0.038224
179	RCEN	0.035583
179	SN	0.042124
180	DMN	0.0052681
180	LCEN	0.0054682
180	RCEN	0.0052177
180	SN	0.0054618
181	DMN	0.0097996
181	LCEN	0.010037
181	RCEN	0.010183
181	SN	0.010726
182	DMN	0.0079873
182	LCEN	0.0081423
182	RCEN	0.0079367
182	SN	0.0080318
183	DMN	0.0071145
183	LCEN	0.0073346
183	RCEN	0.0070106
183	SN	0.0075694
184	DMN	0.012739
184	LCEN	0.013285
184	RCEN	0.01272
184	SN	0.013461
185	DMN	0.0065037
185	LCEN	0.0070163
185	RCEN	0.0067619
185	SN	0.0071234
186	DMN	0.010987
186	LCEN	0.011292
186	RCEN	0.010761
186	SN	0.011796
187	DMN	0.011
187	LCEN	0.010765
187	RCEN	0.010809
187	SN	0.010408
188	DMN	0.011005
188	LCEN	0.011302
188	RCEN	0.010682
188	SN	0.011165
189	DMN	0.0036725
189	LCEN	0.0038605
189	RCEN	0.0037766
189	SN	0.0040317
190	DMN	0.0065634
190	LCEN	0.0067049
190	RCEN	0.0068945
190	SN	0.0070231
191	DMN	0.0072275
191	LCEN	0.0072275
191	RCEN	0.0070752
191	SN	0.0072805
192	DMN	0.0076807
192	LCEN	0.0078599
192	RCEN	0.0077686
192	SN	0.0082731
193	DMN	0.0046158
193	LCEN	0.0045428
193	RCEN	0.0045119
193	SN	0.0045419
194	DMN	0.012189
194	LCEN	0.012391
194	RCEN	0.011776
194	SN	0.01266
195	DMN	0.0088686
195	LCEN	0.0091647
195	RCEN	0.0084967
195	SN	0.009155
196	DMN	0.0072235
196	LCEN	0.0071121
196	RCEN	0.007123
196	SN	0.0071535
197	DMN	0.0055301
197	LCEN	0.005773
197	RCEN	0.0057447
197	SN	0.0057476
198	DMN	0.0080334
198	LCEN	0.0084765
198	RCEN	0.00831
198	SN	0.0084656
199	DMN	0.012043
199	LCEN	0.012045
199	RCEN	0.012527
199	SN	0.012656
200	DMN	0.012302
200	LCEN	0.012443
200	RCEN	0.012737
200	SN	0.012227
201	DMN	0.0035122
201	LCEN	0.0035562
201	RCEN	0.0035509
201	SN	0.0035451
202	DMN	0.011069
202	LCEN	0.011862
202	RCEN	0.011571
202	SN	0.01219
203	DMN	0.0080684
203	LCEN	0.0087102
203	RCEN	0.0090729
203	SN	0.008433
204	DMN	0.011536
204	LCEN	0.011708
204	RCEN	0.01161
204	SN	0.011184
205	DMN	0.012214
205	LCEN	0.012501
205	RCEN	0.012251
205	SN	0.014486
206	DMN	0.011236
206	LCEN	0.011534
206	RCEN	0.010793
206	SN	0.011411
207	DMN	0.011294
207	LCEN	0.011528
207	RCEN	0.011691
207	SN	0.0118
208	DMN	0.014508
208	LCEN	0.014769
208	RCEN	0.015169
208	SN	0.014577
209	DMN	0.0065501
209	LCEN	0.0067033
209	RCEN	0.0064317
209	SN	0.0070099
210	DMN	0.0063123
210	LCEN	0.0066772
210	RCEN	0.0065711
210	SN	0.0065167
211	DMN	0.0090732
211	LCEN	0.0087187
211	RCEN	0.0085519
211	SN	0.0087074
212	DMN	0.011074
212	LCEN	0.011145
212	RCEN	0.011491
212	SN	0.011679
213	DMN	0.010838
213	LCEN	0.010432
213	RCEN	0.010607
213	SN	0.011476
214	DMN	0.0092994
214	LCEN	0.0094471
214	RCEN	0.0094598
214	SN	0.010067
215	DMN	0.0066343
215	LCEN	0.0064361
215	RCEN	0.0062012
215	SN	0.0062191
216	DMN	0.019535
216	LCEN	0.019882
216	RCEN	0.020424
216	SN	0.019886
217	DMN	0.011506
217	LCEN	0.011968
217	RCEN	0.01146
217	SN	0.011809
218	DMN	0.0047488
218	LCEN	0.0046441
218	RCEN	0.0048179
218	SN	0.0049212
219	DMN	0.0093382
219	LCEN	0.0099396
219	RCEN	0.0097123
219	SN	0.010038
220	DMN	0.034006
220	LCEN	0.034401
220	RCEN	0.033984
220	SN	0.034841
221	DMN	0.0070052
221	LCEN	0.0067533
221	RCEN	0.0069133
221	SN	0.0072432
222	DMN	0.0065703
222	LCEN	0.0069941
222	RCEN	0.006619
222	SN	0.0069717
223	DMN	0.0069303
223	LCEN	0.0068238
223	RCEN	0.0070059
223	SN	0.0069086
224	DMN	0.010971
224	LCEN	0.011232
224	RCEN	0.01099
224	SN	0.011367
225	DMN	0.0052623
225	LCEN	0.0057099
225	RCEN	0.0053839
225	SN	0.0057076
226	DMN	0.0037672
226	LCEN	0.0040724
226	RCEN	0.0039062
226	SN	0.0039355
227	DMN	0.009537
227	LCEN	0.0094862
227	RCEN	0.0095962
227	SN	0.01001
228	DMN	0.0068624
228	LCEN	0.0067598
228	RCEN	0.0064701
228	SN	0.0066712
229	DMN	0.01377
229	LCEN	0.014314
229	RCEN	0.014065
229	SN	0.013884
230	DMN	0.0056359
230	LCEN	0.0057431
230	RCEN	0.0054971
230	SN	0.0059336
231	DMN	0.01073
231	LCEN	0.011994
231	RCEN	0.011225
231	SN	0.011647
232	DMN	0.007449
232	LCEN	0.0075613
232	RCEN	0.0074525
232	SN	0.0082696
233	DMN	0.0077075
233	LCEN	0.0080782
233	RCEN	0.0079246
233	SN	0.0079409
234	DMN	0.010963
234	LCEN	0.010954
234	RCEN	0.011026
234	SN	0.01101
235	DMN	0.012336
235	LCEN	0.012915
235	RCEN	0.012868
235	SN	0.013437
236	DMN	0.013373
236	LCEN	0.013856
236	RCEN	0.01333
236	SN	0.013873
237	DMN	0.010476
237	LCEN	0.011058
237	RCEN	0.010596
237	SN	0.011627
238	DMN	0.015207
238	LCEN	0.016454
238	RCEN	0.015564
238	SN	0.016587
239	DMN	0.010881
239	LCEN	0.010772
239	RCEN	0.011186
239	SN	0.011465
240	DMN	0.010361
240	LCEN	0.010029
240	RCEN	0.010408
240	SN	0.010807
241	DMN	0.014039
241	LCEN	0.013787
241	RCEN	0.013622
241	SN	0.013524
242	DMN	0.01648
242	LCEN	0.01644
242	RCEN	0.016257
242	SN	0.017205
243	DMN	0.012941
243	LCEN	0.013974
243	RCEN	0.013638
243	SN	0.014081
244	DMN	0.014627
244	LCEN	0.015139
244	RCEN	0.014363
244	SN	0.014656
245	DMN	0.0091386
245	LCEN	0.0095716
245	RCEN	0.0093799
245	SN	0.010143
246	DMN	0.012104
246	LCEN	0.012872
246	RCEN	0.012546
246	SN	0.012641
247	DMN	0.0078454
247	LCEN	0.0076995
247	RCEN	0.0079021
247	SN	0.0078028
248	DMN	0.0042938
248	LCEN	0.0041565
248	RCEN	0.0042151
248	SN	0.0042718
249	DMN	0.016616
249	LCEN	0.017692
249	RCEN	0.016713
249	SN	0.017491
250	DMN	0.0073074
250	LCEN	0.0075034
250	RCEN	0.0072227
250	SN	0.0078766
251	DMN	0.022843
251	LCEN	0.022792
251	RCEN	0.024438
251	SN	0.022831
252	DMN	0.0050122
252	LCEN	0.0052308
252	RCEN	0.0053357
252	SN	0.0054031
253	DMN	0.0075233
253	LCEN	0.0077878
253	RCEN	0.0076574
253	SN	0.0079552
254	DMN	0.0083663
254	LCEN	0.0085911
254	RCEN	0.0083627
254	SN	0.0088425
255	DMN	0.0096652
255	LCEN	0.0096531
255	RCEN	0.0099425
255	SN	0.0099918
256	DMN	0.013984
256	LCEN	0.014166
256	RCEN	0.013207
256	SN	0.014543
257	DMN	0.032323
257	LCEN	0.032502
257	RCEN	0.033633
257	SN	0.032979
258	DMN	0.019006
258	LCEN	0.020221
258	RCEN	0.019736
258	SN	0.020556
259	DMN	0.0051885
259	LCEN	0.0052122
259	RCEN	0.0051159
259	SN	0.0050494
260	DMN	0.014571
260	LCEN	0.015356
260	RCEN	0.014291
260	SN	0.015738
261	DMN	0.010632
261	LCEN	0.010915
261	RCEN	0.010899
261	SN	0.011111
262	DMN	0.010391
262	LCEN	0.01053
262	RCEN	0.010527
262	SN	0.010925
263	DMN	0.013482
263	LCEN	0.014395
263	RCEN	0.013721
263	SN	0.014546
264	DMN	0.019657
264	LCEN	0.021553
264	RCEN	0.021384
264	SN	0.020458
265	DMN	0.014621
265	LCEN	0.015692
265	RCEN	0.015145
265	SN	0.014866
266	DMN	0.01631
266	LCEN	0.017126
266	RCEN	0.016841
266	SN	0.016967
267	DMN	0.00839
267	LCEN	0.0085812
267	RCEN	0.007903
267	SN	0.0083645
268	DMN	0.0095933
268	LCEN	0.0098434
268	RCEN	0.0097054
268	SN	0.01005
269	DMN	0.019976
269	LCEN	0.018804
269	RCEN	0.019289
269	SN	0.019882
270	DMN	0.0052752
270	LCEN	0.0053304
270	RCEN	0.0054719
270	SN	0.0052066
271	DMN	0.0054583
271	LCEN	0.005714
271	RCEN	0.0056579
271	SN	0.0056305
272	DMN	0.010347
272	LCEN	0.010631
272	RCEN	0.010147
272	SN	0.011034
273	DMN	0.02461
273	LCEN	0.023532
273	RCEN	0.024379
273	SN	0.024071
274	DMN	0.022499
274	LCEN	0.023317
274	RCEN	0.02234
274	SN	0.024759
275	DMN	0.0031276
275	LCEN	0.0032145
275	RCEN	0.0031551
275	SN	0.0031331
276	DMN	0.01088
276	LCEN	0.010122
276	RCEN	0.010144
276	SN	0.01093
277	DMN	0.012861
277	LCEN	0.012988
277	RCEN	0.012691
277	SN	0.012836
278	DMN	0.013212
278	LCEN	0.013881
278	RCEN	0.013284
278	SN	0.013894
279	DMN	0.015004
279	LCEN	0.014913
279	RCEN	0.014353
279	SN	0.014917
280	DMN	0.0088985
280	LCEN	0.0087365
280	RCEN	0.0081811
280	SN	0.0082984
281	DMN	0.011601
281	LCEN	0.011232
281	RCEN	0.011522
281	SN	0.011732
282	DMN	0.015399
282	LCEN	0.015227
282	RCEN	0.015409
282	SN	0.015869
283	DMN	0.029755
283	LCEN	0.031026
283	RCEN	0.030179
283	SN	0.030491
284	DMN	0.0060307
284	LCEN	0.0062717
284	RCEN	0.0063518
284	SN	0.0060706
285	DMN	0.0088879
285	LCEN	0.0094206
285	RCEN	0.0094193
285	SN	0.0095247
286	DMN	0.0085206
286	LCEN	0.008833
286	RCEN	0.0087937
286	SN	0.009511
287	DMN	0.0082992
287	LCEN	0.0086004
287	RCEN	0.007901
287	SN	0.0080147
288	DMN	0.014702
288	LCEN	0.015848
288	RCEN	0.015884
288	SN	0.016342
289	DMN	0.005657
289	LCEN	0.0056263
289	RCEN	0.0056346
289	SN	0.0056747
290	DMN	0.0056287
290	LCEN	0.0056661
290	RCEN	0.0055378
290	SN	0.0057167
291	DMN	0.0059523
291	LCEN	0.0064344
291	RCEN	0.0058542
291	SN	0.006027
292	DMN	0.0074628
292	LCEN	0.0075921
292	RCEN	0.0073504
292	SN	0.007717
293	DMN	0.015236
293	LCEN	0.014164
293	RCEN	0.013784
293	SN	0.014633
294	DMN	0.0070598
294	LCEN	0.0073923
294	RCEN	0.0072969
294	SN	0.0074382
295	DMN	0.013552
295	LCEN	0.014203
295	RCEN	0.01275
295	SN	0.013919
296	DMN	0.0051845
296	LCEN	0.0054325
296	RCEN	0.00536
296	SN	0.0052113
297	DMN	0.0067214
297	LCEN	0.0067196
297	RCEN	0.0065841
297	SN	0.0069511
298	DMN	0.0050546
298	LCEN	0.0052324
298	RCEN	0.005045
298	SN	0.0052348
299	DMN	0.006208
299	LCEN	0.0064313
299	RCEN	0.0060963
299	SN	0.0063563
300	DMN	0.015372
300	LCEN	0.015992
300	RCEN	0.015668
300	SN	0.016793
301	DMN	0.0075887
301	LCEN	0.007845
301	RCEN	0.0078598
301	SN	0.0077448
302	DMN	0.013653
302	LCEN	0.014107
302	RCEN	0.014353
302	SN	0.01509
303	DMN	0.003999
303	LCEN	0.0040174
303	RCEN	0.0039894
303	SN	0.0041555
304	DMN	0.0039276
304	LCEN	0.0039984
304	RCEN	0.0040404
304	SN	0.0040165
305	DMN	0.011626
305	LCEN	0.011504
305	RCEN	0.011612
305	SN	0.011738
306	DMN	0.0037767
306	LCEN	0.0037578
306	RCEN	0.0037647
306	SN	0.0039197
307	DMN	0.008352
307	LCEN	0.0078857
307	RCEN	0.0086172
307	SN	0.0083263
308	DMN	0.011026
308	LCEN	0.010415
308	RCEN	0.010873
308	SN	0.011214
309	DMN	0.0048499
309	LCEN	0.0046232
309	RCEN	0.0046652
309	SN	0.0048865
310	DMN	0.0076917
310	LCEN	0.0079615
310	RCEN	0.0079063
310	SN	0.0079393
311	DMN	0.014901
311	LCEN	0.015825
311	RCEN	0.015071
311	SN	0.015551
312	DMN	0.0032291
312	LCEN	0.0033191
312	RCEN	0.0033125
312	SN	0.0032303
313	DMN	0.014851
313	LCEN	0.014836
313	RCEN	0.015759
313	SN	0.014724
314	DMN	0.0085953
314	LCEN	0.0090089
314	RCEN	0.0086005
314	SN	0.0087097
315	DMN	0.0097774
315	LCEN	0.01065
315	RCEN	0.010734
315	SN	0.010212
316	DMN	0.0077631
316	LCEN	0.0076697
316	RCEN	0.0075993
316	SN	0.0078063
317	DMN	0.008462
317	LCEN	0.0088448
317	RCEN	0.008744
317	SN	0.0089532
318	DMN	0.013153
318	LCEN	0.013913
318	RCEN	0.013386
318	SN	0.01473
319	DMN	0.023424
319	LCEN	0.025665
319	RCEN	0.02314
319	SN	0.025124
320	DMN	0.0069329
320	LCEN	0.0072151
320	RCEN	0.0071847
320	SN	0.0072566
321	DMN	0.0060512
321	LCEN	0.0059914
321	RCEN	0.0060809
321	SN	0.0062761
322	DMN	0.0094106
322	LCEN	0.010389
322	RCEN	0.0097181
322	SN	0.009674
323	DMN	0.0072472
323	LCEN	0.0072953
323	RCEN	0.0072883
323	SN	0.0076769
324	DMN	0.017417
324	LCEN	0.019378
324	RCEN	0.01878
324	SN	0.018562
325	DMN	0.01094
325	LCEN	0.011022
325	RCEN	0.011659
325	SN	0.011535
326	DMN	0.015208
326	LCEN	0.015369
326	RCEN	0.015405
326	SN	0.016355
327	DMN	0.0089066
327	LCEN	0.0094973
327	RCEN	0.0089124
327	SN	0.0096414
328	DMN	0.012223
328	LCEN	0.012386
328	RCEN	0.012676
328	SN	0.012993
329	DMN	0.012271
329	LCEN	0.012704
329	RCEN	0.012311
329	SN	0.013014
330	DMN	0.011992
330	LCEN	0.012077
330	RCEN	0.011828
330	SN	0.012434
331	DMN	0.002615
331	LCEN	0.0027158
331	RCEN	0.0026212
331	SN	0.0027687
332	DMN	0.0067604
332	LCEN	0.0068397
332	RCEN	0.0071895
332	SN	0.0069999
333	DMN	0.025403
333	LCEN	0.025447
333	RCEN	0.024956
333	SN	0.025588
334	DMN	0.0068998
334	LCEN	0.0071291
334	RCEN	0.0068077
334	SN	0.0075463
335	DMN	0.010446
335	LCEN	0.01056
335	RCEN	0.010594
335	SN	0.010777
336	DMN	0.0050343
336	LCEN	0.0053911
336	RCEN	0.0050121
336	SN	0.0052311
337	DMN	0.015641
337	LCEN	0.015674
337	RCEN	0.015437
337	SN	0.016513
338	DMN	0.013251
338	LCEN	0.013471
338	RCEN	0.013298
338	SN	0.014101
339	DMN	0.018212
339	LCEN	0.018187
339	RCEN	0.020494
339	SN	0.019171
340	DMN	0.008
340	LCEN	0.0083637
340	RCEN	0.008305
340	SN	0.0082752
341	DMN	0.015021
341	LCEN	0.015033
341	RCEN	0.015018
341	SN	0.014729
342	DMN	0.015707
342	LCEN	0.015947
342	RCEN	0.015639
342	SN	0.016772
343	DMN	0.0061572
343	LCEN	0.0061148
343	RCEN	0.005734
343	SN	0.0061843
344	DMN	0.015323
344	LCEN	0.015072
344	RCEN	0.015041
344	SN	0.015579
345	DMN	0.017981
345	LCEN	0.018289
345	RCEN	0.017122
345	SN	0.018474
346	DMN	0.0092979
346	LCEN	0.009684
346	RCEN	0.009475
346	SN	0.0096263
347	DMN	0.011919
347	LCEN	0.012317
347	RCEN	0.011854
347	SN	0.011748
348	DMN	0.012185
348	LCEN	0.012037
348	RCEN	0.012464
348	SN	0.012243
349	DMN	0.0098303
349	LCEN	0.010666
349	RCEN	0.0099062
349	SN	0.010793
350	DMN	0.005096
350	LCEN	0.0052949
350	RCEN	0.0050839
350	SN	0.0049551
351	DMN	0.0068505
351	LCEN	0.0067016
351	RCEN	0.0067628
351	SN	0.0067674
352	DMN	0.0027536
352	LCEN	0.0026409
352	RCEN	0.0026973
352	SN	0.0027635
353	DMN	0.01031
353	LCEN	0.010624
353	RCEN	0.010532
353	SN	0.010959
354	DMN	0.0049752
354	LCEN	0.0051775
354	RCEN	0.0053222
354	SN	0.0053055
355	DMN	0.012339
355	LCEN	0.012931
355	RCEN	0.012693
355	SN	0.012608
356	DMN	0.0066489
356	LCEN	0.0066192
356	RCEN	0.0067037
356	SN	0.007064
357	DMN	0.0090119
357	LCEN	0.009181
357	RCEN	0.0089806
357	SN	0.0093022
358	DMN	0.0047113
358	LCEN	0.0048467
358	RCEN	0.0047145
358	SN	0.0049941
359	DMN	0.008335
359	LCEN	0.0084107
359	RCEN	0.0085136
359	SN	0.0087455
360	DMN	0.013802
360	LCEN	0.013809
360	RCEN	0.013407
360	SN	0.013112
361	DMN	0.014864
361	LCEN	0.014428
361	RCEN	0.014106
361	SN	0.015841
362	DMN	0.0082769
362	LCEN	0.0087142
362	RCEN	0.0084019
362	SN	0.0088195
363	DMN	0.0043726
363	LCEN	0.0045069
363	RCEN	0.0043842
363	SN	0.0045636
364	DMN	0.0071701
364	LCEN	0.0073253
364	RCEN	0.0070266
364	SN	0.0072401
365	DMN	0.0044544
365	LCEN	0.0045991
365	RCEN	0.0044783
365	SN	0.0044583
366	DMN	0.0051546
366	LCEN	0.0051667
366	RCEN	0.0050475
366	SN	0.0054407
367	DMN	0.016802
367	LCEN	0.017469
367	RCEN	0.016359
367	SN	0.018069
368	DMN	0.0067723
368	LCEN	0.0068153
368	RCEN	0.0066384
368	SN	0.0069547
369	DMN	0.010014
369	LCEN	0.0099908
369	RCEN	0.01022
369	SN	0.01019
370	DMN	0.0071244
370	LCEN	0.0080439
370	RCEN	0.007171
370	SN	0.0071549
371	DMN	0.0043621
371	LCEN	0.0042061
371	RCEN	0.0039997
371	SN	0.0040039
372	DMN	0.013287
372	LCEN	0.013303
372	RCEN	0.013376
372	SN	0.013872
373	DMN	0.0079067
373	LCEN	0.008232
373	RCEN	0.0081653
373	SN	0.0080464
374	DMN	0.0087998
374	LCEN	0.0088426
374	RCEN	0.008896
374	SN	0.0092265
375	DMN	0.0039154
375	LCEN	0.0040008
375	RCEN	0.0039914
375	SN	0.003951
376	DMN	0.015935
376	LCEN	0.016861
376	RCEN	0.016386
376	SN	0.017394
377	DMN	0.0066395
377	LCEN	0.0067506
377	RCEN	0.006732
377	SN	0.0070761
378	DMN	0.0069846
378	LCEN	0.0074024
378	RCEN	0.007013
378	SN	0.0071563
379	DMN	0.0095462
379	LCEN	0.0096438
379	RCEN	0.0097365
379	SN	0.010863
380	DMN	0.011145
380	LCEN	0.012194
380	RCEN	0.010977
380	SN	0.01156
381	DMN	0.0090561
381	LCEN	0.0093929
381	RCEN	0.0092578
381	SN	0.0088354
382	DMN	0.021173
382	LCEN	0.020861
382	RCEN	0.021817
382	SN	0.020985
383	DMN	0.005097
383	LCEN	0.0050338
383	RCEN	0.0051976
383	SN	0.0051225
384	DMN	0.0054931
384	LCEN	0.0057378
384	RCEN	0.0058864
384	SN	0.0056498
385	DMN	0.018229
385	LCEN	0.017372
385	RCEN	0.016973
385	SN	0.017402
386	DMN	0.010005
386	LCEN	0.010556
386	RCEN	0.010646
386	SN	0.010528
387	DMN	0.0055627
387	LCEN	0.00578
387	RCEN	0.0059249
387	SN	0.0058144
388	DMN	0.0087936
388	LCEN	0.0096549
388	RCEN	0.0091837
388	SN	0.0089847
389	DMN	0.013916
389	LCEN	0.012318
389	RCEN	0.012055
389	SN	0.011777
390	DMN	0.019248
390	LCEN	0.019124
390	RCEN	0.018743
390	SN	0.019771
391	DMN	0.014019
391	LCEN	0.014368
391	RCEN	0.013805
391	SN	0.014876
392	DMN	0.0097447
392	LCEN	0.0098259
392	RCEN	0.009253
392	SN	0.0098666
393	DMN	0.0061006
393	LCEN	0.006241
393	RCEN	0.0066899
393	SN	0.0064848
394	DMN	0.0064982
394	LCEN	0.0067714
394	RCEN	0.0068632
394	SN	0.0069916
395	DMN	0.0072205
395	LCEN	0.0075007
395	RCEN	0.0077087
395	SN	0.0078312
396	DMN	0.015621
396	LCEN	0.015725
396	RCEN	0.017172
396	SN	0.016056
397	DMN	0.010712
397	LCEN	0.011236
397	RCEN	0.011141
397	SN	0.010923
398	DMN	0.0078927
398	LCEN	0.0076775
398	RCEN	0.0078011
398	SN	0.0076276
399	DMN	0.0038505
399	LCEN	0.0039168
399	RCEN	0.0038627
399	SN	0.0039206
400	DMN	0.015576
400	LCEN	0.016414
400	RCEN	0.015055
400	SN	0.015033
401	DMN	0.0089949
401	LCEN	0.0091909
401	RCEN	0.00885
401	SN	0.0094714
402	DMN	0.012188
402	LCEN	0.012597
402	RCEN	0.01188
402	SN	0.012098
403	DMN	0.0073049
403	LCEN	0.0074038
403	RCEN	0.0075028
403	SN	0.0079486
404	DMN	0.0089113
404	LCEN	0.0091572
404	RCEN	0.0092318
404	SN	0.0091875
405	DMN	0.011914
405	LCEN	0.012181
405	RCEN	0.012112
405	SN	0.012823
406	DMN	0.013379
406	LCEN	0.013057
406	RCEN	0.012691
406	SN	0.012504
407	DMN	0.006552
407	LCEN	0.0068259
407	RCEN	0.0066981
407	SN	0.006704
408	DMN	0.0097211
408	LCEN	0.010227
408	RCEN	0.010165
408	SN	0.009923
409	DMN	0.0096415
409	LCEN	0.0103
409	RCEN	0.0097509
409	SN	0.010141
410	DMN	0.0037937
410	LCEN	0.0036848
410	RCEN	0.0036135
410	SN	0.0038369
411	DMN	0.0079345
411	LCEN	0.0080446
411	RCEN	0.0080251
411	SN	0.0083077
412	DMN	0.0087428
412	LCEN	0.0092981
412	RCEN	0.0087712
412	SN	0.0090029
413	DMN	0.0061894
413	LCEN	0.0066532
413	RCEN	0.0064233
413	SN	0.0063077
414	DMN	0.010177
414	LCEN	0.01023
414	RCEN	0.010101
414	SN	0.010453
415	DMN	0.0076942
415	LCEN	0.0078501
415	RCEN	0.0079283
415	SN	0.0076451
416	DMN	0.0086355
416	LCEN	0.0087567
416	RCEN	0.0083979
416	SN	0.0091168
417	DMN	0.0062333
417	LCEN	0.0064935
417	RCEN	0.0063481
417	SN	0.0064254
418	DMN	0.01149
418	LCEN	0.011683
418	RCEN	0.012015
418	SN	0.011721
419	DMN	0.011781
419	LCEN	0.012691
419	RCEN	0.012533
419	SN	0.012416
420	DMN	0.018044
420	LCEN	0.019018
420	RCEN	0.018748
420	SN	0.018904
421	DMN	0.009275
421	LCEN	0.0090187
421	RCEN	0.0086136
421	SN	0.0091286
422	DMN	0.010289
422	LCEN	0.0097196
422	RCEN	0.010358
422	SN	0.009665
423	DMN	0.0090717
423	LCEN	0.009634
423	RCEN	0.009106
423	SN	0.0093116
424	DMN	0.0043955
424	LCEN	0.0040069
424	RCEN	0.0040516
424	SN	0.0040177
425	DMN	0.0067133
425	LCEN	0.0068557
425	RCEN	0.0074597
425	SN	0.0070142
426	DMN	0.010072
426	LCEN	0.01082
426	RCEN	0.010146
426	SN	0.010564
427	DMN	0.005095
427	LCEN	0.0052452
427	RCEN	0.0052848
427	SN	0.0054296
428	DMN	0.0075357
428	LCEN	0.0076939
428	RCEN	0.0075324
428	SN	0.0081542
429	DMN	0.0061183
429	LCEN	0.0062158
429	RCEN	0.0063155
429	SN	0.0061873
430	DMN	0.012002
430	LCEN	0.012741
430	RCEN	0.012481
430	SN	0.012508
431	DMN	0.012713
431	LCEN	0.012862
431	RCEN	0.012769
431	SN	0.013122
432	DMN	0.0062341
432	LCEN	0.0062112
432	RCEN	0.005975
432	SN	0.0060199
433	DMN	0.012347
433	LCEN	0.013873
433	RCEN	0.012627
433	SN	0.013285
434	DMN	0.0048626
434	LCEN	0.0052747
434	RCEN	0.0051537
434	SN	0.0051146
435	DMN	0.01456
435	LCEN	0.013832
435	RCEN	0.013863
435	SN	0.01489
436	DMN	0.008228
436	LCEN	0.0079646
436	RCEN	0.0080684
436	SN	0.0081837
437	DMN	0.010135
437	LCEN	0.010815
437	RCEN	0.010537
437	SN	0.01053
438	DMN	0.01246
438	LCEN	0.012647
438	RCEN	0.012441
438	SN	0.012987
439	DMN	0.0188
439	LCEN	0.018266
439	RCEN	0.018665
439	SN	0.019
440	DMN	0.0078386
440	LCEN	0.0084356
440	RCEN	0.0081931
440	SN	0.008269
441	DMN	0.010322
441	LCEN	0.010885
441	RCEN	0.01089
441	SN	0.010682
442	DMN	0.0099345
442	LCEN	0.010762
442	RCEN	0.010139
442	SN	0.010714
443	DMN	0.020295
443	LCEN	0.021169
443	RCEN	0.021105
443	SN	0.020183
444	DMN	0.0057228
444	LCEN	0.005656
444	RCEN	0.0055618
444	SN	0.005909
445	DMN	0.0068781
445	LCEN	0.0068143
445	RCEN	0.0067822
445	SN	0.0067327
446	DMN	0.0067239
446	LCEN	0.0070501
446	RCEN	0.0068052
446	SN	0.0068132
447	DMN	0.012715
447	LCEN	0.013168
447	RCEN	0.012733
447	SN	0.013517
448	DMN	0.0092266
448	LCEN	0.0089831
448	RCEN	0.0088995
448	SN	0.0089595
449	DMN	0.011018
449	LCEN	0.011077
449	RCEN	0.01104
449	SN	0.011619
450	DMN	0.01526
450	LCEN	0.016473
450	RCEN	0.016679
450	SN	0.016477
451	DMN	0.011347
451	LCEN	0.011235
451	RCEN	0.010968
451	SN	0.0117
452	DMN	0.0079739
452	LCEN	0.0079927
452	RCEN	0.0077896
452	SN	0.0084848
453	DMN	0.0079351
453	LCEN	0.0081397
453	RCEN	0.0083738
453	SN	0.0082424
454	DMN	0.013474
454	LCEN	0.014954
454	RCEN	0.01436
454	SN	0.014266
455	DMN	0.0063469
455	LCEN	0.006661
455	RCEN	0.0064454
455	SN	0.0068119
456	DMN	0.011385
456	LCEN	0.011743
456	RCEN	0.011125
456	SN	0.01178
457	DMN	0.0096734
457	LCEN	0.010111
457	RCEN	0.0098841
457	SN	0.010278
458	DMN	0.0080972
458	LCEN	0.0087381
458	RCEN	0.0081594
458	SN	0.0082455
459	DMN	0.01315
459	LCEN	0.01366
459	RCEN	0.013752
459	SN	0.013431
460	DMN	0.0062802
460	LCEN	0.0066239
460	RCEN	0.006413
460	SN	0.0069149
461	DMN	0.0077015
461	LCEN	0.0079337
461	RCEN	0.0075274
461	SN	0.0081151
462	DMN	0.013798
462	LCEN	0.01401
462	RCEN	0.014629
462	SN	0.01435
463	DMN	0.011774
463	LCEN	0.011992
463	RCEN	0.012144
463	SN	0.012162
464	DMN	0.01278
464	LCEN	0.012135
464	RCEN	0.011756
464	SN	0.011555
465	DMN	0.0064297
465	LCEN	0.0064379
465	RCEN	0.0065223
465	SN	0.0068913
466	DMN	0.013774
466	LCEN	0.014225
466	RCEN	0.013698
466	SN	0.013952
467	DMN	0.007257
467	LCEN	0.0078957
467	RCEN	0.00766
467	SN	0.0074266
468	DMN	0.0085234
468	LCEN	0.0093939
468	RCEN	0.0089036
468	SN	0.0087268
469	DMN	0.0097425
469	LCEN	0.010407
469	RCEN	0.010138
469	SN	0.010103
470	DMN	0.014264
470	LCEN	0.013927
470	RCEN	0.013771
470	SN	0.014053
471	DMN	0.011503
471	LCEN	0.011849
471	RCEN	0.011443
471	SN	0.012061
472	DMN	0.013374
472	LCEN	0.013089
472	RCEN	0.012803
472	SN	0.013526
473	DMN	0.0084297
473	LCEN	0.0084334
473	RCEN	0.0084925
473	SN	0.0085883
474	DMN	0.013945
474	LCEN	0.014057
474	RCEN	0.014191
474	SN	0.014744
475	DMN	0.0087313
475	LCEN	0.0094547
475	RCEN	0.0088189
475	SN	0.0091851
476	DMN	0.0058057
476	LCEN	0.0060156
476	RCEN	0.0056923
476	SN	0.0059072
477	DMN	0.0073411
477	LCEN	0.0077358
477	RCEN	0.0080844
477	SN	0.0077198
478	DMN	0.0088991
478	LCEN	0.009111
478	RCEN	0.0089928
478	SN	0.0090163
479	DMN	0.0032916
479	LCEN	0.0034259
479	RCEN	0.0032715
479	SN	0.0033304
480	DMN	0.0069263
480	LCEN	0.0069127
480	RCEN	0.0066382
480	SN	0.007043
481	DMN	0.0085216
481	LCEN	0.0084789
481	RCEN	0.0087639
481	SN	0.0088102
482	DMN	0.010131
482	LCEN	0.010624
482	RCEN	0.010315
482	SN	0.011248
483	DMN	0.010213
483	LCEN	0.010015
483	RCEN	0.010039
483	SN	0.010207
484	DMN	0.00776
484	LCEN	0.007992
484	RCEN	0.0077801
484	SN	0.0079934
485	DMN	0.0074221
485	LCEN	0.0079008
485	RCEN	0.0076205
485	SN	0.0075806
486	DMN	0.0093972
486	LCEN	0.0095709
486	RCEN	0.010079
486	SN	0.0099692
487	DMN	0.012429
487	LCEN	0.012297
487	RCEN	0.011696
487	SN	0.011967
488	DMN	0.013801
488	LCEN	0.014298
488	RCEN	0.014367
488	SN	0.013964
489	DMN	0.0086882
489	LCEN	0.0088848
489	RCEN	0.0087173
489	SN	0.0095437
490	DMN	0.0078687
490	LCEN	0.0080443
490	RCEN	0.0078129
490	SN	0.00772
491	DMN	0.0071056
491	LCEN	0.0076277
491	RCEN	0.0075051
491	SN	0.0074737
492	DMN	0.0075986
492	LCEN	0.0075371
492	RCEN	0.0071297
492	SN	0.007252
493	DMN	0.0071266
493	LCEN	0.0074451
493	RCEN	0.0070662
493	SN	0.007346
494	DMN	0.0071434
494	LCEN	0.0076257
494	RCEN	0.0070722
494	SN	0.0075712
495	DMN	0.0050814
495	LCEN	0.00519
495	RCEN	0.0050569
495	SN	0.0056223
496	DMN	0.012197
496	LCEN	0.01323
496	RCEN	0.012831
496	SN	0.012837
497	DMN	0.017564
497	LCEN	0.018137
497	RCEN	0.018245
497	SN	0.02078
498	DMN	0.01759
498	LCEN	0.017852
498	RCEN	0.018032
498	SN	0.018224
499	DMN	0.005319
499	LCEN	0.0056328
499	RCEN	0.0058079
[truncated: 949 more rows]

## Sheet: Figure7B_2bk
subject	roi	value
0	DMN	0.0053533
0	LCEN	0.0053292
0	RCEN	0.0052394
0	SN	0.0055928
1	DMN	0.0057696
1	LCEN	0.0054713
1	RCEN	0.0056026
1	SN	0.0057926
2	DMN	0.0078696
2	LCEN	0.0078908
2	RCEN	0.0081625
2	SN	0.0081682
3	DMN	0.01045
3	LCEN	0.010972
3	RCEN	0.010687
3	SN	0.010819
4	DMN	0.0071899
4	LCEN	0.0071488
4	RCEN	0.0076016
4	SN	0.0075267
5	DMN	0.0036006
5	LCEN	0.0033888
5	RCEN	0.0033992
5	SN	0.0035761
6	DMN	0.0084527
6	LCEN	0.0082421
6	RCEN	0.0082624
6	SN	0.0087808
7	DMN	0.011829
7	LCEN	0.012705
7	RCEN	0.012158
7	SN	0.012387
8	DMN	0.0063971
8	LCEN	0.0062805
8	RCEN	0.0064418
8	SN	0.0064989
9	DMN	0.005842
9	LCEN	0.005862
9	RCEN	0.0061768
9	SN	0.0061181
10	DMN	0.0042517
10	LCEN	0.0043248
10	RCEN	0.0042793
10	SN	0.0044256
11	DMN	0.013943
11	LCEN	0.014403
11	RCEN	0.013881
11	SN	0.014451
12	DMN	0.010544
12	LCEN	0.010269
12	RCEN	0.010064
12	SN	0.010468
13	DMN	0.0075893
13	LCEN	0.007797
13	RCEN	0.0079674
13	SN	0.0079551
14	DMN	0.0072263
14	LCEN	0.0068306
14	RCEN	0.006796
14	SN	0.007319
15	DMN	0.0052116
15	LCEN	0.0054483
15	RCEN	0.0054596
15	SN	0.0053316
16	DMN	0.0081756
16	LCEN	0.0081082
16	RCEN	0.0081753
16	SN	0.0081981
17	DMN	0.0086757
17	LCEN	0.0090806
17	RCEN	0.0089558
17	SN	0.0087447
18	DMN	0.028992
18	LCEN	0.031504
18	RCEN	0.030278
18	SN	0.030785
19	DMN	0.016544
19	LCEN	0.018493
19	RCEN	0.01809
19	SN	0.01752
20	DMN	0.0090451
20	LCEN	0.0097478
20	RCEN	0.0091598
20	SN	0.0092399
21	DMN	0.0063853
21	LCEN	0.0065371
21	RCEN	0.0068333
21	SN	0.006687
22	DMN	0.011315
22	LCEN	0.011544
22	RCEN	0.011937
22	SN	0.011787
23	DMN	0.0089307
23	LCEN	0.0095875
23	RCEN	0.0087918
23	SN	0.008762
24	DMN	0.0085537
24	LCEN	0.0092885
24	RCEN	0.0091612
24	SN	0.008891
25	DMN	0.0061121
25	LCEN	0.0060019
25	RCEN	0.006135
25	SN	0.0061781
26	DMN	0.0040447
26	LCEN	0.004253
26	RCEN	0.0040965
26	SN	0.0041588
27	DMN	0.0091054
27	LCEN	0.0086306
27	RCEN	0.0086888
27	SN	0.0090246
28	DMN	0.0083974
28	LCEN	0.0085387
28	RCEN	0.008383
28	SN	0.008719
29	DMN	0.015508
29	LCEN	0.015263
29	RCEN	0.015082
29	SN	0.015352
30	DMN	0.0069348
30	LCEN	0.0069958
30	RCEN	0.0067671
30	SN	0.0070621
31	DMN	0.0065488
31	LCEN	0.0065361
31	RCEN	0.0062861
31	SN	0.0067423
32	DMN	0.0037296
32	LCEN	0.0038331
32	RCEN	0.0037728
32	SN	0.0038097
33	DMN	0.01566
33	LCEN	0.016247
33	RCEN	0.016227
33	SN	0.017337
34	DMN	0.0058594
34	LCEN	0.0056706
34	RCEN	0.0057184
34	SN	0.0056696
35	DMN	0.0044115
35	LCEN	0.0045545
35	RCEN	0.0045503
35	SN	0.0047252
36	DMN	0.0060599
36	LCEN	0.0062053
36	RCEN	0.0059498
36	SN	0.0062418
37	DMN	0.0074824
37	LCEN	0.007928
37	RCEN	0.0073938
37	SN	0.0076595
38	DMN	0.0077696
38	LCEN	0.0079371
38	RCEN	0.007393
38	SN	0.0073933
39	DMN	0.0039645
39	LCEN	0.0040762
39	RCEN	0.0042698
39	SN	0.0039909
40	DMN	0.011466
40	LCEN	0.011952
40	RCEN	0.01184
40	SN	0.011757
41	DMN	0.012153
41	LCEN	0.011886
41	RCEN	0.011415
41	SN	0.011823
42	DMN	0.0080154
42	LCEN	0.0085086
42	RCEN	0.0081862
42	SN	0.0082482
43	DMN	0.0085886
43	LCEN	0.0084737
43	RCEN	0.0083861
43	SN	0.0086308
44	DMN	0.003615
44	LCEN	0.0038047
44	RCEN	0.0036551
44	SN	0.0035748
45	DMN	0.0083248
45	LCEN	0.0084256
45	RCEN	0.0082771
45	SN	0.0081397
46	DMN	0.0081242
46	LCEN	0.0082808
46	RCEN	0.0083644
46	SN	0.0087607
47	DMN	0.0041322
47	LCEN	0.0042375
47	RCEN	0.0040267
47	SN	0.0040136
48	DMN	0.011315
48	LCEN	0.011357
48	RCEN	0.010931
48	SN	0.011534
49	DMN	0.014247
49	LCEN	0.01465
49	RCEN	0.014392
49	SN	0.014813
50	DMN	0.014165
50	LCEN	0.014478
50	RCEN	0.014673
50	SN	0.014767
51	DMN	0.005599
51	LCEN	0.005431
51	RCEN	0.0054855
51	SN	0.0055182
52	DMN	0.0065618
52	LCEN	0.0062676
52	RCEN	0.0066464
52	SN	0.0064492
53	DMN	0.0082711
53	LCEN	0.0082071
53	RCEN	0.0085882
53	SN	0.008558
54	DMN	0.0091981
54	LCEN	0.0091414
54	RCEN	0.0091991
54	SN	0.0093753
55	DMN	0.012941
55	LCEN	0.013115
55	RCEN	0.012938
55	SN	0.012716
56	DMN	0.018474
56	LCEN	0.019252
56	RCEN	0.019486
56	SN	0.018787
57	DMN	0.003157
57	LCEN	0.0032423
57	RCEN	0.0031299
57	SN	0.0030875
58	DMN	0.0089323
58	LCEN	0.0091221
58	RCEN	0.0087019
58	SN	0.0090989
59	DMN	0.0079822
59	LCEN	0.0083398
59	RCEN	0.0083347
59	SN	0.0089092
60	DMN	0.016614
60	LCEN	0.016263
60	RCEN	0.015685
60	SN	0.016387
61	DMN	0.0044669
61	LCEN	0.0047042
61	RCEN	0.0043549
61	SN	0.0044933
62	DMN	0.0096525
62	LCEN	0.009614
62	RCEN	0.0094403
62	SN	0.0095339
63	DMN	0.0087916
63	LCEN	0.0089283
63	RCEN	0.0083271
63	SN	0.0085803
64	DMN	0.010451
64	LCEN	0.010855
64	RCEN	0.010443
64	SN	0.011403
65	DMN	0.0088223
65	LCEN	0.0089219
65	RCEN	0.0090428
65	SN	0.0088629
66	DMN	0.015943
66	LCEN	0.016362
66	RCEN	0.016702
66	SN	0.016754
67	DMN	0.010724
67	LCEN	0.010578
67	RCEN	0.010327
67	SN	0.010828
68	DMN	0.0088548
68	LCEN	0.0091212
68	RCEN	0.0090699
68	SN	0.0089169
69	DMN	0.010014
69	LCEN	0.0099139
69	RCEN	0.0095627
69	SN	0.010103
70	DMN	0.005646
70	LCEN	0.0055615
70	RCEN	0.005363
70	SN	0.0056022
71	DMN	0.0047442
71	LCEN	0.0048339
71	RCEN	0.0047993
71	SN	0.0047722
72	DMN	0.010329
72	LCEN	0.010311
72	RCEN	0.010229
72	SN	0.010153
73	DMN	0.0065361
73	LCEN	0.0068859
73	RCEN	0.0064026
73	SN	0.0069384
74	DMN	0.0073226
74	LCEN	0.0070177
74	RCEN	0.0070185
74	SN	0.0071887
75	DMN	0.0090184
75	LCEN	0.0089588
75	RCEN	0.0087775
75	SN	0.0091274
76	DMN	0.0085274
76	LCEN	0.0083412
76	RCEN	0.0081326
76	SN	0.0083756
77	DMN	0.0041334
77	LCEN	0.0041639
77	RCEN	0.0041684
77	SN	0.004347
78	DMN	0.013919
78	LCEN	0.01336
78	RCEN	0.012832
78	SN	0.013542
79	DMN	0.0079199
79	LCEN	0.0080504
79	RCEN	0.00847
79	SN	0.0079521
80	DMN	0.0089001
80	LCEN	0.008629
80	RCEN	0.0083891
80	SN	0.008405
81	DMN	0.0042289
81	LCEN	0.0042217
81	RCEN	0.0044016
81	SN	0.0042211
82	DMN	0.017865
82	LCEN	0.018226
82	RCEN	0.017644
82	SN	0.018084
83	DMN	0.012211
83	LCEN	0.01182
83	RCEN	0.012151
83	SN	0.012356
84	DMN	0.009468
84	LCEN	0.0096887
84	RCEN	0.0093642
84	SN	0.0095605
85	DMN	0.0074133
85	LCEN	0.0073118
85	RCEN	0.0076119
85	SN	0.0074139
86	DMN	0.0094392
86	LCEN	0.0094017
86	RCEN	0.0094124
86	SN	0.0097556
87	DMN	0.014484
87	LCEN	0.014026
87	RCEN	0.013684
87	SN	0.01346
88	DMN	0.0068952
88	LCEN	0.007341
88	RCEN	0.0071902
88	SN	0.0075097
89	DMN	0.0055672
89	LCEN	0.0054438
89	RCEN	0.0053303
89	SN	0.0051857
90	DMN	0.0080469
90	LCEN	0.0087453
90	RCEN	0.0081083
90	SN	0.0079478
91	DMN	0.0085758
91	LCEN	0.0086978
91	RCEN	0.00832
91	SN	0.0085577
92	DMN	0.0052241
92	LCEN	0.0054296
92	RCEN	0.0052099
92	SN	0.005178
93	DMN	0.003978
93	LCEN	0.0041357
93	RCEN	0.0041008
93	SN	0.0041206
94	DMN	0.017431
94	LCEN	0.017933
94	RCEN	0.017873
94	SN	0.017594
95	DMN	0.0046281
95	LCEN	0.0046915
95	RCEN	0.0046574
95	SN	0.0045756
96	DMN	0.016541
96	LCEN	0.016057
96	RCEN	0.016963
96	SN	0.017051
97	DMN	0.0054402
97	LCEN	0.0056254
97	RCEN	0.0054641
97	SN	0.0055882
98	DMN	0.011441
98	LCEN	0.01179
98	RCEN	0.012066
98	SN	0.012118
99	DMN	0.0060875
99	LCEN	0.006169
99	RCEN	0.0062669
99	SN	0.0059097
100	DMN	0.0083156
100	LCEN	0.0081871
100	RCEN	0.0085764
100	SN	0.0086967
101	DMN	0.017823
101	LCEN	0.017847
101	RCEN	0.018321
101	SN	0.019063
102	DMN	0.011547
102	LCEN	0.012138
102	RCEN	0.011763
102	SN	0.012538
103	DMN	0.011189
103	LCEN	0.011654
103	RCEN	0.01131
103	SN	0.011908
104	DMN	0.0064826
104	LCEN	0.0068363
104	RCEN	0.0063604
104	SN	0.0066399
105	DMN	0.010677
105	LCEN	0.010909
105	RCEN	0.010858
105	SN	0.011028
106	DMN	0.0059257
106	LCEN	0.0060166
106	RCEN	0.0061148
106	SN	0.005946
107	DMN	0.016619
107	LCEN	0.015725
107	RCEN	0.015033
107	SN	0.016692
108	DMN	0.011414
108	LCEN	0.011734
108	RCEN	0.01171
108	SN	0.011761
109	DMN	0.0075055
109	LCEN	0.0075356
109	RCEN	0.0073827
109	SN	0.0078634
110	DMN	0.016309
110	LCEN	0.01631
110	RCEN	0.01642
110	SN	0.015485
111	DMN	0.0058942
111	LCEN	0.0058174
111	RCEN	0.0056859
111	SN	0.0059555
112	DMN	0.010561
112	LCEN	0.010917
112	RCEN	0.010863
112	SN	0.010704
113	DMN	0.0066486
113	LCEN	0.0068165
113	RCEN	0.0067761
113	SN	0.0065482
114	DMN	0.0093227
114	LCEN	0.01022
114	RCEN	0.0093819
114	SN	0.0099595
115	DMN	0.0047021
115	LCEN	0.0047775
115	RCEN	0.0048338
115	SN	0.0047677
116	DMN	0.0083174
116	LCEN	0.0090928
116	RCEN	0.0082991
116	SN	0.0083868
117	DMN	0.0050118
117	LCEN	0.0052255
117	RCEN	0.004888
117	SN	0.0050146
118	DMN	0.010355
118	LCEN	0.01096
118	RCEN	0.01064
118	SN	0.010962
119	DMN	0.0079002
119	LCEN	0.0083103
119	RCEN	0.0078817
119	SN	0.0080974
120	DMN	0.010604
120	LCEN	0.01063
120	RCEN	0.010312
120	SN	0.010871
121	DMN	0.0046964
121	LCEN	0.0049189
121	RCEN	0.0046555
121	SN	0.004713
122	DMN	0.0095642
122	LCEN	0.010131
122	RCEN	0.010026
122	SN	0.0099946
123	DMN	0.0042736
123	LCEN	0.0043042
123	RCEN	0.0043259
123	SN	0.0044142
124	DMN	0.0043629
124	LCEN	0.0043161
124	RCEN	0.0041666
124	SN	0.0041191
125	DMN	0.0030593
125	LCEN	0.0031462
125	RCEN	0.0032106
125	SN	0.0031698
126	DMN	0.0051245
126	LCEN	0.0053508
126	RCEN	0.0051656
126	SN	0.005228
127	DMN	0.0072185
127	LCEN	0.0071796
127	RCEN	0.0069872
127	SN	0.0074297
128	DMN	0.0044191
128	LCEN	0.0043165
128	RCEN	0.0042528
128	SN	0.0044097
129	DMN	0.0089539
129	LCEN	0.0095052
129	RCEN	0.0089317
129	SN	0.0089432
130	DMN	0.0093972
130	LCEN	0.0093634
130	RCEN	0.010001
130	SN	0.00955
131	DMN	0.0080749
131	LCEN	0.0081646
131	RCEN	0.0079862
131	SN	0.0081719
132	DMN	0.0062407
132	LCEN	0.0063966
132	RCEN	0.0062974
132	SN	0.0067283
133	DMN	0.011385
133	LCEN	0.011412
133	RCEN	0.010864
133	SN	0.011048
134	DMN	0.013206
134	LCEN	0.01331
134	RCEN	0.012925
134	SN	0.013466
135	DMN	0.0063758
135	LCEN	0.0066149
135	RCEN	0.006738
135	SN	0.0068388
136	DMN	0.0064835
136	LCEN	0.0067236
136	RCEN	0.0067781
136	SN	0.0067946
137	DMN	0.0085144
137	LCEN	0.0080403
137	RCEN	0.0081135
137	SN	0.0089972
138	DMN	0.0034736
138	LCEN	0.0034946
138	RCEN	0.0034559
138	SN	0.0035071
139	DMN	0.0072904
139	LCEN	0.007475
139	RCEN	0.007557
139	SN	0.0076279
140	DMN	0.0081704
140	LCEN	0.008688
140	RCEN	0.0085059
140	SN	0.008127
141	DMN	0.0075222
141	LCEN	0.0078214
141	RCEN	0.0077283
141	SN	0.0073705
142	DMN	0.0099704
142	LCEN	0.010025
142	RCEN	0.010035
142	SN	0.010269
143	DMN	0.008766
143	LCEN	0.0089909
143	RCEN	0.0089471
143	SN	0.009128
144	DMN	0.020759
144	LCEN	0.022168
144	RCEN	0.022646
144	SN	0.024216
145	DMN	0.0045844
145	LCEN	0.0046066
145	RCEN	0.0044748
145	SN	0.0045891
146	DMN	0.016679
146	LCEN	0.016183
146	RCEN	0.016547
146	SN	0.017312
147	DMN	0.0035893
147	LCEN	0.0036786
147	RCEN	0.0037418
147	SN	0.0037735
148	DMN	0.0084244
148	LCEN	0.0087867
148	RCEN	0.0084898
148	SN	0.0084619
149	DMN	0.0057721
149	LCEN	0.0060968
149	RCEN	0.006171
149	SN	0.0061578
150	DMN	0.0088823
150	LCEN	0.0090961
150	RCEN	0.0093649
150	SN	0.0089646
151	DMN	0.0056332
151	LCEN	0.0054851
151	RCEN	0.00569
151	SN	0.0053898
152	DMN	0.017197
152	LCEN	0.019428
152	RCEN	0.017457
152	SN	0.017853
153	DMN	0.0082288
153	LCEN	0.0084219
153	RCEN	0.008062
153	SN	0.0081406
154	DMN	0.0097886
154	LCEN	0.0098967
154	RCEN	0.010343
154	SN	0.0098174
155	DMN	0.016431
155	LCEN	0.016642
155	RCEN	0.016721
155	SN	0.017642
156	DMN	0.010406
156	LCEN	0.01041
156	RCEN	0.0098664
156	SN	0.010255
157	DMN	0.0080343
157	LCEN	0.0082258
157	RCEN	0.0079834
157	SN	0.0083487
158	DMN	0.010975
158	LCEN	0.010931
158	RCEN	0.010515
158	SN	0.01108
159	DMN	0.0051781
159	LCEN	0.0051513
159	RCEN	0.0050827
159	SN	0.0052352
160	DMN	0.0037336
160	LCEN	0.0035896
160	RCEN	0.0036845
160	SN	0.0037982
161	DMN	0.0057571
161	LCEN	0.0057915
161	RCEN	0.0059864
161	SN	0.0056458
162	DMN	0.0045771
162	LCEN	0.0049099
162	RCEN	0.0047166
162	SN	0.0047891
163	DMN	0.0097068
163	LCEN	0.0095245
163	RCEN	0.0096977
163	SN	0.010325
164	DMN	0.0073957
164	LCEN	0.00807
164	RCEN	0.0080782
164	SN	0.0076292
165	DMN	0.011854
165	LCEN	0.012224
165	RCEN	0.012291
165	SN	0.011749
166	DMN	0.0089732
166	LCEN	0.008938
166	RCEN	0.0092333
166	SN	0.008815
167	DMN	0.0078988
167	LCEN	0.0082342
167	RCEN	0.0084199
167	SN	0.0085679
168	DMN	0.007016
168	LCEN	0.0071854
168	RCEN	0.0071007
168	SN	0.0069565
169	DMN	0.015362
169	LCEN	0.016335
169	RCEN	0.016211
169	SN	0.017081
170	DMN	0.0072384
170	LCEN	0.007174
170	RCEN	0.0071774
170	SN	0.0073501
171	DMN	0.0093735
171	LCEN	0.0097376
171	RCEN	0.009606
171	SN	0.0092966
172	DMN	0.012151
172	LCEN	0.012431
172	RCEN	0.012299
172	SN	0.01283
173	DMN	0.0075748
173	LCEN	0.007619
173	RCEN	0.0073608
173	SN	0.0073555
174	DMN	0.0055367
174	LCEN	0.0056153
174	RCEN	0.0054611
174	SN	0.0056848
175	DMN	0.017876
175	LCEN	0.017566
175	RCEN	0.017869
175	SN	0.018281
176	DMN	0.0067391
176	LCEN	0.0066327
176	RCEN	0.0068532
176	SN	0.0067511
177	DMN	0.016995
177	LCEN	0.017212
177	RCEN	0.01791
177	SN	0.017633
178	DMN	0.010575
178	LCEN	0.0108
178	RCEN	0.010737
178	SN	0.01087
179	DMN	0.013299
179	LCEN	0.014976
179	RCEN	0.013467
179	SN	0.014565
180	DMN	0.0052884
180	LCEN	0.0056252
180	RCEN	0.0052623
180	SN	0.0055787
181	DMN	0.012853
181	LCEN	0.013594
181	RCEN	0.013599
181	SN	0.014028
182	DMN	0.011859
182	LCEN	0.0127
182	RCEN	0.012288
182	SN	0.012508
183	DMN	0.0056413
183	LCEN	0.0056549
183	RCEN	0.0056824
183	SN	0.0058857
184	DMN	0.010208
184	LCEN	0.010629
184	RCEN	0.010238
184	SN	0.010432
185	DMN	0.0078852
185	LCEN	0.0080158
185	RCEN	0.0083841
185	SN	0.0081487
186	DMN	0.013338
186	LCEN	0.013438
186	RCEN	0.01391
186	SN	0.013372
187	DMN	0.0074872
187	LCEN	0.0072461
187	RCEN	0.0072386
187	SN	0.0069965
188	DMN	0.0074376
188	LCEN	0.0080278
188	RCEN	0.007711
188	SN	0.0073784
189	DMN	0.0062767
189	LCEN	0.006803
189	RCEN	0.0067092
189	SN	0.0066783
190	DMN	0.0075914
190	LCEN	0.0076305
190	RCEN	0.0075529
190	SN	0.0081184
191	DMN	0.0086509
191	LCEN	0.0091375
191	RCEN	0.00879
191	SN	0.008711
192	DMN	0.0094878
192	LCEN	0.0096068
192	RCEN	0.0094396
192	SN	0.0094979
193	DMN	0.006042
193	LCEN	0.0062598
193	RCEN	0.0056801
193	SN	0.0060044
194	DMN	0.0086714
194	LCEN	0.0092211
194	RCEN	0.008661
194	SN	0.009026
195	DMN	0.0087768
195	LCEN	0.009039
195	RCEN	0.008448
195	SN	0.0092583
196	DMN	0.0081312
196	LCEN	0.0085832
196	RCEN	0.0083909
196	SN	0.0085776
197	DMN	0.0082544
197	LCEN	0.0081224
197	RCEN	0.0083876
197	SN	0.0082774
198	DMN	0.0051946
198	LCEN	0.0053193
198	RCEN	0.0050351
198	SN	0.0051963
199	DMN	0.011445
199	LCEN	0.011753
199	RCEN	0.011995
199	SN	0.0124
200	DMN	0.012931
200	LCEN	0.013075
200	RCEN	0.013104
200	SN	0.013421
201	DMN	0.0053113
201	LCEN	0.0053126
201	RCEN	0.005253
201	SN	0.0052212
202	DMN	0.0053478
202	LCEN	0.0057806
202	RCEN	0.0054333
202	SN	0.0053705
203	DMN	0.0050046
203	LCEN	0.0048388
203	RCEN	0.0051036
203	SN	0.0049477
204	DMN	0.0075904
204	LCEN	0.0078546
204	RCEN	0.0075434
204	SN	0.0082777
205	DMN	0.010483
205	LCEN	0.010012
205	RCEN	0.010578
205	SN	0.010728
206	DMN	0.0077813
206	LCEN	0.0079151
206	RCEN	0.0078954
206	SN	0.0086635
207	DMN	0.007237
207	LCEN	0.0073685
207	RCEN	0.0072695
207	SN	0.0079412
208	DMN	0.010566
208	LCEN	0.010774
208	RCEN	0.010802
208	SN	0.011019
209	DMN	0.0059161
209	LCEN	0.0061773
209	RCEN	0.0058954
209	SN	0.006081
210	DMN	0.0030932
210	LCEN	0.0032224
210	RCEN	0.0030896
210	SN	0.0032131
211	DMN	0.0056451
211	LCEN	0.0056681
211	RCEN	0.00567
211	SN	0.0058702
212	DMN	0.0084834
212	LCEN	0.0087891
212	RCEN	0.0086822
212	SN	0.008747
213	DMN	0.0095469
213	LCEN	0.0099743
213	RCEN	0.0094171
213	SN	0.0099364
214	DMN	0.0078678
214	LCEN	0.0075974
214	RCEN	0.0077709
214	SN	0.0077037
215	DMN	0.0049306
215	LCEN	0.0048785
215	RCEN	0.0050544
215	SN	0.005007
216	DMN	0.0088906
216	LCEN	0.0089299
216	RCEN	0.0085364
216	SN	0.0089666
217	DMN	0.0076646
217	LCEN	0.0077989
217	RCEN	0.007367
217	SN	0.0075642
218	DMN	0.010525
218	LCEN	0.010435
218	RCEN	0.010196
218	SN	0.01085
219	DMN	0.017387
219	LCEN	0.017182
219	RCEN	0.01715
219	SN	0.01787
220	DMN	0.01844
220	LCEN	0.019483
220	RCEN	0.019499
220	SN	0.019271
221	DMN	0.0036456
221	LCEN	0.0038282
221	RCEN	0.0037149
221	SN	0.0039533
222	DMN	0.0051323
222	LCEN	0.0050838
222	RCEN	0.0049277
222	SN	0.0051721
223	DMN	0.0076373
223	LCEN	0.0075563
223	RCEN	0.0072906
223	SN	0.0074383
224	DMN	0.006596
224	LCEN	0.0068152
224	RCEN	0.0068467
224	SN	0.0069624
225	DMN	0.0093982
225	LCEN	0.009385
225	RCEN	0.0091116
225	SN	0.01014
226	DMN	0.01239
226	LCEN	0.01298
226	RCEN	0.012779
226	SN	0.013744
227	DMN	0.0073257
227	LCEN	0.0075985
227	RCEN	0.0075097
227	SN	0.0080303
228	DMN	0.0098164
228	LCEN	0.0096127
228	RCEN	0.0099989
228	SN	0.010072
229	DMN	0.0060482
229	LCEN	0.0062912
229	RCEN	0.0061726
229	SN	0.0063053
230	DMN	0.0064665
230	LCEN	0.0066362
230	RCEN	0.0063952
230	SN	0.0067047
231	DMN	0.0076822
231	LCEN	0.0081903
231	RCEN	0.0081815
231	SN	0.0081954
232	DMN	0.0060285
232	LCEN	0.0063492
232	RCEN	0.006236
232	SN	0.006301
233	DMN	0.0082012
233	LCEN	0.0080561
233	RCEN	0.0079757
233	SN	0.0082822
234	DMN	0.0091992
234	LCEN	0.0098638
234	RCEN	0.0097464
234	SN	0.009603
235	DMN	0.011282
235	LCEN	0.011606
235	RCEN	0.011997
235	SN	0.011264
236	DMN	0.0047562
236	LCEN	0.0050249
236	RCEN	0.0048703
236	SN	0.0047906
237	DMN	0.015663
237	LCEN	0.015888
237	RCEN	0.014973
237	SN	0.015756
238	DMN	0.0085419
238	LCEN	0.0085463
238	RCEN	0.0085551
238	SN	0.0083917
239	DMN	0.011278
239	LCEN	0.010506
239	RCEN	0.010943
239	SN	0.010494
240	DMN	0.011196
240	LCEN	0.010933
240	RCEN	0.011777
240	SN	0.011995
241	DMN	0.0094421
241	LCEN	0.0099752
241	RCEN	0.0096615
241	SN	0.0098742
242	DMN	0.011949
242	LCEN	0.01234
242	RCEN	0.012669
242	SN	0.012879
243	DMN	0.011627
243	LCEN	0.011927
243	RCEN	0.012111
243	SN	0.012176
244	DMN	0.0077029
244	LCEN	0.0081486
244	RCEN	0.0079488
244	SN	0.0076652
245	DMN	0.011123
245	LCEN	0.01204
245	RCEN	0.011769
245	SN	0.011622
246	DMN	0.011895
246	LCEN	0.012366
246	RCEN	0.012826
246	SN	0.012191
247	DMN	0.010448
247	LCEN	0.010522
247	RCEN	0.01075
247	SN	0.01094
248	DMN	0.0036877
248	LCEN	0.0036202
248	RCEN	0.0036676
248	SN	0.0038483
249	DMN	0.0085769
249	LCEN	0.0086632
249	RCEN	0.0086051
249	SN	0.0086773
250	DMN	0.012711
250	LCEN	0.013615
250	RCEN	0.013085
250	SN	0.013179
251	DMN	0.014753
251	LCEN	0.014853
251	RCEN	0.015721
251	SN	0.01527
252	DMN	0.010083
252	LCEN	0.01014
252	RCEN	0.010042
252	SN	0.0095357
253	DMN	0.013224
253	LCEN	0.013157
253	RCEN	0.013208
253	SN	0.013412
254	DMN	0.0089121
254	LCEN	0.008975
254	RCEN	0.0091397
254	SN	0.0094575
255	DMN	0.01453
255	LCEN	0.015076
255	RCEN	0.015484
255	SN	0.015006
256	DMN	0.0098618
256	LCEN	0.0099538
256	RCEN	0.0098152
256	SN	0.010399
257	DMN	0.030919
257	LCEN	0.030858
257	RCEN	0.029723
257	SN	0.029546
258	DMN	0.01048
258	LCEN	0.010663
258	RCEN	0.010137
258	SN	0.0103
259	DMN	0.0077973
259	LCEN	0.0078915
259	RCEN	0.0079602
259	SN	0.0081944
260	DMN	0.0056
260	LCEN	0.0055233
260	RCEN	0.0052385
260	SN	0.0056151
261	DMN	0.0084252
261	LCEN	0.0088229
261	RCEN	0.0084994
261	SN	0.0087099
262	DMN	0.0059564
262	LCEN	0.0061652
262	RCEN	0.0056239
262	SN	0.005883
263	DMN	0.0070382
263	LCEN	0.0071129
263	RCEN	0.0075213
263	SN	0.0071641
264	DMN	0.014517
264	LCEN	0.015318
264	RCEN	0.015721
264	SN	0.015432
265	DMN	0.0068354
265	LCEN	0.0067816
265	RCEN	0.0071071
265	SN	0.0069902
266	DMN	0.011341
266	LCEN	0.011985
266	RCEN	0.011162
266	SN	0.011534
267	DMN	0.0028816
267	LCEN	0.0029553
267	RCEN	0.0028546
267	SN	0.0030291
268	DMN	0.0064788
268	LCEN	0.006597
268	RCEN	0.0069225
268	SN	0.0066668
269	DMN	0.011954
269	LCEN	0.01213
269	RCEN	0.01213
269	SN	0.01243
270	DMN	0.0081739
270	LCEN	0.008514
270	RCEN	0.0086275
270	SN	0.0087151
271	DMN	0.004335
271	LCEN	0.0044604
271	RCEN	0.0045012
271	SN	0.0042957
272	DMN	0.0061726
272	LCEN	0.0062067
272	RCEN	0.0062827
272	SN	0.0066066
273	DMN	0.015249
273	LCEN	0.015101
273	RCEN	0.015647
273	SN	0.015419
274	DMN	0.013891
274	LCEN	0.013911
274	RCEN	0.013336
274	SN	0.014917
275	DMN	0.010358
275	LCEN	0.010146
275	RCEN	0.010452
275	SN	0.010519
276	DMN	0.010088
276	LCEN	0.0099801
276	RCEN	0.009959
276	SN	0.010059
277	DMN	0.0062476
277	LCEN	0.0062121
277	RCEN	0.0061159
277	SN	0.0065945
278	DMN	0.0083564
278	LCEN	0.0086756
278	RCEN	0.0086073
278	SN	0.0090264
279	DMN	0.0097865
279	LCEN	0.010354
279	RCEN	0.0099521
279	SN	0.0099042
280	DMN	0.0064613
280	LCEN	0.0064388
280	RCEN	0.0064449
280	SN	0.0065166
281	DMN	0.011634
281	LCEN	0.011586
281	RCEN	0.011653
281	SN	0.012073
282	DMN	0.010687
282	LCEN	0.010632
282	RCEN	0.010644
282	SN	0.011139
283	DMN	0.02506
283	LCEN	0.0244
283	RCEN	0.02447
283	SN	0.024472
284	DMN	0.0051963
284	LCEN	0.005322
284	RCEN	0.0052254
284	SN	0.0051019
285	DMN	0.0083602
285	LCEN	0.0086397
285	RCEN	0.0084626
285	SN	0.0085045
286	DMN	0.012236
286	LCEN	0.012095
286	RCEN	0.011501
286	SN	0.012586
287	DMN	0.0086161
287	LCEN	0.0095057
287	RCEN	0.0089444
287	SN	0.0088376
288	DMN	0.022849
288	LCEN	0.024777
288	RCEN	0.024063
288	SN	0.024883
289	DMN	0.0056248
289	LCEN	0.0058151
289	RCEN	0.0060727
289	SN	0.0058983
290	DMN	0.011165
290	LCEN	0.010805
290	RCEN	0.011538
290	SN	0.011015
291	DMN	0.0056368
291	LCEN	0.0058398
291	RCEN	0.0057629
291	SN	0.0058229
292	DMN	0.0036621
292	LCEN	0.0038202
292	RCEN	0.0036726
292	SN	0.0036774
293	DMN	0.02246
293	LCEN	0.023804
293	RCEN	0.022811
293	SN	0.023977
294	DMN	0.0088731
294	LCEN	0.0089718
294	RCEN	0.008353
294	SN	0.0089395
295	DMN	0.017321
295	LCEN	0.016952
295	RCEN	0.017182
295	SN	0.017609
296	DMN	0.0075371
296	LCEN	0.0075536
296	RCEN	0.0074441
296	SN	0.0075932
297	DMN	0.0061743
297	LCEN	0.0066698
297	RCEN	0.0063063
297	SN	0.0065013
298	DMN	0.0075123
298	LCEN	0.007636
298	RCEN	0.0073709
298	SN	0.0076348
299	DMN	0.0077289
299	LCEN	0.0076911
299	RCEN	0.0076427
299	SN	0.0079917
300	DMN	0.015093
300	LCEN	0.014853
300	RCEN	0.014917
300	SN	0.014222
301	DMN	0.0129
301	LCEN	0.012371
301	RCEN	0.012207
301	SN	0.012631
302	DMN	0.013859
302	LCEN	0.014553
302	RCEN	0.014007
302	SN	0.014867
303	DMN	0.0037083
303	LCEN	0.0037045
303	RCEN	0.0038672
303	SN	0.0037689
304	DMN	0.004846
304	LCEN	0.0048772
304	RCEN	0.0049853
304	SN	0.005058
305	DMN	0.011542
305	LCEN	0.011174
305	RCEN	0.011123
305	SN	0.010852
306	DMN	0.0058955
306	LCEN	0.0060311
306	RCEN	0.0059089
306	SN	0.0061214
307	DMN	0.0063421
307	LCEN	0.0063083
307	RCEN	0.0066325
307	SN	0.0066636
308	DMN	0.0068263
308	LCEN	0.006807
308	RCEN	0.007059
308	SN	0.0071194
309	DMN	0.0068592
309	LCEN	0.0073448
309	RCEN	0.007094
309	SN	0.0071055
310	DMN	0.0077985
310	LCEN	0.0077521
310	RCEN	0.008115
310	SN	0.0081155
311	DMN	0.0096871
311	LCEN	0.00989
311	RCEN	0.010097
311	SN	0.010459
312	DMN	0.0042533
312	LCEN	0.0042386
312	RCEN	0.0042931
312	SN	0.0043047
313	DMN	0.011189
313	LCEN	0.011405
313	RCEN	0.011997
313	SN	0.011266
314	DMN	0.011023
314	LCEN	0.011376
314	RCEN	0.011004
314	SN	0.011329
315	DMN	0.01094
315	LCEN	0.011544
315	RCEN	0.011038
315	SN	0.011835
316	DMN	0.0052715
316	LCEN	0.0054812
316	RCEN	0.0054
316	SN	0.005462
317	DMN	0.0081953
317	LCEN	0.0084607
317	RCEN	0.0083478
317	SN	0.0088159
318	DMN	0.0090353
318	LCEN	0.0093149
318	RCEN	0.009293
318	SN	0.0096767
319	DMN	0.0091709
319	LCEN	0.0097609
319	RCEN	0.0094145
319	SN	0.0095856
320	DMN	0.0093695
320	LCEN	0.0096257
320	RCEN	0.009609
320	SN	0.0096994
321	DMN	0.01198
321	LCEN	0.011721
321	RCEN	0.012165
321	SN	0.011534
322	DMN	0.0051736
322	LCEN	0.0056012
322	RCEN	0.0051461
322	SN	0.0053478
323	DMN	0.0054584
323	LCEN	0.0057094
323	RCEN	0.0057562
323	SN	0.0058708
324	DMN	0.010062
324	LCEN	0.010846
324	RCEN	0.010286
324	SN	0.010731
325	DMN	0.0068513
325	LCEN	0.0073412
325	RCEN	0.0069393
325	SN	0.0071337
326	DMN	0.016228
326	LCEN	0.016156
326	RCEN	0.017192
326	SN	0.017841
327	DMN	0.0083287
327	LCEN	0.0083992
327	RCEN	0.0080023
327	SN	0.0080642
328	DMN	0.014508
328	LCEN	0.014352
328	RCEN	0.014321
328	SN	0.014332
329	DMN	0.010963
329	LCEN	0.011073
329	RCEN	0.01071
329	SN	0.011782
330	DMN	0.0074378
330	LCEN	0.0081629
[truncated: 1,626 more rows]

[truncated: 38 more sheets: SIFigure2A, SIFigure2B, SIFigure3A, SIFigure3B, SIFigure4A, SIFigure4B, SIFigure5, SIFigure7A_0bk, SIFigure7A_2bk, SIFigure7B_0bk, SIFigure7B_2bk, SIFigure7C_0bk, SIFigure7C_2bk, SIFigure8A_0bk, SIFigure8A_2bk, SIFIgure8B_0bk, SIFigure8B_2bk, SIFIgure8C_0bk, SIFigure8C_2bk, SIFigure9A_0bk …]
